# Supplementary material for: Tackling the phylogenetic conundrum of Hydroidolina (Cnidaria: Medusozoa: Hydrozoa) by assessing competing tree topologies with targeted high-throughput sequencing
Source: PeerJ. 2021 Sep 9;9:e12104. doi: 10.7717/peerj.12104 (PMC8435201; doi:10.7717/peerj.12104)
Supplement: Supplemental Information 1 [file peerj-09-12104-s001.txt]

>OG0000004-Aiptasia-pallida18701_0
TGGGCTTCGCAAAATGGAGATATCGACCAAGTGAACGAGATTTTGAGCAAGGGTTTAGATGTTAACAAAGACCTTGGCATGGGAAGGACTGCATTACACTTTGCTGCGGATACAGGACAG
>OG0000004-Aiptasia-pallida18701_53
TTTAGATGTTAACAAAGACCTTGGCATGGGAAGGACTGCATTACACTTTGCTGCGGATACAGGACAGACTGACGTCATTGAAGTCTTGTTATCAAAGGGTGCAAATATTAATGGTAAAGA
>OG0000004-Aiptasia-pallida18701_106
CGGATACAGGACAGACTGACGTCATTGAAGTCTTGTTATCAAAGGGTGCAAATATTAATGGTAAAGATAGACATGGAATTACTCCTCTTCTCAATGCCATATGGGAAAACCACCCTGAAA
>OG0000004-Aiptasia-pallida18701_159
ATTAATGGTAAAGATAGACATGGAATTACTCCTCTTCTCAATGCCATATGGGAAAACCACCCTGAAAGTGTAAAGTTTCTTTTATCTAAGGGTGCAAATCCAAAAGATAAAACCCCAGAT
>OG0000004-Aiptasia-pallida18701_210
GAAAACCACCCTGAAAGTGTAAAGTTTCTTTTATCTAAGGGTGCAAATCCAAAAGATAAAACCCCAGATGGACAGACGTACCTTGAAGCTGCGGAGAATGATCAACTACGAGAAGTCCTC
>OG0000004-Anemonia-viridis29348_0
TGGGCTGTCCAAAACGGTGACATAGACAAAGTTAATGAGTTATTCTCAAAGGGATTCAAAGCAAATGATGAGATGGGTCTCCAGGGGAGAAGAGCACTACACATAGCAGCAGACTACGGA
>OG0000004-Anemonia-viridis29348_54
TTCAAAGCAAATGATGAGATGGGTCTCCAGGGGAGAAGAGCACTACACATAGCAGCAGACTACGGACAGAAAGAGGTCTTAGCACTGCTGTTAGAAAAAGCTGCTGACATTAATGCTGAA
>OG0000004-Anemonia-viridis29348_108
GCAGACTACGGACAGAAAGAGGTCTTAGCACTGCTGTTAGAAAAAGCTGCTGACATTAATGCTGAAGATAAAAATGGAATAACTCCTCTCCTGGCAACGATATGGGAAGGACATATTGGC
>OG0000004-Anemonia-viridis29348_162
ATTAATGCTGAAGATAAAAATGGAATAACTCCTCTCCTGGCAACGATATGGGAAGGACATATTGGCTGTGCTGAATTTCTTTTAGAAAAAGGAGCCAATCCCAATGGTAAAGCACCAGAT
>OG0000004-Anemonia-viridis29348_213
GAAGGACATATTGGCTGTGCTGAATTTCTTTTAGAAAAAGGAGCCAATCCCAATGGTAAAGCACCAGATGGTAGTTCATATGTAGAAGCAGCTGAAACAAAAGATTTGAAAGAATTGCTG
>OG0000004-Aurelia-aurita11871_0
TGGGCTGTCAAGAATGGCGACATGGATCAGCTGAAAGTTTTAATTGAAGAAAAGAATACAAGTGTGAATGCAGAACTGTTAAATGGAAGGATGGCAATTCATTATGCAGCTGATTATGGT
>OG0000004-Aurelia-aurita11871_54
AATACAAGTGTGAATGCAGAACTGTTAAATGGAAGGATGGCAATTCATTATGCAGCTGATTATGGTCATGCTGATGTCATTGAATATTTGGTATCAAAAGGTGCTGATGTCAATCTACCA
>OG0000004-Aurelia-aurita11871_108
GCTGATTATGGTCATGCTGATGTCATTGAATATTTGGTATCAAAAGGTGCTGATGTCAATCTACCAGATAAATATGGAATCACTCCCATTCTTGCTGCCATTTATGAAGGCCATGAAAAT
>OG0000004-Aurelia-aurita11871_162
GTCAATCTACCAGATAAATATGGAATCACTCCCATTCTTGCTGCCATTTATGAAGGCCATGAAAATTGTGTAAAAGCACTTCTAGCTGCTGGCGCAAAGAAAGACGGAAAAGCTCCTGAT
>OG0000004-Aurelia-aurita11871_213
GAAGGCCATGAAAATTGTGTAAAAGCACTTCTAGCTGCTGGCGCAAAGAAAGACGGAAAAGCTCCTGATGGACAATCATATATTGAATCTGCTGAAAAATCTTCTATCAAGGATTTACTG
>OG0000004-Cassiopea47427_0
TGGGCAACAAAAAATGGAGATATGGAGCAGTTGACCAAGCTTGTGGAGCAACAGAATGCTGATATCAATGCAGAATTATTGAATGGAAGAATGGCAATTCATTATGCAGCAGATTATGGT
>OG0000004-Cassiopea47427_54
AATGCTGATATCAATGCAGAATTATTGAATGGAAGAATGGCAATTCATTATGCAGCAGATTATGGTCAACTGGAAGTGATTGAATACCTAGTATCAAAAGGGGCAGATATAAATCTACCA
>OG0000004-Cassiopea47427_108
GCAGATTATGGTCAACTGGAAGTGATTGAATACCTAGTATCAAAAGGGGCAGATATAAATCTACCAGACAAGCATGGAATAACACCTTTACTTGCTTCCATCTTTGAAGGCCATGCAAAG
>OG0000004-Cassiopea47427_162
ATAAATCTACCAGACAAGCATGGAATAACACCTTTACTTGCTTCCATCTTTGAAGGCCATGCAAAGTGTGTCAAGTATCTTTTGTCAAAGGGAGCTAAGAAAGATGGGAAAGCTCCAGAT
>OG0000004-Cassiopea47427_213
GAAGGCCATGCAAAGTGTGTCAAGTATCTTTTGTCAAAGGGAGCTAAGAAAGATGGGAAAGCTCCAGATGGTTCTTCTTACTATGATGCAGCAGAATCAGATGAAATCAAAGCACTCCTA
>OG0000004-Craterolophus-convolvulus33809_0
TGGGCCGTTAAAAATGGCGACGTCGATGCGGTGAAGTCGTTGACCAGCAACACGGGCCTGAACATCAATGATAGCATCATGGGTGGAAGGAACCCTCTTCACTTTGCAGCTGATTACGGC
>OG0000004-Craterolophus-convolvulus33809_54
GGCCTGAACATCAATGATAGCATCATGGGTGGAAGGAACCCTCTTCACTTTGCAGCTGATTACGGCCATCGCGACATTGTGAATTTACTCCTCGACAAAGGAGCTGATATCAACAAAGCT
>OG0000004-Craterolophus-convolvulus33809_108
GCTGATTACGGCCATCGCGACATTGTGAATTTACTCCTCGACAAAGGAGCTGATATCAACAAAGCTGACAATCATGGCATCACGGCACTTTTAGCTGCTATCTACGAAAATCACATTGAA
>OG0000004-Craterolophus-convolvulus33809_162
ATCAACAAAGCTGACAATCATGGCATCACGGCACTTTTAGCTGCTATCTACGAAAATCACATTGAAGTGGTCAAGCTACTTCTTGAGAAGGGAGCAAATAAAGACGGACCAACGCCAAGC
>OG0000004-Craterolophus-convolvulus33809_213
GAAAATCACATTGAAGTGGTCAAGCTACTTCTTGAGAAGGGAGCAAATAAAGACGGACCAACGCCAAGCGGTCAAAGCTATAAAGAGTTAGCTGAAAATCAAAGCATCAAAGATCTGTTG
>OG0000004-Edwardsiella-lineata10281_0
TGGGCTTTACAAAATGCCGACATGGACAAGATCGACGAGCTAATAAAGAAGGGCCTTGATCTAAATGCAGTTGTAGGAGGCAATGGTAGAAGACCCATCCACATTGCTGCAGATTATGGA
>OG0000004-Edwardsiella-lineata10281_54
CTTGATCTAAATGCAGTTGTAGGAGGCAATGGTAGAAGACCCATCCACATTGCTGCAGATTATGGACACCTTAACGTCATGCAAAAACTGGTAGAAAAAGGTGCCAACGTCAATGTTAAA
>OG0000004-Edwardsiella-lineata10281_108
GCAGATTATGGACACCTTAACGTCATGCAAAAACTGGTAGAAAAAGGTGCCAACGTCAATGTTAAAGATAACAATGGAATCACCCCTCTGTTTGATACCATATGTGAAGGTCATGTTTCA
>OG0000004-Edwardsiella-lineata10281_162
GTCAATGTTAAAGATAACAATGGAATCACCCCTCTGTTTGATACCATATGTGAAGGTCATGTTTCATGTGCGAGATTTCTACTTGAGAAGGGTGCAAATGCAAATGAAAAATCTCCAGAC
>OG0000004-Edwardsiella-lineata10281_213
GAAGGTCATGTTTCATGTGCGAGATTTCTACTTGAGAAGGGTGCAAATGCAAATGAAAAATCTCCAGACGGTGCTCCTTACATCTCATTTGCTGAGAGCAGTGAAATGAAAGAGTTGCTC
>OG0000004-Eunicella-verrucosa16398_0
TGGGGTGTTAAAAATGGCGATTTAGACAGAGTCCGTGAACTTATTGAGAAGAAGGGATGTGATGTTAATGGTGAATTAATGAATGGAAGAAATCCTATTCATTTTGCTGCTGATTATGGT
>OG0000004-Eunicella-verrucosa16398_54
GGATGTGATGTTAATGGTGAATTAATGAATGGAAGAAATCCTATTCATTTTGCTGCTGATTATGGTCAATATGAAGTGATTGATTATCTTATCAACCATGGTGCAGATATGAATTTGCCA
>OG0000004-Eunicella-verrucosa16398_108
GCTGATTATGGTCAATATGAAGTGATTGATTATCTTATCAACCATGGTGCAGATATGAATTTGCCAGATAAACACGGAATAACGCCATTGCTTGCTGCAATATACGAAGGCCACACGGAG
>OG0000004-Eunicella-verrucosa16398_162
ATGAATTTGCCAGATAAACACGGAATAACGCCATTGCTTGCTGCAATATACGAAGGCCACACGGAGTGTGTGAAATTGCTGTTAGCAAAGGGTGCCAATAAAGACGGTAAATCTCCCAGC
>OG0000004-Eunicella-verrucosa16398_213
GAAGGCCACACGGAGTGTGTGAAATTGCTGTTAGCAAAGGGTGCCAATAAAGACGGTAAATCTCCCAGCGGAGATTCGTACAAAGATTCCGCAGATTCTCAGGAAATTAAAGATCTGCTA
>OG0000004-Hormathia-digitata9205_0
TGGGCCTCCCAAAATGGGGATCTTGACGAAGTCAAAGAACTTCTTGATAAGGGTGTCGATGTCAATCAAGATCTTGGAAAGGAAAGAACACCACTTCATGTTGCCGCCGACTATGGACAA
>OG0000004-Hormathia-digitata9205_53
TGTCGATGTCAATCAAGATCTTGGAAAGGAAAGAACACCACTTCATGTTGCCGCCGACTATGGACAAACTGAAGTATTAGAACTGTTGTTGGCAAAAGGGGCCAATATCAACGCTAAAGA
>OG0000004-Hormathia-digitata9205_106
CCGACTATGGACAAACTGAAGTATTAGAACTGTTGTTGGCAAAAGGGGCCAATATCAACGCTAAAGACTCTCATGGTATAACCGCCCTTTTGTCTACAATATGGGAACAACATCTTTCAA
>OG0000004-Hormathia-digitata9205_159
ATCAACGCTAAAGACTCTCATGGTATAACCGCCCTTTTGTCTACAATATGGGAACAACATCTTTCAAGTGCAAAGTTCCTTTTAGAAAAGGGAGCAAACCCAAATAATAAAGCACCTGAC
>OG0000004-Hormathia-digitata9205_210
GAACAACATCTTTCAAGTGCAAAGTTCCTTTTAGAAAAGGGAGCAAACCCAAATAATAAAGCACCTGACGGCCGATCCTACTATGCTGCTGCGGAGAATGATGAAACTAGACAACTGCTC
>OG0000004-Lobactis-scutaria1769_0
TGGGCCTGCAAGAATGGAGATCTGGACCAAGTTAAAGCCATCGTAGAGAAACCGGGTTTCAACATAGATGGAGAACTGTTAAATGGAAGAAACGGCCTTCACTTTGCTGCTGATTATGGA
>OG0000004-Lobactis-scutaria1769_54
GGTTTCAACATAGATGGAGAACTGTTAAATGGAAGAAACGGCCTTCACTTTGCTGCTGATTATGGACAAGAGGAAGTGATTGAGTTTCTTCTTTCAAAAGGAGCAACCATCAATCTCCCA
>OG0000004-Lobactis-scutaria1769_108
GCTGATTATGGACAAGAGGAAGTGATTGAGTTTCTTCTTTCAAAAGGAGCAACCATCAATCTCCCAGACAAACATGGAATAACTCCTTTACTGGCGAGTATTTTCGAAAGTAAAACAGCC
>OG0000004-Lobactis-scutaria1769_162
ATCAATCTCCCAGACAAACATGGAATAACTCCTTTACTGGCGAGTATTTTCGAAAGTAAAACAGCCTGTGTCAAGTTGTTGCTTGAAAAGGGTGCAAATAAGAATTTAAAGGCTCCAGAT
>OG0000004-Lobactis-scutaria1769_213
GAAAGTAAAACAGCCTGTGTCAAGTTGTTGCTTGAAAAGGGTGCAAATAAGAATTTAAAGGCTCCAGATGGTAGTTCTTATTATGAATGTGCTGAAACAGATGCAATTAAAAGTCTTCTG
>OG0000004-Montastraea-cavernosa83515_0
TGGGCCTGCAAGAATGGAGATCTGGATCAAGTTAAAGCCATCGTTGAAAAACCGGGTTTTGATATAAATGCAGAGCTACTAAGTGGAAGAAATGGCCTTCACTTTGCCGCAGATTATGGA
>OG0000004-Montastraea-cavernosa83515_54
GGTTTTGATATAAATGCAGAGCTACTAAGTGGAAGAAATGGCCTTCACTTTGCCGCAGATTATGGACAGAAGGATGTAATTGAGTTTCTTCTTTCAAAAAGAGCAGATATCAATCTTCCT
>OG0000004-Montastraea-cavernosa83515_108
GCAGATTATGGACAGAAGGATGTAATTGAGTTTCTTCTTTCAAAAAGAGCAGATATCAATCTTCCTGACAAACATGGAATAACTCCTTTATTGGCAAGTATTTATGAAAGTAAAACAGAA
>OG0000004-Montastraea-cavernosa83515_162
ATCAATCTTCCTGACAAACATGGAATAACTCCTTTATTGGCAAGTATTTATGAAAGTAAAACAGAATGTGTCAAGTTGCTGCTTGAAAAGGGTGCAAACAAGAATTTAAAGGCTCCAGAT
>OG0000004-Montastraea-cavernosa83515_213
GAAAGTAAAACAGAATGTGTCAAGTTGCTGCTTGAAAAGGGTGCAAACAAGAATTTAAAGGCTCCAGATGGTAGTTCTTACTTCGAATGTGCTGAAACAGATGATATTAAAAGTCTTCTG
>OG0000004-Platygyra-carnosus115325_0
TGGGCCTGCAAAAATGGAGATCTAGATCAAGTCAAAGCTATCGTTGAAAAACCGGGTTTTGATATAAATGCAGAGCTGCTAAGTGGAAGAAATGGGCTTCACTTTGCCGCAGATTATGGG
>OG0000004-Platygyra-carnosus115325_54
GGTTTTGATATAAATGCAGAGCTGCTAAGTGGAAGAAATGGGCTTCACTTTGCCGCAGATTATGGGCAAAAGGAAGTACTTGAGTTTCTTCTTTCAAAAGGAGCGGATATCAATCGTCCT
>OG0000004-Platygyra-carnosus115325_108
GCAGATTATGGGCAAAAGGAAGTACTTGAGTTTCTTCTTTCAAAAGGAGCGGATATCAATCGTCCTGACAAACATGGAATAACTCCTCTATTGGCAAGTATTTTTGAAAGTAAAACAGAG
>OG0000004-Platygyra-carnosus115325_162
ATCAATCGTCCTGACAAACATGGAATAACTCCTCTATTGGCAAGTATTTTTGAAAGTAAAACAGAGTGTGTCAAGTTGCTCCTTGGAAAGGGTGCAAAGAAGGATTTAAAGGCTCCAGAT
>OG0000004-Platygyra-carnosus115325_213
GAAAGTAAAACAGAGTGTGTCAAGTTGCTCCTTGGAAAGGGTGCAAAGAAGGATTTAAAGGCTCCAGATGGTAGTTCTTATTTTGAATGTGCTGAAACAGATGATATTAAAAGCCTTCTG
>OG0000004-Seriatopora-hystrix71301_0
TGGGCCTGCAAGAATGGAGATCTTGATCAAGTGAGAGCTATCGCGGAGAAACCGGGTTTTGATGTAAATGCAGAGATTCTGAATGGAAGAAATGGGGTTCATTTTGCTGCAGATTATGGG
>OG0000004-Seriatopora-hystrix71301_54
GGTTTTGATGTAAATGCAGAGATTCTGAATGGAAGAAATGGGGTTCATTTTGCTGCAGATTATGGGCATAGAAACATCATTGAGTATCTTCTTTCAAAAGGAGCAGACATCAATCGTCCA
>OG0000004-Seriatopora-hystrix71301_108
GCAGATTATGGGCATAGAAACATCATTGAGTATCTTCTTTCAAAAGGAGCAGACATCAATCGTCCAGACAAATATAATATCACTCCTCTGTTAGCAAGTATATTTGAAAGTAAAACAGAC
>OG0000004-Seriatopora-hystrix71301_162
ATCAATCGTCCAGACAAATATAATATCACTCCTCTGTTAGCAAGTATATTTGAAAGTAAAACAGACTGTGTCAAGTTGCTTCTTGAAAAGGGTGCTGATAAGACTTTGAAGGCTCCAGAT
>OG0000004-Seriatopora-hystrix71301_213
GAAAGTAAAACAGACTGTGTCAAGTTGCTTCTTGAAAAGGGTGCTGATAAGACTTTGAAGGCTCCAGATGGTAGCTCTTATTATGACTGTGCAGAGACAGAGGAGATTAAAAGTCTTCTC
>OG0000005-Abylopsis-tetragona20443_0
ACGAAGGGAAAGCCATGTGGGAAACAGTTTTTCATCATGATGGACATAGTACAGCATTTAGCAGAGGATCACGTCGGACTTAACGATTCTACAGAACATGTTTGTTACTGGAAGGAGTGT
>OG0000005-Abylopsis-tetragona20443_49
TACAGCATTTAGCAGAGGATCACGTCGGACTTAACGATTCTACAGAACATGTTTGTTACTGGAAGGAGTGTCCGCGTTCCGGTCTAGCGTTTAAAGCGAAATACAAACTGATAAACCACT
>OG0000005-Abylopsis-tetragona20443_98
TGTTTGTTACTGGAAGGAGTGTCCGCGTTCCGGTCTAGCGTTTAAAGCGAAATACAAACTGATAAACCACTTAAGGGTCCACACGGGTGAAAAACCCTTTCCTTGTCCCTTTCCCGGCTG
>OG0000005-Abylopsis-tetragona20443_147
AAATACAAACTGATAAACCACTTAAGGGTCCACACGGGTGAAAAACCCTTTCCTTGTCCCTTTCCCGGCTGCGGAAAACTATTCGCTCGGTCCGAAAATCTCAAGATTCATAAACGCACA
>OG0000005-Abylopsis-tetragona20443_196
TTCCTTGTCCCTTTCCCGGCTGCGGAAAACTATTCGCTCGGTCCGAAAATCTCAAGATTCATAAACGCACACATACGGGAGAAAGACCGTTCGTTTGTGAGTTCGCTGGTTGCGGGAGAA
>OG0000005-Abylopsis-tetragona20443_245
TCTCAAGATTCATAAACGCACACATACGGGAGAAAGACCGTTCGTTTGTGAGTTCGCTGGTTGCGGGAGAAGGTTCGCCAACTCATCTGACCGAAAGAAGCATTCACACGTTCACACTTC
>OG0000005-Abylopsis-tetragona20443_294
GAGTTCGCTGGTTGCGGGAGAAGGTTCGCCAACTCATCTGACCGAAAGAAGCATTCACACGTTCACACTTCGGACAAGCCGTACATCTGCAAAGTCGACGGCTGCAACAAGACCTACACA
>OG0000005-Abylopsis-tetragona20443_342
AAGCATTCACACGTTCACACTTCGGACAAGCCGTACATCTGCAAAGTCGACGGCTGCAACAAGACCTACACACATCCTAGTTCGTTACGAAAACACATGAAACTGCACGGGAAAATAGAG
>OG0000005-Aiptasia-pallida29332_0
ATGAGCGAGTTGTGTGGACGAATATTCTACCGTGTTGAAGACCTAGTCTCACATATCACTGATATACATTTAGTTAATGGATCCATTACTGGCTTTGTATGCAGTTGGAAAGATTGTCCA
>OG0000005-Aiptasia-pallida29332_49
CACATATCACTGATATACATTTAGTTAATGGATCCATTACTGGCTTTGTATGCAGTTGGAAAGATTGTCCAAGAAATGGACTTCCCTTCAAAGCAAAGTACAAGTTGATCAACCACATAA
>OG0000005-Aiptasia-pallida29332_98
ATGCAGTTGGAAAGATTGTCCAAGAAATGGACTTCCCTTCAAAGCAAAGTACAAGTTGATCAACCACATAAGAGTTCATACTGGAGAAAAGCCTTTTACGTGCTCCGTTCAGGGATGCGG
>OG0000005-Aiptasia-pallida29332_147
TACAAGTTGATCAACCACATAAGAGTTCATACTGGAGAAAAGCCTTTTACGTGCTCCGTTCAGGGATGCGGGAAAAGCTTCGCCCGCGCGGAAAACTTGAAGATTCACATACGAACTCAC
>OG0000005-Aiptasia-pallida29332_196
CGTGCTCCGTTCAGGGATGCGGGAAAAGCTTCGCCCGCGCGGAAAACTTGAAGATTCACATACGAACTCACACAGGCGAGCGGCCTTTTGCGTGTGAATTTAAAGGATGTGAAAAAAGGT
>OG0000005-Aiptasia-pallida29332_245
GAAGATTCACATACGAACTCACACAGGCGAGCGGCCTTTTGCGTGTGAATTTAAAGGATGTGAAAAAAGGTTCGCGAACTCAAGCGATAGACGAAAACACATCCATGTACACACGCTTGA
>OG0000005-Aiptasia-pallida29332_294
TTTAAAGGATGTGAAAAAAGGTTCGCGAACTCAAGCGATAGACGAAAACACATCCATGTACACACGCTTGAAAAGCCGTACTCTTGTAGATTTGCAGGTTGCGAAAAAAGCTACACTCAT
>OG0000005-Aiptasia-pallida29332_339
AAACACATCCATGTACACACGCTTGAAAAGCCGTACTCTTGTAGATTTGCAGGTTGCGAAAAAAGCTACACTCATCCTAGCTCTCTTCGTAAACACATGAAAATACATGGTGTTAAGCCT
>OG0000005-Anthopleura-elegantissima223409_0
AACAAACTGGACCTGTGTGGAATGGTGTTCTACAGGATTGAAGACCTCGTTTCTCATATAACCGATGGGCATCTAGTCACAGGCGCTGTCTCAGAATTTGTGTGCAACTGGAAAGACTGC
>OG0000005-Anthopleura-elegantissima223409_49
TTTCTCATATAACCGATGGGCATCTAGTCACAGGCGCTGTCTCAGAATTTGTGTGCAACTGGAAAGACTGCGCTCGGAACGGCATGCCCTTTAAAGCTAAGTACAAACTAATAAATCACA
>OG0000005-Anthopleura-elegantissima223409_98
TGTGTGCAACTGGAAAGACTGCGCTCGGAACGGCATGCCCTTTAAAGCTAAGTACAAACTAATAAATCACATACGAGTACATACCGGTGAAAAGCCATTTACATGTTCAGAAACTGGGTG
>OG0000005-Anthopleura-elegantissima223409_147
AAGTACAAACTAATAAATCACATACGAGTACATACCGGTGAAAAGCCATTTACATGTTCAGAAACTGGGTGTGGAAAAAGCTTCGCCCGAGCTGAGAATCTCAAAATACACATACGAACT
>OG0000005-Anthopleura-elegantissima223409_196
TTACATGTTCAGAAACTGGGTGTGGAAAAAGCTTCGCCCGAGCTGAGAATCTCAAAATACACATACGAACTCACACAGGAGAAAGACCATTTGCCTGCGAATTTCAAGGCTGTGATAAAC
>OG0000005-Anthopleura-elegantissima223409_245
TCTCAAAATACACATACGAACTCACACAGGAGAAAGACCATTTGCCTGCGAATTTCAAGGCTGTGATAAACGTTTTGCAAACTCGAGCGATAGACGAAAGCATATCCACGTTCATACGTT
>OG0000005-Anthopleura-elegantissima223409_294
GAATTTCAAGGCTGTGATAAACGTTTTGCAAACTCGAGCGATAGACGAAAGCATATCCACGTTCATACGTTAGAGAAACCTTACGCTTGTAGGTTTGTTGGCTGTGACAAAAACTATACC
>OG0000005-Anthopleura-elegantissima223409_342
AAGCATATCCACGTTCATACGTTAGAGAAACCTTACGCTTGTAGGTTTGTTGGCTGTGACAAAAACTATACCCACCCGAGCTCTCTTCGAAAACACATGAAGGTACATGGGGCTGTGAGC
>OG0000005-Aurelia-aurita19874_0
ACGAAAAACAAGGCGTGTGGAAAGCAATTCTTCGTAATGATGGACATTGTGCAACATTTAGCGGAAGACCATGTTGGAATAAACGACTCAAATGAACACATTTGTATGTGGAAAGAATGC
>OG0000005-Aurelia-aurita19874_49
TGCAACATTTAGCGGAAGACCATGTTGGAATAAACGACTCAAATGAACACATTTGTATGTGGAAAGAATGCCCAAGAAACGGACTACCTTTCAAGGCCAAATATAAGTTGATTAATCATT
>OG0000005-Aurelia-aurita19874_98
CATTTGTATGTGGAAAGAATGCCCAAGAAACGGACTACCTTTCAAGGCCAAATATAAGTTGATTAATCATTTGAGGGTACATACAGGGGAGAAACCATTCCCCTGTCCGTTCCCAGGATG
>OG0000005-Aurelia-aurita19874_147
AAATATAAGTTGATTAATCATTTGAGGGTACATACAGGGGAGAAACCATTCCCCTGTCCGTTCCCAGGATGCGGAAAATTGTTTGCAAGAAGTGAAAATTTGAAAATTCACAAGAGAACG
>OG0000005-Aurelia-aurita19874_196
TCCCCTGTCCGTTCCCAGGATGCGGAAAATTGTTTGCAAGAAGTGAAAATTTGAAAATTCACAAGAGAACGCATACTGGTGAAAAGCCATTCATCTGTGAATTCGAGGGGTGTGGACGAC
>OG0000005-Aurelia-aurita19874_245
TTTGAAAATTCACAAGAGAACGCATACTGGTGAAAAGCCATTCATCTGTGAATTCGAGGGGTGTGGACGACGATTTGCTAACAGTAGCGATCGCAAGAAACACAGCCATGTACACACTTC
>OG0000005-Aurelia-aurita19874_294
GAATTCGAGGGGTGTGGACGACGATTTGCTAACAGTAGCGATCGCAAGAAACACAGCCATGTACACACTTCTGATAAACCGTACGTGTGCAAAGTCGATGGTTGCAATAAAACATACACG
>OG0000005-Aurelia-aurita19874_342
AAACACAGCCATGTACACACTTCTGATAAACCGTACGTGTGCAAAGTCGATGGTTGCAATAAAACATACACGCATCCAAGTTCATTGAGGAAACACATGAAGTTACATGGAAAGATTGAG
>OG0000005-Cassiopea25702_0
ACAAAAAATAAAGCTTGTGGGAAACAGTTCTTTGTTATGATGGATATAGTGCAGCATTTGGCAGAAGATCATGTTGGTATAAATGATTCAAATGAGCATGTATGTATGTGGAAGGAGTGC
>OG0000005-Cassiopea25702_49
TGCAGCATTTGGCAGAAGATCATGTTGGTATAAATGATTCAAATGAGCATGTATGTATGTGGAAGGAGTGCCCACGTAATGGACTGCCATTTAAAGCAAAATACAAATTGATAAACCATT
>OG0000005-Cassiopea25702_98
TGTATGTATGTGGAAGGAGTGCCCACGTAATGGACTGCCATTTAAAGCAAAATACAAATTGATAAACCATTTGCGAGTTCACACTGGTGAAAAACCTTTCCCATGCCCTTTTCCCGGATG
>OG0000005-Cassiopea25702_147
AAATACAAATTGATAAACCATTTGCGAGTTCACACTGGTGAAAAACCTTTCCCATGCCCTTTTCCCGGATGTGGAAAATTATTTGCAAGAAGCGAAAATTTAAAAATCCACAAGAGAACA
>OG0000005-Cassiopea25702_196
TCCCATGCCCTTTTCCCGGATGTGGAAAATTATTTGCAAGAAGCGAAAATTTAAAAATCCACAAGAGAACACATACTGGTGAAAAGCCTTTCATATGTGAATTCGACGGTTGCGGAAGAA
>OG0000005-Cassiopea25702_245
TTTAAAAATCCACAAGAGAACACATACTGGTGAAAAGCCTTTCATATGTGAATTCGACGGTTGCGGAAGAAGGTTTGCTAACAGCAGCGACAGAAAGAAGCACAGTCACGTTCATACATC
>OG0000005-Cassiopea25702_294
GAATTCGACGGTTGCGGAAGAAGGTTTGCTAACAGCAGCGACAGAAAGAAGCACAGTCACGTTCATACATCTGACAAACCATATGTTTGTAAAGTGGATGGTTGTAACAAAACGTACACA
>OG0000005-Cassiopea25702_342
AAGCACAGTCACGTTCATACATCTGACAAACCATATGTTTGTAAAGTGGATGGTTGTAACAAAACGTACACACACCCGAGCTCATTGCGAAAACACATGAAGCTACATGGAAAGATTGAG
>OG0000005-Corallium-rubrum24160_0
AGCGATAGTGATCTTTGCGGCAAAGAATTACAAGGATTACAAGGTGTGGTAGATCACTTAAGAGACGAACACTTGGCACAAGCGTTGGGGAACTATTCATGCTACTGGAAGGACTGTCCT
>OG0000005-Corallium-rubrum24160_49
TAGATCACTTAAGAGACGAACACTTGGCACAAGCGTTGGGGAACTATTCATGCTACTGGAAGGACTGTCCTCGTGCTGGCATACCGTTCAAAGCCAAATACAAGCTAGTGAATCATTTAC
>OG0000005-Corallium-rubrum24160_98
ATGCTACTGGAAGGACTGTCCTCGTGCTGGCATACCGTTCAAAGCCAAATACAAGCTAGTGAATCATTTACGTGTGCACACAGGGGAAAAACCATTCCCGTGTTCTTATCCAAGCTGTAA
>OG0000005-Corallium-rubrum24160_147
TACAAGCTAGTGAATCATTTACGTGTGCACACAGGGGAAAAACCATTCCCGTGTTCTTATCCAAGCTGTAATAAAGTATTCGCACGATCTGAGAACCTGAAAATACACATTCGAACTCAC
>OG0000005-Corallium-rubrum24160_196
CGTGTTCTTATCCAAGCTGTAATAAAGTATTCGCACGATCTGAGAACCTGAAAATACACATTCGAACTCACACAGGTGAAAAACCGTTTGTTTGTGAATTTCCCGGCTGTGATCGCCGTT
>OG0000005-Corallium-rubrum24160_245
GAAAATACACATTCGAACTCACACAGGTGAAAAACCGTTTGTTTGTGAATTTCCCGGCTGTGATCGCCGTTTTGCCAACTCGAGTGATCGTCGTAAACATATTCACGTGCACACGTTGGA
>OG0000005-Corallium-rubrum24160_294
TTTCCCGGCTGTGATCGCCGTTTTGCCAACTCGAGTGATCGTCGTAAACATATTCACGTGCACACGTTGGAAAAACCTTATCGGTGTAAATTCCACGGCTGTAACAAATGCTACACTCAC
>OG0000005-Corallium-rubrum24160_339
AAACATATTCACGTGCACACGTTGGAAAAACCTTATCGGTGTAAATTCCACGGCTGTAACAAATGCTACACTCACCCCAGTTCTCTCAGGAAACACGTCAGGTCTCATACATTCCGCGAA
>OG0000005-Craspedacusta-sowerbyi83397_0
ACCAAAGGGAAACCCTGTGGAAAACAGTATTTTGTTATGATGGACATAGTGCAGCATCTTGCCGAGGACCACGTTGGCATAAACGAATCTACGGACCACGTTTGCTACTGGAAAGACTGC
>OG0000005-Craspedacusta-sowerbyi83397_49
TGCAGCATCTTGCCGAGGACCACGTTGGCATAAACGAATCTACGGACCACGTTTGCTACTGGAAAGACTGCCCACGTGCAGGGACGGCCTTTAAGGCCAAATACAAGCTTATCAACCATC
>OG0000005-Craspedacusta-sowerbyi83397_98
CGTTTGCTACTGGAAAGACTGCCCACGTGCAGGGACGGCCTTTAAGGCCAAATACAAGCTTATCAACCATCTTCGAGTACACACAGGTGAAAAGCCGTTTCCCTGCCCATTTCCTGGCTG
>OG0000005-Craspedacusta-sowerbyi83397_147
AAATACAAGCTTATCAACCATCTTCGAGTACACACAGGTGAAAAGCCGTTTCCCTGCCCATTTCCTGGCTGCGGCAAACTATTTGCAAGGTCGGAAAACTTGAAGATTCACAAAAGAACC
>OG0000005-Craspedacusta-sowerbyi83397_196
TTCCCTGCCCATTTCCTGGCTGCGGCAAACTATTTGCAAGGTCGGAAAACTTGAAGATTCACAAAAGAACCCACACAGGGGAAAGACCGTTTGTCTGTGAATTCTCTGGATGTGGAAGAA
>OG0000005-Craspedacusta-sowerbyi83397_245
CTTGAAGATTCACAAAAGAACCCACACAGGGGAAAGACCGTTTGTCTGTGAATTCTCTGGATGTGGAAGAAGGTTCGCAAACTCATCCGATAGAAAGAAACACAGTCACGTGCATACATC
>OG0000005-Craspedacusta-sowerbyi83397_294
GAATTCTCTGGATGTGGAAGAAGGTTCGCAAACTCATCCGATAGAAAGAAACACAGTCACGTGCATACATCCGACAAGCCTTACATTTGCAAGATGGACGGATGTAACAAGACTTACACG
>OG0000005-Craspedacusta-sowerbyi83397_342
AAACACAGTCACGTGCATACATCCGACAAGCCTTACATTTGCAAGATGGACGGATGTAACAAGACTTACACGCATCCCAGCTCGCTTCGGAAACACATGAAGCTGCATGGCAAGCAAGAT
>OG0000005-Ectopleura-larynx17225_0
ACCAAGGGCAAACCTTGCGGTAAACAGTTCTTTATCATGATGGACATTGTTCAGCACTTGGCTGAAGACCACGTTGGCTTGAACGACTCCACAGAACACGTTTGTTATTGGAAAGACTGT
>OG0000005-Ectopleura-larynx17225_49
TTCAGCACTTGGCTGAAGACCACGTTGGCTTGAACGACTCCACAGAACACGTTTGTTATTGGAAAGACTGTCCTCGCTCAGGGCTTGCGTTCAAAGCCAAATATAAACTAATAAACCACC
>OG0000005-Ectopleura-larynx17225_98
CGTTTGTTATTGGAAAGACTGTCCTCGCTCAGGGCTTGCGTTCAAAGCCAAATATAAACTAATAAACCACCTAAGGGTTCACACTGGAGAAAAACCCTTTCCCTGCCCCTTCCCTGGTTG
>OG0000005-Ectopleura-larynx17225_147
AAATATAAACTAATAAACCACCTAAGGGTTCACACTGGAGAAAAACCCTTTCCCTGCCCCTTCCCTGGTTGTGGAAAACTGTTCGCCAGGTCGGAAAACCTGAAGATACACAAGAGAACG
>OG0000005-Ectopleura-larynx17225_196
TTCCCTGCCCCTTCCCTGGTTGTGGAAAACTGTTCGCCAGGTCGGAAAACCTGAAGATACACAAGAGAACGCATACAGGAGAACGACCGTTCGTTTGCGAATTCACCGGATGCGGAAGAA
>OG0000005-Ectopleura-larynx17225_245
CCTGAAGATACACAAGAGAACGCATACAGGAGAACGACCGTTCGTTTGCGAATTCACCGGATGCGGAAGAAGGTTTGCGAATTCTTCGGACCGCAAGAAGCACTCACATGTCCACACTTC
>OG0000005-Ectopleura-larynx17225_294
GAATTCACCGGATGCGGAAGAAGGTTTGCGAATTCTTCGGACCGCAAGAAGCACTCACATGTCCACACTTCGGACAAGCCATACATCTGTAAGTTCGACGGCTGCAACAAAACTTACACG
>OG0000005-Ectopleura-larynx17225_342
AAGCACTCACATGTCCACACTTCGGACAAGCCATACATCTGTAAGTTCGACGGCTGCAACAAAACTTACACGCATCCCAGCTCGCTTCGGAAGCACATGAAACTTCACGGTAAAAGCGAA
>OG0000005-Gorgonia-ventalina110691_0
ACGGACGACGATATTTGCGGGAAGCAATTTCATGCCCTTCAAGACGTTGTTGATCATTTACGAGACGAACATTTAACTAACGCGCTTGGAAACTATTCGTGTTTTTGGCGGGATTGTCCC
>OG0000005-Gorgonia-ventalina110691_49
TTGATCATTTACGAGACGAACATTTAACTAACGCGCTTGGAAACTATTCGTGTTTTTGGCGGGATTGTCCCAGACTCGGTGTCCCGTTTAAGGCAAAATACAAGTTGGTGAATCATTTAC
>OG0000005-Gorgonia-ventalina110691_98
GTGTTTTTGGCGGGATTGTCCCAGACTCGGTGTCCCGTTTAAGGCAAAATACAAGTTGGTGAATCATTTACGTGTTCACACGGGTGAAAGGCCTTTCGTATGCACGTATCTCGGTTGCAA
>OG0000005-Gorgonia-ventalina110691_147
TACAAGTTGGTGAATCATTTACGTGTTCACACGGGTGAAAGGCCTTTCGTATGCACGTATCTCGGTTGCAAGAAAGTTTTTGCGCGAACGGAAAATTTGAAAATTCATATTCGTACCCAT
>OG0000005-Gorgonia-ventalina110691_196
TATGCACGTATCTCGGTTGCAAGAAAGTTTTTGCGCGAACGGAAAATTTGAAAATTCATATTCGTACCCATACTGGTGAAAAACCGTTTCATTGCGAATATCCTGGATGTACTCGACGGT
>OG0000005-Gorgonia-ventalina110691_245
GAAAATTCATATTCGTACCCATACTGGTGAAAAACCGTTTCATTGCGAATATCCTGGATGTACTCGACGGTTTGCGAACTCCAGTGACAGACGCAAGCACATTCATGTTCACACTCTTGA
>OG0000005-Gorgonia-ventalina110691_294
TATCCTGGATGTACTCGACGGTTTGCGAACTCCAGTGACAGACGCAAGCACATTCATGTTCACACTCTTGAGAAACCTTATCGTTGTAAGTTTCATGGCTGTAACAAGTGTTATACTCAT
>OG0000005-Gorgonia-ventalina110691_339
AAGCACATTCATGTTCACACTCTTGAGAAACCTTATCGTTGTAAGTTTCATGGCTGTAACAAGTGTTATACTCATCCCAGCTCGCTTAGAAAACACGTAAGGACGCACACAATGCGAGAT
>OG0000005-Hydractinia-symbiolongicarpus3509_0
ACAAAAGGGAAGCCATGCGGAAAACAATTTTTTGTTATGATGGATATAGTACAACATTTAGCAGAAGATCACGTTGGATTAAATGACTCAGCAGAACATGTGTGCTACTGGAAAGACTGT
>OG0000005-Hydractinia-symbiolongicarpus3509_49
TACAACATTTAGCAGAAGATCACGTTGGATTAAATGACTCAGCAGAACATGTGTGCTACTGGAAAGACTGTCCAAGATCTGGACTTGCTTTTAAAGCAAAATACAAACTTATAAACCACT
>OG0000005-Hydractinia-symbiolongicarpus3509_98
TGTGTGCTACTGGAAAGACTGTCCAAGATCTGGACTTGCTTTTAAAGCAAAATACAAACTTATAAACCACTTAAGGGTTCACACTGGGGAGAAACCATTTCCCTGTCCCTTTCCTGGTTG
>OG0000005-Hydractinia-symbiolongicarpus3509_147
AAATACAAACTTATAAACCACTTAAGGGTTCACACTGGGGAGAAACCATTTCCCTGTCCCTTTCCTGGTTGTGGGAAATTGTTTGCCAGGTCGGAAAACTTAAAAATTCATAAACGCACA
>OG0000005-Hydractinia-symbiolongicarpus3509_196
TTCCCTGTCCCTTTCCTGGTTGTGGGAAATTGTTTGCCAGGTCGGAAAACTTAAAAATTCATAAACGCACACATACTGGTGAACGGCCGTTTGTATGTGAATTTGCTGGATGTGGTCGAA
>OG0000005-Hydractinia-symbiolongicarpus3509_245
CTTAAAAATTCATAAACGCACACATACTGGTGAACGGCCGTTTGTATGTGAATTTGCTGGATGTGGTCGAAGGTTCGCAAATTCATCAGACCGAAAAAAACATAGTCACGTCCACACGTC
>OG0000005-Hydractinia-symbiolongicarpus3509_294
GAATTTGCTGGATGTGGTCGAAGGTTCGCAAATTCATCAGACCGAAAAAAACATAGTCACGTCCACACGTCTGACAAACCGTATATTTGTAAAGTTGACGGTTGCAATAAAACATATACT
>OG0000005-Hydractinia-symbiolongicarpus3509_342
AAACATAGTCACGTCCACACGTCTGACAAACCGTATATTTGTAAAGTTGACGGTTGCAATAAAACATATACTCATCCCAGCTCATTGCGCAAACATATGAAACTACACGGAAAAATTGAA
>OG0000005-Leptogorgia-sarmentosa727_0
CTCGGGAACTATTCGTGCTTTTGGCGGGACTGTCCCAGACTCGGTGTGCCGTTTAAGGCAAAATACAAGCTCGTGAACCATTTACGTGTTCACACGGGCGAAAGGCCTTTCGTGTGCACG
>OG0000005-Leptogorgia-sarmentosa727_51
TTTAAGGCAAAATACAAGCTCGTGAACCATTTACGTGTTCACACGGGCGAAAGGCCTTTCGTGTGCACGTATCTCGGCTGCAAGAAGGTGTTTGCGCGGACAGAAAACTTGAAAATTCAC
>OG0000005-Leptogorgia-sarmentosa727_102
AGGCCTTTCGTGTGCACGTATCTCGGCTGCAAGAAGGTGTTTGCGCGGACAGAAAACTTGAAAATTCACATTCGTACGCACACGGGGGAAAAACCGTTTCACTGTGAACATCCGGGATGT
>OG0000005-Leptogorgia-sarmentosa727_153
GAAAACTTGAAAATTCACATTCGTACGCACACGGGGGAAAAACCGTTTCACTGTGAACATCCGGGATGTACGCGACGATTCGCGAACTCAAGCGACAGACGCAAGCACGTTCATGTCCAT
>OG0000005-Leptogorgia-sarmentosa727_204
TGTGAACATCCGGGATGTACGCGACGATTCGCGAACTCAAGCGACAGACGCAAGCACGTTCATGTCCATACACTCGAGAAGCCGTATCGCTGTAAGTTCCATGGCTGTAGCAAGTGTTAT
>OG0000005-Leptogorgia-sarmentosa727_255
AAGCACGTTCATGTCCATACACTCGAGAAGCCGTATCGCTGTAAGTTCCATGGCTGTAGCAAGTGTTATACGCATCCCAGCTCGCTCAGGAAGCACGTGAGGACGCACACAATGCGAGAT
>OG0000005-Nematostella-vectensis10138_0
ATTGAGGAACTTGTATTCCATATTACAGAGTCTCACCTTGTCACTGGTGTGACATCAGCGTTTGTTTGTAACTGGAGGGAATGCCCAAGAAATGGTCTCCCCTTCAAAGCTAAGTACAAA
>OG0000005-Nematostella-vectensis10138_51
ACATCAGCGTTTGTTTGTAACTGGAGGGAATGCCCAAGAAATGGTCTCCCCTTCAAAGCTAAGTACAAACTTATTAACCACATTAGAGTTCATACTGGTGAAAAACCTTTCACTTGTTCC
>OG0000005-Nematostella-vectensis10138_102
TTCAAAGCTAAGTACAAACTTATTAACCACATTAGAGTTCATACTGGTGAAAAACCTTTCACTTGTTCCCAACCTGGATGCGGCAAGAGTTTTGCGCGCGCTGAAAATCTCAAAATCCAT
>OG0000005-Nematostella-vectensis10138_153
AAACCTTTCACTTGTTCCCAACCTGGATGCGGCAAGAGTTTTGCGCGCGCTGAAAATCTCAAAATCCATATTAGAACTCACACTGGAGAGCGACCATTCGCGTGCGAATACAAGGGTTGC
>OG0000005-Nematostella-vectensis10138_204
GAAAATCTCAAAATCCATATTAGAACTCACACTGGAGAGCGACCATTCGCGTGCGAATACAAGGGTTGCGATAAAAGGTTTGCGAACTCGAGCGATCGTAGAAAGCACATCCATGTTCAT
>OG0000005-Nematostella-vectensis10138_255
TGCGAATACAAGGGTTGCGATAAAAGGTTTGCGAACTCGAGCGATCGTAGAAAGCACATCCATGTTCATACACTTGAGAAACCCTACTGCTGTAGGTTCGTGGGATGCGATAAAAGTTAT
>OG0000005-Nematostella-vectensis10138_306
AAGCACATCCATGTTCATACACTTGAGAAACCCTACTGCTGTAGGTTCGTGGGATGCGATAAAAGTTATACTCATCCAAGTTCGTTACGAAAACACATGAAAGTTCACAGCGCGCGAAAA
>OG0000005-Physalia-physalis37800_0
ACCAAAGGAAAACCTTGTGGGAAACAATTCTTTATAATGATGGATATCGTGCAACATTTAGCGGAAGATCATGTGGGTCTTAATGACTCTACCGAGCATGTCTGTTATTGGAAAGAATGC
>OG0000005-Physalia-physalis37800_49
TGCAACATTTAGCGGAAGATCATGTGGGTCTTAATGACTCTACCGAGCATGTCTGTTATTGGAAAGAATGCCCGAGAGCAGGGTTAGCGTTTAAAGCGAAATATAAACTTATAAATCACC
>OG0000005-Physalia-physalis37800_98
TGTCTGTTATTGGAAAGAATGCCCGAGAGCAGGGTTAGCGTTTAAAGCGAAATATAAACTTATAAATCACCTTAGAGTACACACAGGAGAAAAACCATTTCCATGTCCTTTCCCGGGATG
>OG0000005-Physalia-physalis37800_147
AAATATAAACTTATAAATCACCTTAGAGTACACACAGGAGAAAAACCATTTCCATGTCCTTTCCCGGGATGCGGGAAACTTTTCGCCAGATCGGAAAACTTAAAGATCCACAAAAGAACG
>OG0000005-Physalia-physalis37800_196
TTCCATGTCCTTTCCCGGGATGCGGGAAACTTTTCGCCAGATCGGAAAACTTAAAGATCCACAAAAGAACGCATACAGGCGAAAGACCGTTCGTGTGTGAATTTGCTGGCTGTGGAAGAA
>OG0000005-Physalia-physalis37800_245
CTTAAAGATCCACAAAAGAACGCATACAGGCGAAAGACCGTTCGTGTGTGAATTTGCTGGCTGTGGAAGAAGGTTCGCCAATTCATCGGATCGTAAGAAGCATAGTCACGTGCACACATC
>OG0000005-Physalia-physalis37800_294
GAATTTGCTGGCTGTGGAAGAAGGTTCGCCAATTCATCGGATCGTAAGAAGCATAGTCACGTGCACACATCGGATAAACCGTATATTTGTAAAGTGGACGGTTGCAACAAAACCTATACT
>OG0000005-Physalia-physalis37800_342
AAGCATAGTCACGTGCACACATCGGATAAACCGTATATTTGTAAAGTGGACGGTTGCAACAAAACCTATACTCACCCAAGCTCTCTACGGAAACATATGAAACTTCACGGAAAAATTGAC
>OG0000005-Polypodum-hydriforme29820_0
AACAAGGACAGACCGTGCGGAAAGCAGTTCTTCGTCATGATGGATATCGTGCAGCATCTGGCCGAAGACCATGTTGGCAACAATGAAAGCGTTGAGCACGTGTGTCTATGGAAGGACTGC
>OG0000005-Polypodum-hydriforme29820_49
TGCAGCATCTGGCCGAAGACCATGTTGGCAACAATGAAAGCGTTGAGCACGTGTGTCTATGGAAGGACTGCTCTAGAAACGGTCAGGCGTTCAAGGCCAAGTATAAGCTGATCAACCACC
>OG0000005-Polypodum-hydriforme29820_98
CGTGTGTCTATGGAAGGACTGCTCTAGAAACGGTCAGGCGTTCAAGGCCAAGTATAAGCTGATCAACCACCTGAGAGTTCATACGGGGGAGAAACCGTTCGTGTGTCCGTTCCCGGGGTG
>OG0000005-Polypodum-hydriforme29820_147
AAGTATAAGCTGATCAACCACCTGAGAGTTCATACGGGGGAGAAACCGTTCGTGTGTCCGTTCCCGGGGTGTGGGAAGCTGTTTGCTCGGTCGGAGAACCTTAAAATCCACAAGCGCACT
>OG0000005-Polypodum-hydriforme29820_196
TCGTGTGTCCGTTCCCGGGGTGTGGGAAGCTGTTTGCTCGGTCGGAGAACCTTAAAATCCACAAGCGCACTCACACTGGAGAGAAGCCTTTCGTGTGTGAGTATGAAGGCTGTGGTCGGC
>OG0000005-Polypodum-hydriforme29820_245
CCTTAAAATCCACAAGCGCACTCACACTGGAGAGAAGCCTTTCGTGTGTGAGTATGAAGGCTGTGGTCGGCGTTTCGCGAATTCCAGCGACAGGAAGAAGCACTCTCACGTGCACACGTC
>OG0000005-Polypodum-hydriforme29820_294
GAGTATGAAGGCTGTGGTCGGCGTTTCGCGAATTCCAGCGACAGGAAGAAGCACTCTCACGTGCACACGTCGGACAAACCGTACGTATGCAAAATCGACGGCTGCCACAAGACATACACC
>OG0000005-Polypodum-hydriforme29820_342
AAGCACTCTCACGTGCACACGTCGGACAAACCGTACGTATGCAAAATCGACGGCTGCCACAAGACATACACCCACCCAAGTTCTCTAAGAAAACACATGAAACTTCATAGCAAGTCGTTG
>OG0000005-Seriatopora-hystrix11700_0
TGTGGGATAGGATTTTACCGGATAGAGGACCTTGTAGCACATATCACAGACGTTCACCTTGTTTCTGCCACGCCTGTTGGTTTCGTCTGTTGTTGGAAAGAGTGCATGCGAAATGGACTG
>OG0000005-Seriatopora-hystrix11700_55
ACCTTGTTTCTGCCACGCCTGTTGGTTTCGTCTGTTGTTGGAAAGAGTGCATGCGAAATGGACTGCCATTCAAGGCTAAGTACAAGTTAATCAACCACATTAGGGTTCATACGGGCGAGA
>OG0000005-Seriatopora-hystrix11700_110
AAATGGACTGCCATTCAAGGCTAAGTACAAGTTAATCAACCACATTAGGGTTCATACGGGCGAGAAGCCATTCATGTGCAATCAGCCGGGATGTAGGAAGAGCTTCGCACGTGCAGAGAA
>OG0000005-Seriatopora-hystrix11700_165
ACGGGCGAGAAGCCATTCATGTGCAATCAGCCGGGATGTAGGAAGAGCTTCGCACGTGCAGAGAATTTGAAAATACACGTTCGTACGCACACTGGCGAGAGGCCCTTCGCATGCGAATTC
>OG0000005-Seriatopora-hystrix11700_220
GTGCAGAGAATTTGAAAATACACGTTCGTACGCACACTGGCGAGAGGCCCTTCGCATGCGAATTCAAAGGCTGTGATAAACGATTTGCGAACTCAAGTGATCGCCGCAAACACATTCATG
>OG0000005-Seriatopora-hystrix11700_275
ATGCGAATTCAAAGGCTGTGATAAACGATTTGCGAACTCAAGTGATCGCCGCAAACACATTCATGTTCACACTTTGGAAAAACCATATCGGTGTAAGTACATTGGTTGCGACAAAAGTTA
>OG0000005-Seriatopora-hystrix11700_327
AAACACATTCATGTTCACACTTTGGAAAAACCATATCGGTGTAAGTACATTGGTTGCGACAAAAGTTACACGCATCCTAGCTCGTTAAGGAAACATATGAAGGTTCACGGGTTGAGATCT
>OG0000017-Abylopsis-tetragona51287_0
TGCAAGGAACCACTCGGTCTACAAACAGGTTTCCTGGAAACCCGTGACATCAAAACCAGTTCTTCTCTCAGCAACTTCACAGCTACAGATTCGTGGTGCTCAACGAAGAACGATGACAAA
>OG0000017-Abylopsis-tetragona51287_50
CAAAACCAGTTCTTCTCTCAGCAACTTCACAGCTACAGATTCGTGGTGCTCAACGAAGAACGATGACAAACAGTTCATAGCGTTCGACCTCGGTGAAGACTTCAGCTTGTCCAAGGTTGC
>OG0000017-Abylopsis-tetragona51287_100
CAACGAAGAACGATGACAAACAGTTCATAGCGTTCGACCTCGGTGAAGACTTCAGCTTGTCCAAGGTTGCAATTCAAGGGAAGGTCGACGATCGCAACAGATACATCGAACAGTTCACCA
>OG0000017-Abylopsis-tetragona51287_150
TTCAGCTTGTCCAAGGTTGCAATTCAAGGGAAGGTCGACGATCGCAACAGATACATCGAACAGTTCACCATGGACTACAGTAGTGATGCGAAGAAGTGGTCAGAATACAGAGACATCTTC
>OG0000017-Abylopsis-tetragona51287_200
ATACATCGAACAGTTCACCATGGACTACAGTAGTGATGCGAAGAAGTGGTCAGAATACAGAGACATCTTCGGGAAAAGTGATCTTGACGGTAACAAGAACACATACGACGTAGCATCCCA
>OG0000017-Abylopsis-tetragona51287_250
CAGAATACAGAGACATCTTCGGGAAAAGTGATCTTGACGGTAACAAGAACACATACGACGTAGCATCCCATGATCTGGTTCCAGCCATCATCGCTCGTTATGTGAAGTTAAAACCCACCA
>OG0000017-Abylopsis-tetragona51287_300
ACATACGACGTAGCATCCCATGATCTGGTTCCAGCCATCATCGCTCGTTATGTGAAGTTAAAACCCACCAAGTGGAACAATGGAATCTGTGCAACTGTTGACATGTTCGGATGTGCAACT
>OG0000017-Aiptasia-pallida30568_0
TGCTACGAGGCGTTAGGAGTTCAGACTGGTGGTCTAGACGATGAGGATATTTCTGCATCAAGTAAGCTTGATAACTTCACTGCAACAGACTCATGGTGTCCTCCAGAAAACGACGAAAAT
>OG0000017-Aiptasia-pallida30568_50
TTCTGCATCAAGTAAGCTTGATAACTTCACTGCAACAGACTCATGGTGTCCTCCAGAAAACGACGAAAATCAATACTTGCAAGTTGATTTGGGAGAAAAAACTAAGCTAACGCGAATAGC
>OG0000017-Aiptasia-pallida30568_100
CTCCAGAAAACGACGAAAATCAATACTTGCAAGTTGATTTGGGAGAAAAAACTAAGCTAACGCGAATAGCGACACAAGGGGATTTAACCCACCCTGATAAACTCGTTAAGAGTTTTGCAG
>OG0000017-Aiptasia-pallida30568_150
ACTAAGCTAACGCGAATAGCGACACAAGGGGATTTAACCCACCCTGATAAACTCGTTAAGAGTTTTGCAGTATTACATAGTATGGATGGGAAGAAATTTCAGACTTATAAAGAGAATGGA
>OG0000017-Aiptasia-pallida30568_200
ACTCGTTAAGAGTTTTGCAGTATTACATAGTATGGATGGGAAGAAATTTCAGACTTATAAAGAGAATGGAACTGAAGCGATATTCGATGGAAATGTCGACTCTTTCACAGTTCACCATAA
>OG0000017-Aiptasia-pallida30568_250
AGACTTATAAAGAGAATGGAACTGAAGCGATATTCGATGGAAATGTCGACTCTTTCACAGTTCACCATAATAACCTCAAGACGCCATTTGTAGCTCGCTATGTCAGAATAAATCCAAGAT
>OG0000017-Aiptasia-pallida30568_300
TCTTTCACAGTTCACCATAATAACCTCAAGACGCCATTTGTAGCTCGCTATGTCAGAATAAATCCAAGATCATGGGAGAAGGGGATATGTTTAAGAGTGGAGCTTTATGGATGCGATCCA
>OG0000017-Atolla-vanhoeffeni13771_0
TGCAAAGATGCTCTCGGAATACAAACTGGATTTCTGGAAGATCGAGATATTAAAATGTCATCGTCTCAAAAAGGATTTTCTGCGTTTGATGCCTGGTGTCCGACAACTAATAATGATAAA
>OG0000017-Atolla-vanhoeffeni13771_50
TAAAATGTCATCGTCTCAAAAAGGATTTTCTGCGTTTGATGCCTGGTGTCCGACAACTAATAATGATAAACAATTTTTTGCTGTTGATCTTGGTGAAAATTTTCATTTAACGAAAATAGC
>OG0000017-Atolla-vanhoeffeni13771_100
CGACAACTAATAATGATAAACAATTTTTTGCTGTTGATCTTGGTGAAAATTTTCATTTAACGAAAATAGCTACTCAAGGAAAAGTGGATGATAAAAATAGATTTATAAAATCTTTTATAT
>OG0000017-Atolla-vanhoeffeni13771_150
TTTCATTTAACGAAAATAGCTACTCAAGGAAAAGTGGATGATAAAAATAGATTTATAAAATCTTTTATATTAGAATACAGTGATGATAATAAAAAATGGAATGTACATAAAACGAAGGGT
>OG0000017-Atolla-vanhoeffeni13771_200
ATTTATAAAATCTTTTATATTAGAATACAGTGATGATAATAAAAAATGGAATGTACATAAAACGAAGGGTGGAAAAGACGCATACGAAGGCAATAAAGATATGTTCTCTGTAAGAGATCA
>OG0000017-Atolla-vanhoeffeni13771_250
ATGTACATAAAACGAAGGGTGGAAAAGACGCATACGAAGGCAATAAAGATATGTTCTCTGTAAGAGATCATATCTTTGAACAACCATTAGTTGGAAGATATATCAAACTCATTCCTAAAT
>OG0000017-Atolla-vanhoeffeni13771_300
ATGTTCTCTGTAAGAGATCATATCTTTGAACAACCATTAGTTGGAAGATATATCAAACTCATTCCTAAATCTTGGAATAACGCTATCTGCAATAGAATGGAGCTTTTTGGTTGTGCTGTG
>OG0000017-Cassiopea25776_0
TGCAAGGAAGCTATTGGAATCCAGACAGGGTTCCTTGAGGATCGTGACGTAAAAACATCGACAGCACAGAAGAATTTTACAGTGAGCGATGCGTGGTGTGCAGCACAAAACAACGACAAG
>OG0000017-Cassiopea25776_50
AAAAACATCGACAGCACAGAAGAATTTTACAGTGAGCGATGCGTGGTGTGCAGCACAAAACAACGACAAGCAATTCTTTGCCGTTGATCTTGGTGAGGATTTCCTCTTCACGAAAATTGC
>OG0000017-Cassiopea25776_100
CAGCACAAAACAACGACAAGCAATTCTTTGCCGTTGATCTTGGTGAGGATTTCCTCTTCACGAAAATTGCTACGCAAGGAAAAGTCGACGACAAAAACAGGTTCGTAAAATCGTACGAAC
>OG0000017-Cassiopea25776_150
TTCCTCTTCACGAAAATTGCTACGCAAGGAAAAGTCGACGACAAAAACAGGTTCGTAAAATCGTACGAACTCCAATTCAGTAGTGACAACAAGGACTGGAAGACTTATATGTCTGATGGA
>OG0000017-Cassiopea25776_200
GTTCGTAAAATCGTACGAACTCCAATTCAGTAGTGACAACAAGGACTGGAAGACTTATATGTCTGATGGAAAGCAGAACCTTGATGGAAACAAGGATACGTTTACCGTTAAATATCACAA
>OG0000017-Cassiopea25776_250
AGACTTATATGTCTGATGGAAAGCAGAACCTTGATGGAAACAAGGATACGTTTACCGTTAAATATCACAAACTAGTACCTGACACTGTTGGAAGATACGTGAAAATAATTCCTAAATCGT
>OG0000017-Cassiopea25776_297
ACGTTTACCGTTAAATATCACAAACTAGTACCTGACACTGTTGGAAGATACGTGAAAATAATTCCTAAATCGTGGAACAATGGAATCTGTTCGAGAATGGAGCTTTATGGCTGTGCAGTG
>OG0000017-Craseoa-lathetica59511_0
TGCAAGGAGCCGTTAGGTCTACAAACTGGCTTCCTGGAAACTCGTGATATAAAGACAAGTAGTTCGTTAGGTAATTTCACGGCAACCGATCCGTGGTGTTCAACTAAGCAAGATGAGAAA
>OG0000017-Craseoa-lathetica59511_50
AAAGACAAGTAGTTCGTTAGGTAATTTCACGGCAACCGATCCGTGGTGTTCAACTAAGCAAGATGAGAAACAATATATTGCCTTTGACTTGGGCGAAGACTTTAGCTTATCCAAAGTCGC
>OG0000017-Craseoa-lathetica59511_100
CAACTAAGCAAGATGAGAAACAATATATTGCCTTTGACTTGGGCGAAGACTTTAGCTTATCCAAAGTCGCAATTCAAGGAAAAATAGACGATAAGAATAGATATATTGAAGCATTTACCA
>OG0000017-Craseoa-lathetica59511_150
TTTAGCTTATCCAAAGTCGCAATTCAAGGAAAAATAGACGATAAGAATAGATATATTGAAGCATTTACCATGGACTATAGTAGTGACGCAAAGAAATGGTCAGAGTATAGGGATATATTT
>OG0000017-Craseoa-lathetica59511_200
ATATATTGAAGCATTTACCATGGACTATAGTAGTGACGCAAAGAAATGGTCAGAGTATAGGGATATATTTGGAAAAAGTGACCTAGATGGGAACAAGAATACGTATGACGTCCAAGCACA
>OG0000017-Craseoa-lathetica59511_250
CAGAGTATAGGGATATATTTGGAAAAAGTGACCTAGATGGGAACAAGAATACGTATGACGTCCAAGCACACGACTTAGTACCTGCTATAATAGCTCGGTATGTAAAGTTAAAACCTAAGA
>OG0000017-Craseoa-lathetica59511_300
ACGTATGACGTCCAAGCACACGACTTAGTACCTGCTATAATAGCTCGGTATGTAAAGTTAAAACCTAAGAAGTGGAACAATGGCATATGTGCAACAGTTGATATGTACGGATGTGCAATT
>OG0000017-Edwardsiella-lineata22194_0
TGTTATGAGCCGCTGGGTGTGCAGACCGGCGGTCTAGACGACGAAGACCTCACGGCTTCATCCAAACTAAAGAACTTCACGGCAACAGACGCCTGGTGCTCGCCCACAAACAACGAGAAT
>OG0000017-Edwardsiella-lineata22194_50
CACGGCTTCATCCAAACTAAAGAACTTCACGGCAACAGACGCCTGGTGCTCGCCCACAAACAACGAGAATCAGTACCTACAAGTCGACCTGGGCGAGAAGACCAAACTGACCAGAATCGC
>OG0000017-Edwardsiella-lineata22194_100
CGCCCACAAACAACGAGAATCAGTACCTACAAGTCGACCTGGGCGAGAAGACCAAACTGACCAGAATCGCAACGCAGGGAGCTATTGAGCAACCAGACAAGCACGTCAAAACTTTCACTA
>OG0000017-Edwardsiella-lineata22194_150
ACCAAACTGACCAGAATCGCAACGCAGGGAGCTATTGAGCAACCAGACAAGCACGTCAAAACTTTCACTATGCTCTACAGCAATGACGGAAAGAAGTTCCAGCCGTATCCAAAAAACGGC
>OG0000017-Edwardsiella-lineata22194_200
GCACGTCAAAACTTTCACTATGCTCTACAGCAATGACGGAAAGAAGTTCCAGCCGTATCCAAAAAACGGCAACGAAGAGATCTTTGATGGTAACGTGGATTCATTCACAGTAAGACACAA
>OG0000017-Edwardsiella-lineata22194_250
AGCCGTATCCAAAAAACGGCAACGAAGAGATCTTTGATGGTAACGTGGATTCATTCACAGTAAGACACAACAACTTGAAGAACCCAGTAGTAGCACGATATGTACGAATCAACCCGCGAA
>OG0000017-Edwardsiella-lineata22194_300
TCATTCACAGTAAGACACAACAACTTGAAGAACCCAGTAGTAGCACGATATGTACGAATCAACCCGCGAACTTGGGAGAAAGGCATTTGTCTGCGTGTCGAGCTGTATGGCTGTGATCCA
>OG0000017-Eunicella-verrucosa8342_0
TGTAACGAAGCCGTCGGTATCCAATCAGGAGACGTAGACGATAACGACATCACAGTTAGCAGCAAACGTAAAGATTTCAACATCCTTGATGCATGGTGCCCGTCAACTATCAACAGAAAA
>OG0000017-Eunicella-verrucosa8342_50
CACAGTTAGCAGCAAACGTAAAGATTTCAACATCCTTGATGCATGGTGCCCGTCAACTATCAACAGAAAACAATATTTCCAAGTGAACTTGGGTTTTAAAACAAAAATAACTAAAGTGAG
>OG0000017-Eunicella-verrucosa8342_100
CGTCAACTATCAACAGAAAACAATATTTCCAAGTGAACTTGGGTTTTAAAACAAAAATAACTAAAGTGAGTACGCAAGGAAGGCTAGGAGATCTCGACAGACACGTCAAGTCGTATAGAT
>OG0000017-Eunicella-verrucosa8342_150
ACAAAAATAACTAAAGTGAGTACGCAAGGAAGGCTAGGAGATCTCGACAGACACGTCAAGTCGTATAGATTGTACTACAGTATGGATGGTCATGACTGGAAAGTCTATAAGACGGACGGT
>OG0000017-Eunicella-verrucosa8342_200
ACACGTCAAGTCGTATAGATTGTACTACAGTATGGATGGTCATGACTGGAAAGTCTATAAGACGGACGGTGTGGATAAGATATTTAAAGGCAATAAAAATTCCTATGATGTAATGGACCA
>OG0000017-Eunicella-verrucosa8342_250
AAGTCTATAAGACGGACGGTGTGGATAAGATATTTAAAGGCAATAAAAATTCCTATGATGTAATGGACCACACCATAGAACCCGCGATTGTGGCGAAATATATCAGAATAAATCCAACAT
>OG0000017-Eunicella-verrucosa8342_300
TCCTATGATGTAATGGACCACACCATAGAACCCGCGATTGTGGCGAAATATATCAGAATAAATCCAACATCATGGAAGAACGATATTTGTTTAAGAGTCGAGTATTATGGCTGTGATGCG
>OG0000017-Hydractinia-polyclina53772_0
TGTAAAGATGCTATTGGATTACAAACCGGCTTTCTGGAGACACGTGACATTAAAACGAGCACGTCCCAGCCTAATTTTACGGCGACCGATCCGTGGTGTGCTACGGCAATTGATGATAAA
>OG0000017-Hydractinia-polyclina53772_50
TAAAACGAGCACGTCCCAGCCTAATTTTACGGCGACCGATCCGTGGTGTGCTACGGCAATTGATGATAAACAGTATTTCGCAGTTGACTTAGGTGAAGATTTTAGCATTTCAAAAATTGC
>OG0000017-Hydractinia-polyclina53772_100
CTACGGCAATTGATGATAAACAGTATTTCGCAGTTGACTTAGGTGAAGATTTTAGCATTTCAAAAATTGCCACGCAAGGCAAATTGGACGATAAAGATAGATATGTCTCAATGTATGCGT
>OG0000017-Hydractinia-polyclina53772_150
TTTAGCATTTCAAAAATTGCCACGCAAGGCAAATTGGACGATAAAGATAGATATGTCTCAATGTATGCGTTAGAATATAGCAGCGACGCCAAAAAATGGACAGATTACAAAGATATATTT
>OG0000017-Hydractinia-polyclina53772_200
ATATGTCTCAATGTATGCGTTAGAATATAGCAGCGACGCCAAAAAATGGACAGATTACAAAGATATATTTGGAAAAGCTGATTTAGAAGGAAACAAAAACACGTACGATGTTGCAACACA
>OG0000017-Hydractinia-polyclina53772_250
CAGATTACAAAGATATATTTGGAAAAGCTGATTTAGAAGGAAACAAAAACACGTACGATGTTGCAACACATGATCTGGCGCCTGCTATAATTGCACGTTATGTGAAGCTGAAACCAAAAG
>OG0000017-Hydractinia-polyclina53772_300
ACGTACGATGTTGCAACACATGATCTGGCGCCTGCTATAATTGCACGTTATGTGAAGCTGAAACCAAAAGCGTGGAACAAAGGAATATGTGCATTTGTTGATTTGTATGGCTGCTCAATT
>OG0000017-Hydra-viridissima19819_0
TGCAAAGAACCTGTGGGGATACAAACAGGCTTTTTGGAGACTCGTGACATAAAGACCTCCTCCTCGCAGTCCAACTTTACAGCAACAGATGCATGGTGTCCAAGCCTCTCAAACGACAAA
>OG0000017-Hydra-viridissima19819_47
CATAAAGACCTCCTCCTCGCAGTCCAACTTTACAGCAACAGATGCATGGTGTCCAAGCCTCTCAAACGACAAACAATATTTTGCTGTCGATCTTGGAGAGGAGTTTAGCATTTCTAAAAT
>OG0000017-Hydra-viridissima19819_94
GGTGTCCAAGCCTCTCAAACGACAAACAATATTTTGCTGTCGATCTTGGAGAGGAGTTTAGCATTTCTAAAATTGCAACCGAAGGGAAATTAGACACAGGTCGCTTTGTGAAGCTGTATA
>OG0000017-Hydra-viridissima19819_141
GGAGAGGAGTTTAGCATTTCTAAAATTGCAACCGAAGGGAAATTAGACACAGGTCGCTTTGTGAAGCTGTATACACTGGACTATAGCAGTGACGCAAAGAAATGGACAGAATATAAAGAT
>OG0000017-Metridium-senile2451_0
TGCTACGAAGCATTGGGAGTTCAAACTGGAGGACTTGACGACGAAGACGTCACTGCATCAAGCAAACTCGACAACTTCACAGCTACGGACTCGTGGTGTCCCCCAGAGAACGACGAAAAT
>OG0000017-Metridium-senile2451_50
CACTGCATCAAGCAAACTCGACAACTTCACAGCTACGGACTCGTGGTGTCCCCCAGAGAACGACGAAAATCAATATCTACAAATAGATCTCGGAGAAAAGACAAAACTAACACGAGTTGC
>OG0000017-Metridium-senile2451_100
CCCCAGAGAACGACGAAAATCAATATCTACAAATAGATCTCGGAGAAAAGACAAAACTAACACGAGTTGCGACGCAAGGAGCGCTAGAACATCCAAAAAAACTTGTAAAGACGTTTGCAC
>OG0000017-Metridium-senile2451_150
ACAAAACTAACACGAGTTGCGACGCAAGGAGCGCTAGAACATCCAAAAAAACTTGTAAAGACGTTTGCACTGTTGCATAGCATGGACGGGAAGAAGTTTCAGACGTATAAAAATAACGGC
>OG0000017-Metridium-senile2451_200
ACTTGTAAAGACGTTTGCACTGTTGCATAGCATGGACGGGAAGAAGTTTCAGACGTATAAAAATAACGGCACTGAACAGGTATTCGAAGGCAATATCAACTCATTTACAGTTCGCCACAA
>OG0000017-Metridium-senile2451_250
AGACGTATAAAAATAACGGCACTGAACAGGTATTCGAAGGCAATATCAACTCATTTACAGTTCGCCACAATAATCTAAAGACGCCTTTCGTCGCTCGTTATGTCAGGATCAACCCTCGAT
>OG0000017-Metridium-senile2451_300
TCATTTACAGTTCGCCACAATAATCTAAAGACGCCTTTCGTCGCTCGTTATGTCAGGATCAACCCTCGATCTTGGGACAAGGGAATATGTTTACGAGTGGAGCTGTATGGATGTGACCCA
>OG0000017-Nanomia-bijuga30345_0
TGCAAAGACCCGTTAGGACTTCAAACTGGTTTCCTCGAGACTCGTGACATCAAAACAAGTAGCTCAGCATCGAACTTTACCGCCACAGATCCTTGGTGCTCGACAAAAGCCGACGACAAA
>OG0000017-Nanomia-bijuga30345_50
CAAAACAAGTAGCTCAGCATCGAACTTTACCGCCACAGATCCTTGGTGCTCGACAAAAGCCGACGACAAACAATTCATAGCATTCGACCTCGGCGAAGATTTTAGTTTGTCGAAAGTCGC
>OG0000017-Nanomia-bijuga30345_100
CGACAAAAGCCGACGACAAACAATTCATAGCATTCGACCTCGGCGAAGATTTTAGTTTGTCGAAAGTCGCCATTCAAGGGAAAATAGACGACAAAAATCGCTACATCGAAGCGTTTACTA
>OG0000017-Nanomia-bijuga30345_150
TTTAGTTTGTCGAAAGTCGCCATTCAAGGGAAAATAGACGACAAAAATCGCTACATCGAAGCGTTTACTATGGATTATAGTAGTGATGCGAAAAAATGGTCAGAATATAAAGATATATTT
>OG0000017-Nanomia-bijuga30345_200
CTACATCGAAGCGTTTACTATGGATTATAGTAGTGATGCGAAAAAATGGTCAGAATATAAAGATATATTTGGAAAAAGTGACTTAGATGGAAACAAGAACACATACGATGTACAAGCACA
>OG0000017-Nanomia-bijuga30345_250
CAGAATATAAAGATATATTTGGAAAAAGTGACTTAGATGGAAACAAGAACACATACGATGTACAAGCACACGACTTGGTGCCCGCTATAGTTGCACGTTATGTGAAGCTGAAACCAAAGA
>OG0000017-Nanomia-bijuga30345_300
ACATACGATGTACAAGCACACGACTTGGTGCCCGCTATAGTTGCACGTTATGTGAAGCTGAAACCAAAGAAGTGGAACAATGGGATTTGCGCAACAGTAGACATGTTCGGCTGCGCGATT
>OG0000017-Physalia-physalis40003_0
TGCAAAGATCCGTTAGGTTTGCAAACTGGATTCTTGGAAACTGGCGACATCAAAACGAGTAGTTCTACGAAAAACTTTACATCGACTGACCCATGGTGCGCTACGAAGTCGGATGACAAG
>OG0000017-Physalia-physalis40003_50
CAAAACGAGTAGTTCTACGAAAAACTTTACATCGACTGACCCATGGTGCGCTACGAAGTCGGATGACAAGCAATTCATTGCGTTCGACCTGGGTGAAGATTTCACACTGTCAAAAGTGGC
>OG0000017-Physalia-physalis40003_100
CTACGAAGTCGGATGACAAGCAATTCATTGCGTTCGACCTGGGTGAAGATTTCACACTGTCAAAAGTGGCGACCCAGGGTAAGATTGATGATAAGAACCGCTTCATATCGCAATTCACGA
>OG0000017-Physalia-physalis40003_150
TTCACACTGTCAAAAGTGGCGACCCAGGGTAAGATTGATGATAAGAACCGCTTCATATCGCAATTCACGATGGACTACAGCGAAGACGGAAGCAAATGGACAGAATACAAAGACTTATTC
>OG0000017-Physalia-physalis40003_200
CTTCATATCGCAATTCACGATGGACTACAGCGAAGACGGAAGCAAATGGACAGAATACAAAGACTTATTCGGAAAAAGTGATCTTGAAGGTAACAAAAACACATATGATGTTGAATCGCA
>OG0000017-Physalia-physalis40003_250
CAGAATACAAAGACTTATTCGGAAAAAGTGATCTTGAAGGTAACAAAAACACATATGATGTTGAATCGCATGACCTAGCACCAGCAATTGTTGCACGATATGTTAAACTTCGACCAAAAA
>OG0000017-Physalia-physalis40003_300
ACATATGATGTTGAATCGCATGACCTAGCACCAGCAATTGTTGCACGATATGTTAAACTTCGACCAAAAAAATGGCACAATGGAATATGTAATGTGATGGATCTTTACGGTTGTCCAATT
>OG0000017-Podocoryna-carnea24479_0
TGCAAAGACGCTATTGGATTACAAACTGGATTCTTGGAAACACGTGATATCAAAACAAGTACATCACAATCCAATTTTACGGCAACCGATCCATGGTGCACAACAACACAAGATGACAAA
>OG0000017-Podocoryna-carnea24479_50
CAAAACAAGTACATCACAATCCAATTTTACGGCAACCGATCCATGGTGCACAACAACACAAGATGACAAACAATATTTCGCTGTTGACTTAGGCGAAGATTTTAGTATTTCGAAAATTGC
>OG0000017-Podocoryna-carnea24479_100
CAACAACACAAGATGACAAACAATATTTCGCTGTTGACTTAGGCGAAGATTTTAGTATTTCGAAAATTGCTACACAGGGGAAATTAGATAATAAAAATCGATATGTTACGATGTATGGAT
>OG0000017-Podocoryna-carnea24479_150
TTTAGTATTTCGAAAATTGCTACACAGGGGAAATTAGATAATAAAAATCGATATGTTACGATGTATGGATTAGAGTACAGTAGTGATGCTAAAAAATGGACTGATTATAAAGATATATTT
>OG0000017-Podocoryna-carnea24479_200
ATATGTTACGATGTATGGATTAGAGTACAGTAGTGATGCTAAAAAATGGACTGATTATAAAGATATATTTGGCAAAGCTGATTTAGAGGGAAATAAAAACACATACGACGTACAAACACA
>OG0000017-Podocoryna-carnea24479_250
CTGATTATAAAGATATATTTGGCAAAGCTGATTTAGAGGGAAATAAAAACACATACGACGTACAAACACATGATCTCGCGCCTGCTATTATTGCACGTTATGTGAAGCTCAAACCAAAAC
>OG0000017-Podocoryna-carnea24479_300
ACATACGACGTACAAACACATGATCTCGCGCCTGCTATTATTGCACGTTATGTGAAGCTCAAACCAAAACAATGGAACAATGGGATATGCGCGTTTGTTGATTTATATGGCTGTTCAATT
>OG0000017-Seriatopora-hystrix49217_0
TGTTTTGAAGCACTTGGGATTCAGTCAGGCGAGTTTGACGACGGAGAGATCGCGGCCTCCAGTATGCTGAAGAACTTTTCATCAACTGACGCTTGGTGTCCACCGAAAGTCGATGAAAAT
>OG0000017-Seriatopora-hystrix49217_50
CGCGGCCTCCAGTATGCTGAAGAACTTTTCATCAACTGACGCTTGGTGTCCACCGAAAGTCGATGAAAATCAATATCTGCAAGTAGATTTGTCAAGAAAAACAGAAATCACAAAACTTGC
>OG0000017-Seriatopora-hystrix49217_100
CACCGAAAGTCGATGAAAATCAATATCTGCAAGTAGATTTGTCAAGAAAAACAGAAATCACAAAACTTGCCACTCAAGGGGAGATTGGCAGTAAGGATAGACATGTTAAGACTTATGCCT
>OG0000017-Seriatopora-hystrix49217_150
ACAGAAATCACAAAACTTGCCACTCAAGGGGAGATTGGCAGTAAGGATAGACATGTTAAGACTTATGCCTTACTTTATAGTGATGATGGCAAAAAATGGAAACAGTACGAGAGTCATGGA
>OG0000017-Seriatopora-hystrix49217_200
ACATGTTAAGACTTATGCCTTACTTTATAGTGATGATGGCAAAAAATGGAAACAGTACGAGAGTCATGGAAAGGAGAAGATATTTCAAGCCAATAACGACTCCTTTACAGTTCATCATAA
>OG0000017-Seriatopora-hystrix49217_250
AACAGTACGAGAGTCATGGAAAGGAGAAGATATTTCAAGCCAATAACGACTCCTTTACAGTTCATCATAACTTACTAGATAAGCCTCTTGTCACTCGGTACATTCGTGTCAATCCAAGAA
>OG0000017-Seriatopora-hystrix49217_300
TCCTTTACAGTTCATCATAACTTACTAGATAAGCCTCTTGTCACTCGGTACATTCGTGTCAATCCAAGAACATGGGAAAATGCCATTTGTTTGAGGCTTGAGTTGTATGGATGCGATGTT
>OG0000018-Aegina-citrea15115_0
GATAAGAATATTGAGACATATGTTAAAAAATTTCAGCCAATCATATGCGAGCTTGATAAGTTACGATGCAAGAAGAATGACTTTGAAATCAGAAAAACGATTGGGCGTGGACATTTTGGA
>OG0000018-Aegina-citrea15115_53
TGATAAGTTACGATGCAAGAAGAATGACTTTGAAATCAGAAAAACGATTGGGCGTGGACATTTTGGAGAGGTTCATGTAGTGCGAGAGAAGCTGACAGGCGATGTGTACGCGATGAAAGT
>OG0000018-Aegina-citrea15115_106
GTGGACATTTTGGAGAGGTTCATGTAGTGCGAGAGAAGCTGACAGGCGATGTGTACGCGATGAAAGTCCTAAAAAAATCAGAGACACTCTCACAGGATAATGTGGCCTTCTTTGAAGAGG
>OG0000018-Aegina-citrea15115_159
TACGCGATGAAAGTCCTAAAAAAATCAGAGACACTCTCACAGGATAATGTGGCCTTCTTTGAAGAGGAGCGCGACATAATGGCCTTCTCCATGAATCCATGGATCGTCTCTCTGCAGTAT
>OG0000018-Aegina-citrea15115_212
CTTCTTTGAAGAGGAGCGCGACATAATGGCCTTCTCCATGAATCCATGGATCGTCTCTCTGCAGTATGCATTCCAGGATTATGAGTGTCTGTACCTGGTCATGGACTTCCATCCTGGTGG
>OG0000018-Aegina-citrea15115_265
TCTCTCTGCAGTATGCATTCCAGGATTATGAGTGTCTGTACCTGGTCATGGACTTCCATCCTGGTGGTGACCTTCTGTCTTTGCTGGCAAAATACGACGATGTGTTTGAGGAGGAGGTGG
>OG0000018-Aegina-citrea15115_318
TTCCATCCTGGTGGTGACCTTCTGTCTTTGCTGGCAAAATACGACGATGTGTTTGAGGAGGAGGTGGCTCGTTTCTATTTGGCGGAGATGATCATGGCCATGCACTCCGTGCACGCACTT
>OG0000018-Aegina-citrea15115_371
TGAGGAGGAGGTGGCTCGTTTCTATTTGGCGGAGATGATCATGGCCATGCACTCCGTGCACGCACTTGGATATGTGCATCGAGACATCAAACCCGAGAACGTGCTCGTTGACCGCTGTGG
>OG0000018-Aegina-citrea15115_424
CCGTGCACGCACTTGGATATGTGCATCGAGACATCAAACCCGAGAACGTGCTCGTTGACCGCTGTGGGCATATCAAACTGGCTGATTTTGGATCATCTGCAAGACTCAGCTCCGCAAAGA
>OG0000018-Aegina-citrea15115_477
GTTGACCGCTGTGGGCATATCAAACTGGCTGATTTTGGATCATCTGCAAGACTCAGCTCCGCAAAGATGGTGGTGTCAAAGATGCCAGTTGGAACTCCAGAATACATTGCCCCAGAAGTG
>OG0000018-Aegina-citrea15115_530
CAGCTCCGCAAAGATGGTGGTGTCAAAGATGCCAGTTGGAACTCCAGAATACATTGCCCCAGAAGTGCTGATGTCCATGGATGGATCAACCGAGGGGAAGTACGGCATTGAATGTGACTG
>OG0000018-Aegina-citrea15115_583
TTGCCCCAGAAGTGCTGATGTCCATGGATGGATCAACCGAGGGGAAGTACGGCATTGAATGTGACTGGTGGTCGCTGGGTGTCGTGGCATACGAGATGGTGGTGGGAGAGACTCCATTTT
>OG0000018-Aegina-citrea15115_795
AGGCATCTGATAAGGGGGTTGCTGTCAGATCGAAAAGTTCGAATTGGTTATGAAAAGCTCGCTGCTCACCCGTTCTTTGTTGGGCTTGACTGGACGACGCTGCAGGATGCGGTTCCACCA
>OG0000018-Aegina-citrea15115_840
GGTTATGAAAAGCTCGCTGCTCACCCGTTCTTTGTTGGGCTTGACTGGACGACGCTGCAGGATGCGGTTCCACCATACGTTCCATCGCTGTCGGGTGTGGATGACACGTCTAACTTCGAT
>OG0000018-Anthopleura-elegantissima116529_0
ATTGACAGGACAGGACACATCAAGTTGGCAGACTTTGGATCATCAGCCAGGTTATCTGCTGACAAAATTGTCTATTCCAAGATGCCAGTAGGCACCCCTGAGTATATTGCACCTGAGGTT
>OG0000018-Anthopleura-elegantissima116529_52
TATCTGCTGACAAAATTGTCTATTCCAAGATGCCAGTAGGCACCCCTGAGTATATTGCACCTGAGGTTCTCACCAGTATGGATGGCTCAGGTGGTCCTTATGGTGTTGAGTGTGATTGGT
>OG0000018-Anthopleura-elegantissima116529_104
TATTGCACCTGAGGTTCTCACCAGTATGGATGGCTCAGGTGGTCCTTATGGTGTTGAGTGTGATTGGTGGTCACTGGGTGTGGTTGCTTATGAAATGCTCTGTGGACAGACACCTTTTGA
>OG0000018-Anthopleura-elegantissima116529_156
GTTGAGTGTGATTGGTGGTCACTGGGTGTGGTTGCTTATGAAATGCTCTGTGGACAGACACCTTTTGAGGCTGACTCTGTGGTCATCACCTACAGTAAGATCATGAACTATAAGGCGTCC
>OG0000018-Anthopleura-elegantissima116529_208
GACAGACACCTTTTGAGGCTGACTCTGTGGTCATCACCTACAGTAAGATCATGAACTATAAGGCGTCCATGCGTTTTCCTCCTGATCTGAAGATAAGTGCTGAAGCAAAGAATCTTATTC
>OG0000018-Anthopleura-elegantissima116529_260
GAACTATAAGGCGTCCATGCGTTTTCCTCCTGATCTGAAGATAAGTGCTGAAGCAAAGAATCTTATTCTGTCCCTTTGTACTGGGAGTAAAGACAGGATAGGTTATGACGGCATTGGGTG
>OG0000018-Anthopleura-elegantissima116529_312
GCAAAGAATCTTATTCTGTCCCTTTGTACTGGGAGTAAAGACAGGATAGGTTATGACGGCATTGGGTGTCACCGGTACTTTAATGGGATTGAATGGGAAAAACTTCAGACTACTGTTCCT
>OG0000018-Anthopleura-elegantissima116529_360
GGTTATGACGGCATTGGGTGTCACCGGTACTTTAATGGGATTGAATGGGAAAAACTTCAGACTACTGTTCCTCCTTTTGTGCCAACACTAGAAGGTACAGATGACACTTCCAATTTTGAT
>OG0000018-Aurelia-aurita90471_0
GACAAGAATATCGCTACGTTTATCAAGAAATTCAAACCTGTCTTTGATGAAATCCAACAGTTACGTCTGAAAAAGTCAGATTTTGAAATCAGAAAGACAATTGGTAGAGGCCATTTTGGA
>OG0000018-Aurelia-aurita90471_53
CCAACAGTTACGTCTGAAAAAGTCAGATTTTGAAATCAGAAAGACAATTGGTAGAGGCCATTTTGGAGAGGTCCATGTTGTTCGAGAAAAAGTCACAGGAAATGTATATGCTATGAAAGT
>OG0000018-Aurelia-aurita90471_106
GAGGCCATTTTGGAGAGGTCCATGTTGTTCGAGAAAAAGTCACAGGAAATGTATATGCTATGAAAGTACTGAAGAAGAGTGAAACACTGTCACAGGATAATGTCGCATTTTTTGAAGAAG
>OG0000018-Aurelia-aurita90471_159
TATGCTATGAAAGTACTGAAGAAGAGTGAAACACTGTCACAGGATAATGTCGCATTTTTTGAAGAAGAAAAAGACATTATGGCATTTGCAAATAATCCATGGATCACAAAATTACAATAC
>OG0000018-Aurelia-aurita90471_212
ATTTTTTGAAGAAGAAAAAGACATTATGGCATTTGCAAATAATCCATGGATCACAAAATTACAATACGCTTTCCAAGACATTGAGAATTTGTATTTGGTTATGGATTTCCATCAAGGTGG
>OG0000018-Aurelia-aurita90471_265
CAAAATTACAATACGCTTTCCAAGACATTGAGAATTTGTATTTGGTTATGGATTTCCATCAAGGTGGAGATTTATTAGGATTGTTAAGCAAATATGATGATGTCTTAGATGAGGACATGG
>OG0000018-Aurelia-aurita90471_318
TTCCATCAAGGTGGAGATTTATTAGGATTGTTAAGCAAATATGATGATGTCTTAGATGAGGACATGGCTCGATTTTATCTGGCTGAAATGGTCATGGCTATTCACGCTGTACATGCTTTA
>OG0000018-Aurelia-aurita90471_371
AGATGAGGACATGGCTCGATTTTATCTGGCTGAAATGGTCATGGCTATTCACGCTGTACATGCTTTAGGATATGTGCACAGAGACATCAAGCCAGAAAATATTCTTGTTGATCGAACTGG
>OG0000018-Aurelia-aurita90471_424
CTGTACATGCTTTAGGATATGTGCACAGAGACATCAAGCCAGAAAATATTCTTGTTGATCGAACTGGACACATCAAACTTGTGGATTTTGGTTCTTCAGCAAAGTTATCTTCGTCAAAAA
>OG0000018-Aurelia-aurita90471_477
GTTGATCGAACTGGACACATCAAACTTGTGGATTTTGGTTCTTCAGCAAAGTTATCTTCGTCAAAAATGGTGCATAGTAAGATGCCTGTCGGTACTCCAGAATACATCGCACCAGAAGTT
>OG0000018-Aurelia-aurita90471_530
ATCTTCGTCAAAAATGGTGCATAGTAAGATGCCTGTCGGTACTCCAGAATACATCGCACCAGAAGTTTTAACGAGTATGGATGGATCAAGCGGGAAGTATGGAATTGAATGTGATTGGTG
>OG0000018-Aurelia-aurita90471_583
TCGCACCAGAAGTTTTAACGAGTATGGATGGATCAAGCGGGAAGTATGGAATTGAATGTGATTGGTGGAGTCTTGGTGTTTGTATGTACGAAATGCTTGTTGGGAATACGCCATTCGAAG
>OG0000018-Aurelia-aurita90471_636
GAATGTGATTGGTGGAGTCTTGGTGTTTGTATGTACGAAATGCTTGTTGGGAATACGCCATTCGAAGCTGACTCCGTTGTTGTTGTATACAGCCTTATTATGGATTTCAAGAATTCTCTA
>OG0000018-Aurelia-aurita90471_689
TACGCCATTCGAAGCTGACTCCGTTGTTGTTGTATACAGCCTTATTATGGATTTCAAGAATTCTCTAAAATTTCCTGATGACCTGACAATTAGTGATGATGCAAAAGATCTTATTCGAAG
>OG0000018-Aurelia-aurita90471_742
TCAAGAATTCTCTAAAATTTCCTGATGACCTGACAATTAGTGATGATGCAAAAGATCTTATTCGAAGGCTTTTGTCAGACAGAAAAGAAAGAATTGGTTATGAAGGGCTAGCGAATCATG
>OG0000018-Aurelia-aurita90471_795
GATCTTATTCGAAGGCTTTTGTCAGACAGAAAAGAAAGAATTGGTTATGAAGGGCTAGCGAATCATGGATTCTTCAAAGGCATCGACTGGACAACCATGAAAGATGCTGTGCCACCGTAT
>OG0000018-Aurelia-aurita90471_837
GGTTATGAAGGGCTAGCGAATCATGGATTCTTCAAAGGCATCGACTGGACAACCATGAAAGATGCTGTGCCACCGTATGTTCCCACAATCAGCAGTGTTGATGATGCATCCAATTTCGAT
>OG0000018-Calvadosia-cruxmelitensis48562_0
GATAAGAACATTTCAACTTTCGTAAGAAAATTCAAGCCAGTTATCAATGAAATATCCAACTTGCGACTCAGCAAAGGAGACTTTGAAATTCGAAAGACAATTGGACGGGGTCATTTTGGG
>OG0000018-Calvadosia-cruxmelitensis48562_53
ATCCAACTTGCGACTCAGCAAAGGAGACTTTGAAATTCGAAAGACAATTGGACGGGGTCATTTTGGGGAGGTCCATGTTGTACGAGAAAAAGTCACTGGAAATGTTTACGCTATGAAGGT
>OG0000018-Calvadosia-cruxmelitensis48562_106
GGGGTCATTTTGGGGAGGTCCATGTTGTACGAGAAAAAGTCACTGGAAATGTTTACGCTATGAAGGTCTTGAAGAAATCAGAGACATTATCACAAGACAATGTTGCTTTCTTTGAAGAAG
>OG0000018-Calvadosia-cruxmelitensis48562_159
TACGCTATGAAGGTCTTGAAGAAATCAGAGACATTATCACAAGACAATGTTGCTTTCTTTGAAGAAGAGAGAGACATCATGGCGTTTGCCAATAATCCTTGGATCACATCACTACAATAC
>OG0000018-Calvadosia-cruxmelitensis48562_212
TTTCTTTGAAGAAGAGAGAGACATCATGGCGTTTGCCAATAATCCTTGGATCACATCACTACAATACGCGTTCCAGGATCACATTAATTTATATTTAGTCATGGATTTCCATCCTGGAGG
>OG0000018-Calvadosia-cruxmelitensis48562_265
CATCACTACAATACGCGTTCCAGGATCACATTAATTTATATTTAGTCATGGATTTCCATCCTGGAGGGGATCTCCTGATTCTACTAAGCAAATTTGGAGACGTTCTTGAAGAGGACATGG
>OG0000018-Calvadosia-cruxmelitensis48562_318
TTCCATCCTGGAGGGGATCTCCTGATTCTACTAAGCAAATTTGGAGACGTTCTTGAAGAGGACATGGCAAGGTTTTATCTGGCAGAAATGTTTATGGCAATCCACGCTGTGCACGCATTA
>OG0000018-Calvadosia-cruxmelitensis48562_371
TGAAGAGGACATGGCAAGGTTTTATCTGGCAGAAATGTTTATGGCAATCCACGCTGTGCACGCATTAGGATATGTACACAGAGATATCAAGCCAGAAAATGTACTTATTGATCGGGTTGG
>OG0000018-Calvadosia-cruxmelitensis48562_424
CTGTGCACGCATTAGGATATGTACACAGAGATATCAAGCCAGAAAATGTACTTATTGATCGGGTTGGTCATGTGAAATTAGCTGATTTTGGATCATCTGCAAAGCTTTCGTCTGCTAAAA
>OG0000018-Calvadosia-cruxmelitensis48562_530
TTCGTCTGCTAAAATGGTCGTTAGCAAGATGCCTGTTGGTACCCCGGAATACATCGCCCCAGAGGTTCTAACCAGTATGGATGGGTCTGGTGGGAAATACGGAATTGAATGCGATTGGTG
>OG0000018-Calvadosia-cruxmelitensis48562_583
TCGCCCCAGAGGTTCTAACCAGTATGGATGGGTCTGGTGGGAAATACGGAATTGAATGCGATTGGTGGAGTCTTGGCGTTTGTGCGTTTGAGATGTTAGCTGGAAACACTCCATTTGAGG
>OG0000018-Calvadosia-cruxmelitensis48562_636
GAATGCGATTGGTGGAGTCTTGGCGTTTGTGCGTTTGAGATGTTAGCTGGAAACACTCCATTTGAGGCAGACTCTGTTGTTGTCGTCTACAGTCAAATTATGAATTTCAAGAATTCGCTG
>OG0000018-Calvadosia-cruxmelitensis48562_689
CACTCCATTTGAGGCAGACTCTGTTGTTGTCGTCTACAGTCAAATTATGAATTTCAAGAATTCGCTGCAGTTTCCTGATGATCTTACGATAAGCGATGATGCCAAGGCAATGATTCGTGG
>OG0000018-Calvadosia-cruxmelitensis48562_742
TCAAGAATTCGCTGCAGTTTCCTGATGATCTTACGATAAGCGATGATGCCAAGGCAATGATTCGTGGCCTGCTATCTGATCGCACAGATCGACTGAGCTATGAGCAGTTAGCTAACCACA
>OG0000018-Calvadosia-cruxmelitensis48562_795
GCAATGATTCGTGGCCTGCTATCTGATCGCACAGATCGACTGAGCTATGAGCAGTTAGCTAACCACAACTTTTTCAAAGGCTTAGATTGGACGACACTAAAAGATGCTGTCCCCCCTTAT
>OG0000018-Calvadosia-cruxmelitensis48562_837
AGCTATGAGCAGTTAGCTAACCACAACTTTTTCAAAGGCTTAGATTGGACGACACTAAAAGATGCTGTCCCCCCTTATGTCCCTGCTCTGAGCAGCATCGATGACACATCAAACTTTGAT
>OG0000018-Craseoa-lathetica55256_0
GATAAAAATATAGTTACTTATGTTAAAAAATTCAAACCATTGATTTGCGAACTCGAGAAATTGAGATTGAAGAAATCTGATTTTGAGATTCGTAAGACCATTGGTAGAGGACATTTTGGA
>OG0000018-Craseoa-lathetica55256_53
CGAGAAATTGAGATTGAAGAAATCTGATTTTGAGATTCGTAAGACCATTGGTAGAGGACATTTTGGAGAAGTTCATGTTGTACGAGAGAAGGTTACAGGCAATGTTTACGCTATGAAAGT
>OG0000018-Craseoa-lathetica55256_106
GAGGACATTTTGGAGAAGTTCATGTTGTACGAGAGAAGGTTACAGGCAATGTTTACGCTATGAAAGTACTTAAAAAAACTTCTACACTAGCACAGGACAATGTTGCATTTTTTGAAGAAG
>OG0000018-Craseoa-lathetica55256_159
TACGCTATGAAAGTACTTAAAAAAACTTCTACACTAGCACAGGACAATGTTGCATTTTTTGAAGAAGAACGTGACATAATGGCATTCGCTAATAACCCATGGATCACATCATTGCAGTAT
>OG0000018-Craseoa-lathetica55256_212
ATTTTTTGAAGAAGAACGTGACATAATGGCATTCGCTAATAACCCATGGATCACATCATTGCAGTATGCTTTTCAGGACCATGAATCTTTATATTTTGTAATGGACTTTCACCCCGGAGG
>OG0000018-Craseoa-lathetica55256_265
CATCATTGCAGTATGCTTTTCAGGACCATGAATCTTTATATTTTGTAATGGACTTTCACCCCGGAGGGGATTTACTCTCATTGTTAGCTAAATATGATGATGTATTTGAAGAGGACGTTT
>OG0000018-Craseoa-lathetica55256_318
TTTCACCCCGGAGGGGATTTACTCTCATTGTTAGCTAAATATGATGATGTATTTGAAGAGGACGTTTCGAGGTTTTACTTAGCTGAAATGATAATGGCCATGCATGCAGTTCATGCTTTA
>OG0000018-Craseoa-lathetica55256_371
TGAAGAGGACGTTTCGAGGTTTTACTTAGCTGAAATGATAATGGCCATGCATGCAGTTCATGCTTTAGGTTATGTACATAGAGACGTTAAACCAGAAAATGTATTAATCGATAGACTAGG
>OG0000018-Craseoa-lathetica55256_424
CAGTTCATGCTTTAGGTTATGTACATAGAGACGTTAAACCAGAAAATGTATTAATCGATAGACTAGGACATGTAAAACTTGCTGATTTTGGTAGTTCTGCCAGGCTGTCTTCTTCAAAGA
>OG0000018-Craseoa-lathetica55256_477
ATCGATAGACTAGGACATGTAAAACTTGCTGATTTTGGTAGTTCTGCCAGGCTGTCTTCTTCAAAGACTGTTGTGAGTAAGATGCCTGTAGGTACACCAGAATATATTGCACCAGAAGTA
>OG0000018-Craseoa-lathetica55256_530
GTCTTCTTCAAAGACTGTTGTGAGTAAGATGCCTGTAGGTACACCAGAATATATTGCACCAGAAGTACTGATGAGTATGGACGGTAGTGGTGGTGGCGGTAAATATGGTATTGAATGTGA
>OG0000018-Craseoa-lathetica55256_583
TTGCACCAGAAGTACTGATGAGTATGGACGGTAGTGGTGGTGGCGGTAAATATGGTATTGAATGTGATTGGTGGTCCCTGGGGGTTGTGGCATATGAAATGATGATTGGAGTTACACCTT
>OG0000018-Craseoa-lathetica55256_636
GGTATTGAATGTGATTGGTGGTCCCTGGGGGTTGTGGCATATGAAATGATGATTGGAGTTACACCTTTTCAAGCAGATTCGGTTGTCGTGGTATACAGTCAAATTATGAATTTTAAGAAT
>OG0000018-Craseoa-lathetica55256_689
TGGAGTTACACCTTTTCAAGCAGATTCGGTTGTCGTGGTATACAGTCAAATTATGAATTTTAAGAATTCTCTAGTTTTTCCAGATGATGAACCACTTACAGATAATGCCAAGCATTTGAT
>OG0000018-Craseoa-lathetica55256_742
TGAATTTTAAGAATTCTCTAGTTTTTCCAGATGATGAACCACTTACAGATAATGCCAAGCATTTGATTCGTTCTCTGCTCACAGATCAAGACAGCCGTATTAAATATGTGGAGCTGGCTA
>OG0000018-Craseoa-lathetica55256_795
GCCAAGCATTTGATTCGTTCTCTGCTCACAGATCAAGACAGCCGTATTAAATATGTGGAGCTGGCTAAACATCCTTTCTTTTCTGGACTTGATTGGACTACATTACAAAATGATGTTCCT
>OG0000018-Craseoa-lathetica55256_843
AAATATGTGGAGCTGGCTAAACATCCTTTCTTTTCTGGACTTGATTGGACTACATTACAAAATGATGTTCCTCCTTATGTTCCCAATATTCAACGAGAAGACGACACTTCTAATTTCGAT
>OG0000018-Craterolophus-convolvulus7127_0
CCGGTCGGCACGCCAGAATATATTGCTCCTGAAGTTCTAACGAGCATGGATGGTTCAGGGGGGAAATATGGCATTGAATGTGATTGGTGGAGTCTCGGTGTTTGCGCTTATGAAATGCTG
>OG0000018-Craterolophus-convolvulus7127_46
TGGATGGTTCAGGGGGGAAATATGGCATTGAATGTGATTGGTGGAGTCTCGGTGTTTGCGCTTATGAAATGCTGGCTGGGAACACGCCATTCGAAGCAGATTCTGTCGTTGTTGTTTACA
>OG0000018-Craterolophus-convolvulus7127_92
TCTCGGTGTTTGCGCTTATGAAATGCTGGCTGGGAACACGCCATTCGAAGCAGATTCTGTCGTTGTTGTTTACAGTCAAATCATGAACTTCAAGAATTCGCTTCAATTTCCTGACGACCT
>OG0000018-Craterolophus-convolvulus7127_138
GAAGCAGATTCTGTCGTTGTTGTTTACAGTCAAATCATGAACTTCAAGAATTCGCTTCAATTTCCTGACGACCTGACCATCAGTGATGATGCAAAATCTATGATACGTGGCTTGTTGTCC
>OG0000018-Craterolophus-convolvulus7127_184
AGAATTCGCTTCAATTTCCTGACGACCTGACCATCAGTGATGATGCAAAATCTATGATACGTGGCTTGTTGTCCGACCGGACAGAACGGCTGAGCTATGAACAGTTGGCCAACCACAATT
>OG0000018-Craterolophus-convolvulus7127_230
AAAATCTATGATACGTGGCTTGTTGTCCGACCGGACAGAACGGCTGAGCTATGAACAGTTGGCCAACCACAATTTTTTCAAAGGCTTGGACTGGACAACTCTCAAAGATGCTGTGCCGCC
>OG0000018-Craterolophus-convolvulus7127_276
AGCTATGAACAGTTGGCCAACCACAATTTTTTCAAAGGCTTGGACTGGACAACTCTCAAAGATGCTGTGCCGCCATATGTTCCCACCCTTAGTAGTTTTGATGACACATCAAATTTCGAC
>OG0000018-Edwardsiella-lineata33927_0
ATGGCGATACACAGCCTACACATGATGGGATTTGTACATAGAGATGTCAAGCCAGATAATGTGTTGATTGACAGAACAGGACATATTAAACTGGCAGATTTTGGTTCTTCAGCAAGGTTG
>OG0000018-Edwardsiella-lineata33927_46
TCAAGCCAGATAATGTGTTGATTGACAGAACAGGACATATTAAACTGGCAGATTTTGGTTCTTCAGCAAGGTTGTCATCTGATAGAAAGGTCTATTCCCAGATGCCAGTGGGCACACCCG
>OG0000018-Edwardsiella-lineata33927_92
GGCAGATTTTGGTTCTTCAGCAAGGTTGTCATCTGATAGAAAGGTCTATTCCCAGATGCCAGTGGGCACACCCGAATACATTGCTCCAGAGGTACTAACGAGCATGGATGGATCAGGGGG
>OG0000018-Edwardsiella-lineata33927_138
TATTCCCAGATGCCAGTGGGCACACCCGAATACATTGCTCCAGAGGTACTAACGAGCATGGATGGATCAGGGGGGCCTTATGGAGTGGACTGTGACTGGTGGTCTCTGGGTGTTGTTGCA
>OG0000018-Edwardsiella-lineata33927_183
GTACTAACGAGCATGGATGGATCAGGGGGGCCTTATGGAGTGGACTGTGACTGGTGGTCTCTGGGTGTTGTTGCATATGAGATGCTGTTTGGACAGACACCATTTGAAGCAGACTCTGTG
>OG0000018-Hydractinia-polyclina56437_0
GATAAGAACATCGCAACATACGTGAAAAAGTTTAAGCCGCTGATATCTGAAATTGCAAAGCTTCGTCTAAAAAAGTCAGACTTTGAAATTAGAAAAACTATTGGTCGGGGCCATTTTGGT
>OG0000018-Hydractinia-polyclina56437_53
TGCAAAGCTTCGTCTAAAAAAGTCAGACTTTGAAATTAGAAAAACTATTGGTCGGGGCCATTTTGGTGAGGTACATGTCGTTAGAGAGAAAGTTACTGGGAATGTTTATGCAATGAAAGT
>OG0000018-Hydractinia-polyclina56437_106
GGGGCCATTTTGGTGAGGTACATGTCGTTAGAGAGAAAGTTACTGGGAATGTTTATGCAATGAAAGTACTTAAAAAATCTGAAACTCTGTCCCAGGATAACGTAGCTTTTTTTGAAGAAG
>OG0000018-Hydractinia-polyclina56437_159
TATGCAATGAAAGTACTTAAAAAATCTGAAACTCTGTCCCAGGATAACGTAGCTTTTTTTGAAGAAGAACGTGATATAATGGCATTTGCAAACAATCCGTGGATCACGTCTTTACAATAT
>OG0000018-Hydractinia-polyclina56437_212
TTTTTTTGAAGAAGAACGTGATATAATGGCATTTGCAAACAATCCGTGGATCACGTCTTTACAATATGCTTTTCAAGACTTTGAATCACTTTACTTAGTAATGGATTTCCACCCTGGTGG
>OG0000018-Hydractinia-polyclina56437_265
CGTCTTTACAATATGCTTTTCAAGACTTTGAATCACTTTACTTAGTAATGGATTTCCACCCTGGTGGAGATCTTCTATCGTTATTAGCGAAGTATGATGATATATTTGAAGAAGACATTG
>OG0000018-Hydractinia-polyclina56437_318
TTCCACCCTGGTGGAGATCTTCTATCGTTATTAGCGAAGTATGATGATATATTTGAAGAAGACATTGCAAAGTTTTATTTAGCTGAAATGATTATGGCAATTCATACAGTGCATGCTCTT
>OG0000018-Hydractinia-polyclina56437_371
TGAAGAAGACATTGCAAAGTTTTATTTAGCTGAAATGATTATGGCAATTCATACAGTGCATGCTCTTGGCTATGTACATAGAGATATAAAACCGGAGAATGTTTTAATAGATCGCGTTGG
>OG0000018-Hydractinia-polyclina56437_424
CAGTGCATGCTCTTGGCTATGTACATAGAGATATAAAACCGGAGAATGTTTTAATAGATCGCGTTGGGCATATAAAGTTAGCTGATTTTGGTAGTTCGGCTAAACTGTCCTCTGCAAAGA
>OG0000018-Hydractinia-polyclina56437_477
ATAGATCGCGTTGGGCATATAAAGTTAGCTGATTTTGGTAGTTCGGCTAAACTGTCCTCTGCAAAGATGGTTGTCAGCAAAATGCCAGTAGGAACTCCAGAATATATAGCACCTGAAGTA
>OG0000018-Hydractinia-polyclina56437_530
GTCCTCTGCAAAGATGGTTGTCAGCAAAATGCCAGTAGGAACTCCAGAATATATAGCACCTGAAGTATTAATGAGTATGGATGGTTCTGGTGGAGGTGGGAAATATGGAATAGAATGTGA
>OG0000018-Hydractinia-polyclina56437_583
TAGCACCTGAAGTATTAATGAGTATGGATGGTTCTGGTGGAGGTGGGAAATATGGAATAGAATGTGATTGGTGGTCACTTGGGGTTGTAGCGTACGAAATGATGGTGGGAAATACACCAT
>OG0000018-Hydractinia-polyclina56437_636
GGAATAGAATGTGATTGGTGGTCACTTGGGGTTGTAGCGTACGAAATGATGGTGGGAAATACACCATTTCACGCTGATTCTGTGGTTGTAGTATATAGTCAGATTATGAACTTTAAGAAT
>OG0000018-Hydractinia-polyclina56437_689
GGGAAATACACCATTTCACGCTGATTCTGTGGTTGTAGTATATAGTCAGATTATGAACTTTAAGAATTCTTTGCAATTCCCTGATGATCAACCACTTACCGATAATGCCAAAGGTTTAAT
>OG0000018-Hydractinia-polyclina56437_742
TGAACTTTAAGAATTCTTTGCAATTCCCTGATGATCAACCACTTACCGATAATGCCAAAGGTTTAATCAGGTCGTTACTAACTGACCAAAAAAATCGCATTGGCTATGCTGATCTTGCAA
>OG0000018-Hydractinia-polyclina56437_795
GCCAAAGGTTTAATCAGGTCGTTACTAACTGACCAAAAAAATCGCATTGGCTATGCTGATCTTGCAAAACATAATTTCTTTACTGGTCTTGACTGGACAACATTACAAGATGCTGTCCCA
>OG0000018-Hydractinia-polyclina56437_843
GGCTATGCTGATCTTGCAAAACATAATTTCTTTACTGGTCTTGACTGGACAACATTACAAGATGCTGTCCCACCATATGTGCCTACAATTGCTAGAGAAGACGATACGTCAAACTTTGAT
>OG0000018-Hydra-viridissima9425_0
GATAAAAACATAGCAACTTATGTTCAAAAATTTAAACCTCTAGTAAGTGAGATTGAAAATCTGCGTCTTAAAAAATCTGACTTTGAAATCAGGAAAACAATTGGAAGGGGTCATTTTGGA
>OG0000018-Hydra-viridissima9425_53
TGAAAATCTGCGTCTTAAAAAATCTGACTTTGAAATCAGGAAAACAATTGGAAGGGGTCATTTTGGAGAGGTTCATGTGGTTAGAGAAAAAGTAACTAGTAATGTTTATGCTATGAAAGT
>OG0000018-Hydra-viridissima9425_106
GGGGTCATTTTGGAGAGGTTCATGTGGTTAGAGAAAAAGTAACTAGTAATGTTTATGCTATGAAAGTTCTGAAGAAGTCTGAAACCCTATCTCAGGACAATGTTGCATTTTTTGAGGAGG
>OG0000018-Hydra-viridissima9425_159
TATGCTATGAAAGTTCTGAAGAAGTCTGAAACCCTATCTCAGGACAATGTTGCATTTTTTGAGGAGGAACGTGATATTATGGCGTTTGCAAATAATCCTTGGATTACATCTCTTCAATAT
>OG0000018-Hydra-viridissima9425_212
ATTTTTTGAGGAGGAACGTGATATTATGGCGTTTGCAAATAATCCTTGGATTACATCTCTTCAATATGCTTTCCAAGATTTTGAGAATTTATTTTTAGTAATGGACTTTCATCCAGGAGG
>OG0000018-Hydra-viridissima9425_265
CATCTCTTCAATATGCTTTCCAAGATTTTGAGAATTTATTTTTAGTAATGGACTTTCATCCAGGAGGGGATCTGTTATCTCTTCTTGCAAAATATGATGATATATTTGAGGAGGACATTG
>OG0000018-Hydra-viridissima9425_318
TTTCATCCAGGAGGGGATCTGTTATCTCTTCTTGCAAAATATGATGATATATTTGAGGAGGACATTGCCAGGTTTTATCTTGGTGAGATGATTATGGCCATACATGCTGTCCACGTTTTA
>OG0000018-Hydra-viridissima9425_371
TGAGGAGGACATTGCCAGGTTTTATCTTGGTGAGATGATTATGGCCATACATGCTGTCCACGTTTTAGGTTATGTTCACAGAGATATTAAGCCTGAAAATGTTCTTATTGATAGACTGGG
>OG0000018-Hydra-viridissima9425_424
CTGTCCACGTTTTAGGTTATGTTCACAGAGATATTAAGCCTGAAAATGTTCTTATTGATAGACTGGGTCATATTAAGTTAGCGGATTTTGGTAGCTCAGCAAAGTTATCATCTGCAAAAA
>OG0000018-Hydra-viridissima9425_477
ATTGATAGACTGGGTCATATTAAGTTAGCGGATTTTGGTAGCTCAGCAAAGTTATCATCTGCAAAAATGGTTGTAAGTAAAATGCCGGTAGGCACCCCTGAATATATTGCACCAGAAGTA
>OG0000018-Hydra-viridissima9425_530
ATCATCTGCAAAAATGGTTGTAAGTAAAATGCCGGTAGGCACCCCTGAATATATTGCACCAGAAGTATTAATGAGTATGGATGGATCAGGTGGTGGTGGAAAGTACGGCATAGAGTGTGA
>OG0000018-Hydra-viridissima9425_583
TTGCACCAGAAGTATTAATGAGTATGGATGGATCAGGTGGTGGTGGAAAGTACGGCATAGAGTGTGATTGGTGGTCACTTGGTGTTGTTGCTTATGAAATGATGATTGGAAATACCCCTT
>OG0000018-Hydra-viridissima9425_636
GGCATAGAGTGTGATTGGTGGTCACTTGGTGTTGTTGCTTATGAAATGATGATTGGAAATACCCCTTTTAATGCAGACTCTGTTGTTGTTGTTTATAGCCAGATCATGAACTTCAAGAAA
>OG0000018-Hydra-viridissima9425_689
TGGAAATACCCCTTTTAATGCAGACTCTGTTGTTGTTGTTTATAGCCAGATCATGAACTTCAAGAAATCTTTGGAATTTCCTGATGATCAGCCACTTACTGATAATGCTAAACACTTAAT
>OG0000018-Hydra-viridissima9425_742
TGAACTTCAAGAAATCTTTGGAATTTCCTGATGATCAGCCACTTACTGATAATGCTAAACACTTAATACGCTCCTTGCTCACAGATCAAAAAAATCGCATAGGTTACACAGATCTAGCAA
>OG0000018-Hydra-viridissima9425_795
GCTAAACACTTAATACGCTCCTTGCTCACAGATCAAAAAAATCGCATAGGTTACACAGATCTAGCAATGCATCCATTTTTTCAAGGTCTGGACTGGACAACATTACAAGATGCTGTTCCT
>OG0000018-Hydra-viridissima9425_843
GGTTACACAGATCTAGCAATGCATCCATTTTTTCAAGGTCTGGACTGGACAACATTACAAGATGCTGTTCCTCCCTATGTCCCAAATATTAACAGAGAAGATGACACTTCTAACTTTGAT
>OG0000018-Montastraea-cavernosa43720_0
AGCCTTCATGTGTTAGGTTATGTGCACAGGGATATCAAGCCTGACAACGTCCTTGTTGATCGAACTGGACACATTAAATTGGCTGATTTTGGTTCATCAGCCAGGCTTTCAGTAGACAAG
>OG0000018-Montastraea-cavernosa43720_52
TTGTTGATCGAACTGGACACATTAAATTGGCTGATTTTGGTTCATCAGCCAGGCTTTCAGTAGACAAGAAGGTGCACAGTAAGATGCCTGTAGGCACTCCAGAGTACATCGCCCCTGAGG
>OG0000018-Montastraea-cavernosa43720_104
GCTTTCAGTAGACAAGAAGGTGCACAGTAAGATGCCTGTAGGCACTCCAGAGTACATCGCCCCTGAGGTGTTGACCAGCATGGATGGATCAGGAGGCCCGTATGGTGTGGAGTGTGACTG
>OG0000018-Montastraea-cavernosa43720_156
TACATCGCCCCTGAGGTGTTGACCAGCATGGATGGATCAGGAGGCCCGTATGGTGTGGAGTGTGACTGGTGGTCGCTGGGTGTGGTTGCTTATGAGATGCTCTGTGGACAGACACCTTTT
>OG0000018-Montastraea-cavernosa43720_208
GTGTGGAGTGTGACTGGTGGTCGCTGGGTGTGGTTGCTTATGAGATGCTCTGTGGACAGACACCTTTTGAGGCAGACTCTGTTGTAATAACGTACAGCAAAATTATGAATTACAAGACCT
>OG0000018-Montastraea-cavernosa43720_260
TGGACAGACACCTTTTGAGGCAGACTCTGTTGTAATAACGTACAGCAAAATTATGAATTACAAGACCTCCCTGCAGTTTTCTAAGGATGCTCAGGTCAGCAAGAGTGCAAAAGATTTGAT
>OG0000018-Montastraea-cavernosa43720_312
ATGAATTACAAGACCTCCCTGCAGTTTTCTAAGGATGCTCAGGTCAGCAAGAGTGCAAAAGATTTGATTCTCAACTTGTGCACTGATAGTAAAGCAAGGATTGGTTATGAAGGGCTTGTT
>OG0000018-Montastraea-cavernosa43720_364
GTGCAAAAGATTTGATTCTCAACTTGTGCACTGATAGTAAAGCAAGGATTGGTTATGAAGGGCTTGTTTGTCACCAGTTCTTCAGTGGCATTGACTGGAACAACTTACAAGAAACTGTGC
>OG0000018-Montastraea-cavernosa43720_414
GGTTATGAAGGGCTTGTTTGTCACCAGTTCTTCAGTGGCATTGACTGGAACAACTTACAAGAAACTGTGCCCCCATACGTCCCAAACTTGGATGGTGCAGCAGACACGTCGCATTTCGAT
>OG0000018-Nematostella-vectensis14940_0
GACAAGAATATAGCGACTTTTGTCAAGAAATACCAGCCGATGATAAATGAGCTTCGAAGACTTTCCCTGAGCAAAAACGATTTCAACGTTGTCAACACTATTGGGAGAGGACATTTTGGA
>OG0000018-Nematostella-vectensis14940_53
TCGAAGACTTTCCCTGAGCAAAAACGATTTCAACGTTGTCAACACTATTGGGAGAGGACATTTTGGAGAGGTTCAAGTAGTAAAAGACAAGGCTACAGGTGATGTCTATGCTATGAAGAC
>OG0000018-Nematostella-vectensis14940_106
GAGGACATTTTGGAGAGGTTCAAGTAGTAAAAGACAAGGCTACAGGTGATGTCTATGCTATGAAGACTTTAAAAAAGTCACAGACCCTTTCAGAGGAAGCTGTGGCATTTTTTGAAGAGG
>OG0000018-Nematostella-vectensis14940_159
TATGCTATGAAGACTTTAAAAAAGTCACAGACCCTTTCAGAGGAAGCTGTGGCATTTTTTGAAGAGGAAAGAGAAATCATGGCTACGGCTAACAACCCCTGGATCACGTCACTACAGTAT
>OG0000018-Nematostella-vectensis14940_212
ATTTTTTGAAGAGGAAAGAGAAATCATGGCTACGGCTAACAACCCCTGGATCACGTCACTACAGTATGCCTTCCAAGACAGTCACAGCCTGTACTTGGTGATGGACTACCATCCTGGCGG
>OG0000018-Nematostella-vectensis14940_265
CGTCACTACAGTATGCCTTCCAAGACAGTCACAGCCTGTACTTGGTGATGGACTACCATCCTGGCGGTGATCTGCTCTCCCTGCTCAGCAAGTACGATGACATCTTTGAGGAAGACATGG
>OG0000018-Nematostella-vectensis14940_318
TACCATCCTGGCGGTGATCTGCTCTCCCTGCTCAGCAAGTACGATGACATCTTTGAGGAAGACATGGCCAGGTTCTATTTGGCTGAGATTGTGATGGCAATACACAGTTTACACACCATG
>OG0000018-Nematostella-vectensis14940_371
TGAGGAAGACATGGCCAGGTTCTATTTGGCTGAGATTGTGATGGCAATACACAGTTTACACACCATGGGCTTTGTGCACAGGGATGTGAAGCCAGATAATGTGCTGATTGATAGAACAGG
>OG0000018-Nematostella-vectensis14940_424
GTTTACACACCATGGGCTTTGTGCACAGGGATGTGAAGCCAGATAATGTGCTGATTGATAGAACAGGGCACATCAAACTTGCAGACTTTGGCTCATCTGCCAGACTATCAGCTGACAAAA
>OG0000018-Nematostella-vectensis14940_530
ATCAGCTGACAAAAAGGTATTTTCCAAAATGCCTGTGGGTACCCCAGAGTACATAGCCCCAGAGGTTCTGACAAGCATGGATGGGTCAGGAGGAGCTTACGGAGTGGAATGTGACTGGTG
>OG0000018-Nematostella-vectensis14940_583
TAGCCCCAGAGGTTCTGACAAGCATGGATGGGTCAGGAGGAGCTTACGGAGTGGAATGTGACTGGTGGTCACTTGGGGTTGTGGCCTACGAGATGCTTTTTGGCCAGACCCCATTTGAAG
>OG0000018-Nematostella-vectensis14940_636
GAATGTGACTGGTGGTCACTTGGGGTTGTGGCCTACGAGATGCTTTTTGGCCAGACCCCATTTGAAGCAGACTCAGTTGTTGTCACATACAGCAAGATAATGAATTTTAAGAGCTCCCTG
>OG0000018-Nematostella-vectensis14940_689
GACCCCATTTGAAGCAGACTCAGTTGTTGTCACATACAGCAAGATAATGAATTTTAAGAGCTCCCTGAGGTTCCCATCAGAGCCAAAGATCAGTGAGGATGCCAAGGAACTCATTCACAA
>OG0000018-Nematostella-vectensis14940_742
TTAAGAGCTCCCTGAGGTTCCCATCAGAGCCAAAGATCAGTGAGGATGCCAAGGAACTCATTCACAACCTTCTCACAAGCAGTGAAGGCAGGATTGGCTATGAGGGTCTTGGCTGCCACA
>OG0000018-Nematostella-vectensis14940_795
GAACTCATTCACAACCTTCTCACAAGCAGTGAAGGCAGGATTGGCTATGAGGGTCTTGGCTGCCACAAGTTCTTTAACGGCATTGAATGGAATAAACTACAAAACACCTTGCCTCCTTAT
>OG0000023-Aegina-citrea16871_0
TTTGTACAAGATCGCTTCGATGCACAACTAAATGCTACCATCGGAGCCTCGTTTATGTCAAAGACGATGGTGCTTCACGATCAAGCCTATAAGTACCAAATATGGGACACCGCTGGACAA
>OG0000023-Aegina-citrea16871_48
TCGTTTATGTCAAAGACGATGGTGCTTCACGATCAAGCCTATAAGTACCAAATATGGGACACCGCTGGACAAGAACGGTATAAAGCGTTGGCACCAATGTACTATCGAGGGGCTGGTGCA
>OG0000023-Aegina-citrea16871_96
CAAATATGGGACACCGCTGGACAAGAACGGTATAAAGCGTTGGCACCAATGTACTATCGAGGGGCTGGTGCAGCGGTGATTGTATACGACATTACGGTTGAGAGTACGTTCCATGCAGTG
>OG0000023-Aegina-citrea16871_144
ATGTACTATCGAGGGGCTGGTGCAGCGGTGATTGTATACGACATTACGGTTGAGAGTACGTTCCATGCAGTGAAGAAATGGGTGAACGAGCTCCATCAATACGGACCTCCGAACATCATC
>OG0000023-Aegina-citrea16871_192
GTTGAGAGTACGTTCCATGCAGTGAAGAAATGGGTGAACGAGCTCCATCAATACGGACCTCCGAACATCATCATCGCTATCGCTGCCAACAAGTCTGACTTACACGAACAGAGGGAGGTG
>OG0000023-Aegina-citrea16871_240
CAATACGGACCTCCGAACATCATCATCGCTATCGCTGCCAACAAGTCTGACTTACACGAACAGAGGGAGGTGCATTACAACACTGGGGCCGAGTACGCTGAGAGCATCGGAGCACTCTTC
>OG0000023-Aegina-citrea16871_288
GACTTACACGAACAGAGGGAGGTGCATTACAACACTGGGGCCGAGTACGCTGAGAGCATCGGAGCACTCTTCACGGAGACTTCGGCTCTCACATCCGAGAATGTGGAAGCCGTGTTCGCA
>OG0000023-Aiptasia-pallida14197_0
GAGCTCAAAGTTTGTTTACTCGGGGATGCTGGTGTTGGGAAATCTTGCCTTGTACATAGATTCGTATCCGATGTTTTTAATCCCGCATCACCACCAACAATTGGGGCAGCATTCATGACA
>OG0000023-Aiptasia-pallida14197_50
TGTACATAGATTCGTATCCGATGTTTTTAATCCCGCATCACCACCAACAATTGGGGCAGCATTCATGACAAAGATGATGATCATAGGAGAAGATGCATATAAGTTCAATATATGGGATAC
>OG0000023-Aiptasia-pallida14197_100
TTGGGGCAGCATTCATGACAAAGATGATGATCATAGGAGAAGATGCATATAAGTTCAATATATGGGATACAGCTGGTCAAGAAAGGTTCAAAAGCCTGGCTCCACTTTATTATAGAGATG
>OG0000023-Aiptasia-pallida14197_150
AAGTTCAATATATGGGATACAGCTGGTCAAGAAAGGTTCAAAAGCCTGGCTCCACTTTATTATAGAGATGCTGCTGCTGCTATTTTAGTTTATGATATAACATCAGATGCAACATTTCGT
>OG0000023-Aiptasia-pallida14197_200
TCCACTTTATTATAGAGATGCTGCTGCTGCTATTTTAGTTTATGATATAACATCAGATGCAACATTTCGTGCATTAAGGCCATGGATACGTGAACTACAGCGATATGGCACACCAGATAT
>OG0000023-Aiptasia-pallida14197_250
CATCAGATGCAACATTTCGTGCATTAAGGCCATGGATACGTGAACTACAGCGATATGGCACACCAGATATCGTCATTGCCATTGCTGGAAACAAATGTGACAAAGCTGATCATCGTGAAG
>OG0000023-Aiptasia-pallida14197_300
CGATATGGCACACCAGATATCGTCATTGCCATTGCTGGAAACAAATGTGACAAAGCTGATCATCGTGAAGTGCCAACACAGGAAGCCCAAGATTTTGCAAACAGTGTAGACGCAGTGTTT
>OG0000023-Aiptasia-pallida14197_348
GACAAAGCTGATCATCGTGAAGTGCCAACACAGGAAGCCCAAGATTTTGCAAACAGTGTAGACGCAGTGTTTGCTGAAACAAGTGCCCGTACATCCCATAATGTATATTTTCTTTTTGAA
>OG0000023-Anemonia-viridis1937_0
GAGATCAAAATCTGTCTGCTTGGAACTGCTGGAGTGGGAAAATCATGTATCGCTACAAGATTTGTGTCAGATGAGTTTGGTCCATATACTTTACCAACTGTTGGGGCAGCTTTCATGTCA
>OG0000023-Anemonia-viridis1937_54
ACAAGATTTGTGTCAGATGAGTTTGGTCCATATACTTTACCAACTGTTGGGGCAGCTTTCATGTCAAAAGTAGTTGTGGTTGAGAATCAGAACTACAAACTTCATATATGGGACACTGCT
>OG0000023-Anemonia-viridis1937_108
GCTTTCATGTCAAAAGTAGTTGTGGTTGAGAATCAGAACTACAAACTTCATATATGGGACACTGCTGGCCAAGAAAAGTACAAGAGTCTTGCTCCTCTCTACTATCGCAATGTTGCAGCT
>OG0000023-Anemonia-viridis1937_162
TGGGACACTGCTGGCCAAGAAAAGTACAAGAGTCTTGCTCCTCTCTACTATCGCAATGTTGCAGCTGCTGTTCTGGTCTATGACATCACATCTGAAAAAAGTTTCTTTGCCTTGCAAGAA
>OG0000023-Anemonia-viridis1937_216
AATGTTGCAGCTGCTGTTCTGGTCTATGACATCACATCTGAAAAAAGTTTCTTTGCCTTGCAAGAATGGAGAAGGCAGTTGAATCGATACGGACCACAAGACGCAGTCATTGCAATTGCT
>OG0000023-Anemonia-viridis1937_270
GCCTTGCAAGAATGGAGAAGGCAGTTGAATCGATACGGACCACAAGACGCAGTCATTGCAATTGCTGGCAACAAATGTGACAAAGAGAATGATCGTGAGGTGTCTACATCGGATGCCCAA
>OG0000023-Anemonia-viridis1937_321
GTCATTGCAATTGCTGGCAACAAATGTGACAAAGAGAATGATCGTGAGGTGTCTACATCGGATGCCCAAGAATATGCAAACAGTTTTGATGCGATTTTTGCAGAAACAAGTGCTAAAACA
>OG0000023-Atolla-vanhoeffeni1105_0
GAGATAAAACTTTGTTTATTGGGGGACTCTGGTGTTGGTAAATCTAGTCTGGTACTTAGATTTGTTTCAGACAGGTTTGATGCGTTTTCAAGTGCTACAATAGGGGCATCTTTTATGTCA
>OG0000023-Atolla-vanhoeffeni1105_50
GGTACTTAGATTTGTTTCAGACAGGTTTGATGCGTTTTCAAGTGCTACAATAGGGGCATCTTTTATGTCAAAATCACTCATTGTCAAAGACCAAACAATAAAGTTTCAAATTTGGGATAC
>OG0000023-Atolla-vanhoeffeni1105_100
TAGGGGCATCTTTTATGTCAAAATCACTCATTGTCAAAGACCAAACAATAAAGTTTCAAATTTGGGATACCGCTGGCCAAGAAAAGTATAAAGCACTTGCTCCTATGTACTACAGAGGTG
>OG0000023-Atolla-vanhoeffeni1105_150
AAGTTTCAAATTTGGGATACCGCTGGCCAAGAAAAGTATAAAGCACTTGCTCCTATGTACTACAGAGGTGCCTCTGCGGCAATTGTTGTTTATGACATCACGTGTGAGAATTCTTTTCAC
>OG0000023-Atolla-vanhoeffeni1105_200
TCCTATGTACTACAGAGGTGCCTCTGCGGCAATTGTTGTTTATGACATCACGTGTGAGAATTCTTTTCACAGTATAAAAACATGGATCAGAGAACTTAGGTCTATTGGGCCTACAAATAT
>OG0000023-Atolla-vanhoeffeni1105_250
CGTGTGAGAATTCTTTTCACAGTATAAAAACATGGATCAGAGAACTTAGGTCTATTGGGCCTACAAATATTGTCATAGCCATTGCGGCAAATAAATGTGATCTGAAAGATCAAAGAGAGA
>OG0000023-Atolla-vanhoeffeni1105_297
AGGTCTATTGGGCCTACAAATATTGTCATAGCCATTGCGGCAAATAAATGTGATCTGAAAGATCAAAGAGAGATCTCAGTAGAGGATGGTATTGAATATGCAGAAAGTATAGGTGCTATA
>OG0000023-Bolocera-tuediae24593_0
GAACTCAAAGTCTGCCTTTTAGGAGACGCTGGTGTCGGTAAATCTTGTCTTGTACATAGGTTTGTATCGGATTCGTTTAATGCTGCTTCTCCGCCAACCATTGGAGCAGCTTTTATGACA
>OG0000023-Bolocera-tuediae24593_50
TGTACATAGGTTTGTATCGGATTCGTTTAATGCTGCTTCTCCGCCAACCATTGGAGCAGCTTTTATGACAAAAATGATGATTATTGGAGATAATGCATTCAAGTTTAATATATGGGATAC
>OG0000023-Bolocera-tuediae24593_100
TTGGAGCAGCTTTTATGACAAAAATGATGATTATTGGAGATAATGCATTCAAGTTTAATATATGGGATACTGCTGGACAAGAAAGGTTTAAAAGTCTTGCTCCTCTTTACTACAGAGATG
>OG0000023-Bolocera-tuediae24593_150
AAGTTTAATATATGGGATACTGCTGGACAAGAAAGGTTTAAAAGTCTTGCTCCTCTTTACTACAGAGATGCTGCTGCTGCTATTCTAGTTTACGACATTACTTCTGATCCTACTTTCCAT
>OG0000023-Bolocera-tuediae24593_200
TCCTCTTTACTACAGAGATGCTGCTGCTGCTATTCTAGTTTACGACATTACTTCTGATCCTACTTTCCATGCCTTGCGGCCCTGGATAAGGGAACTGCAAAGATACGGGCCACCAGATAT
>OG0000023-Bolocera-tuediae24593_250
CTTCTGATCCTACTTTCCATGCCTTGCGGCCCTGGATAAGGGAACTGCAAAGATACGGGCCACCAGATATCGTCATAGCAATTGCTGGGAATAAATGTGATAAAGCTGACCATAGAGAAG
>OG0000023-Bolocera-tuediae24593_300
AGATACGGGCCACCAGATATCGTCATAGCAATTGCTGGGAATAAATGTGATAAAGCTGACCATAGAGAAGTTTCTTCACAAGAAGCCCAAGATTTTGCATACAGTGTTGACGCCACATTT
>OG0000023-Bolocera-tuediae24593_348
GATAAAGCTGACCATAGAGAAGTTTCTTCACAAGAAGCCCAAGATTTTGCATACAGTGTTGACGCCACATTTGCTGAAACCAGTGCTCTTACATCTCACAACGTACTTCTCCTTTTTGAA
>OG0000023-Cerianthus-borealis4981_0
AAAACGAAAGTTGGAAAATCATGTCTAGTTCTTCGCTTTTCTGAGGATAAATTTGCATCAAACATGAATACCACAATTGGTGTGTTATTTGTCGCCAAAAAGATTCAGTTCAAAACCCAA
>OG0000023-Cerianthus-borealis4981_54
GCATCAAACATGAATACCACAATTGGTGTGTTATTTGTCGCCAAAAAGATTCAGTTCAAAACCCAAACGTTCAAAATCAATATCTGGGATACCGCTGGCCAAGAAAGATTCAGGTCGTTG
>OG0000023-Cerianthus-borealis4981_108
TTCAAAACCCAAACGTTCAAAATCAATATCTGGGATACCGCTGGCCAAGAAAGATTCAGGTCGTTGGCACCTCTATATTACAGAGATTCTGCAGCAGTCATACTTGTTTATGCAATCGAC
>OG0000023-Cerianthus-borealis4981_162
TTCAGGTCGTTGGCACCTCTATATTACAGAGATTCTGCAGCAGTCATACTTGTTTATGCAATCGACGACATGCAATCTTTTACAGCACTCAAGAGCTGGGTCCGAGAGATAAAAAGAAAT
>OG0000023-Cerianthus-borealis4981_216
TATGCAATCGACGACATGCAATCTTTTACAGCACTCAAGAGCTGGGTCCGAGAGATAAAAAGAAATAGTCTTCGTGATACCATTATAGTCATTGCAGGAAATAAATGTGATTTAGAAAAT
>OG0000023-Cerianthus-borealis4981_270
ATAAAAAGAAATAGTCTTCGTGATACCATTATAGTCATTGCAGGAAATAAATGTGATTTAGAAAATCAACGAAAGGTACCGGTAGAAAAAGGGCAAGACTATGCAGATAGCATTGGCGCA
>OG0000023-Cerianthus-borealis4981_324
GATTTAGAAAATCAACGAAAGGTACCGGTAGAAAAAGGGCAAGACTATGCAGATAGCATTGGCGCAATCTTCTTCGAAACAAGTGCTAAAACAGACAAAAACGTACAGGAACTCTTCCAA
>OG0000023-Craseoa-lathetica18783_0
GAAATCAAGCTGGTCTTGCTTGGGGAAGCTGGTGTTGGCAAGTCAAGTCTAGTTCTACGCTTTGTTTCAGATAGATTTGATATACATGCCAGTTCGACAATTGGAGCTTCCTTCATGTCA
>OG0000023-Craseoa-lathetica18783_50
AGTTCTACGCTTTGTTTCAGATAGATTTGATATACATGCCAGTTCGACAATTGGAGCTTCCTTCATGTCAAAAATGTTTTCATTTGGTGAACAAAGTTACAAATATCAAATTTGGGATAC
>OG0000023-Craseoa-lathetica18783_100
TTGGAGCTTCCTTCATGTCAAAAATGTTTTCATTTGGTGAACAAAGTTACAAATATCAAATTTGGGATACCGCTGGCCAAGAAAAATACAAAGCGTTAGCACCTATGTATTACCGTGGGT
>OG0000023-Craseoa-lathetica18783_150
AAATATCAAATTTGGGATACCGCTGGCCAAGAAAAATACAAAGCGTTAGCACCTATGTATTACCGTGGGTCACATGCAGCCCTCGTTGTATATGATTTGACTGCTGAAAGTAGTTTCGAT
>OG0000023-Craseoa-lathetica18783_200
ACCTATGTATTACCGTGGGTCACATGCAGCCCTCGTTGTATATGATTTGACTGCTGAAAGTAGTTTCGATAGTTTAAAACGTTGGGTAAGAGAACTTCAGCAGTTTGGACCTCCAAATAT
>OG0000023-Craseoa-lathetica18783_250
CTGCTGAAAGTAGTTTCGATAGTTTAAAACGTTGGGTAAGAGAACTTCAGCAGTTTGGACCTCCAAATATTATTATTGCCATAGCTGCTAACAAGTGCGATTTAAAAGATGCACGCGAAG
>OG0000023-Craseoa-lathetica18783_300
CAGTTTGGACCTCCAAATATTATTATTGCCATAGCTGCTAACAAGTGCGATTTAAAAGATGCACGCGAAGTTGAGAGGGAGGTGGGTGAAGCATATGCGGAAAGCATCAATGCTTTGTTT
>OG0000023-Craseoa-lathetica18783_348
GATTTAAAAGATGCACGCGAAGTTGAGAGGGAGGTGGGTGAAGCATATGCGGAAAGCATCAATGCTTTGTTTGCCGAGGTTTCTGCCTTAACGTCGGAGAACGTTTTTGAAATATTTGAA
>OG0000023-Craterolophus-convolvulus3013_0
TTTGTGGCGGATCGATTTGACCCCACGTCAACTGCAACAATTGGCGCTTCATTTATGTCCAAGACTTTGATCATGGGGGAGGATGCTCACAAGTATCAAATCTGGGACACTGCTGGTCAG
>OG0000023-Craterolophus-convolvulus3013_48
TCATTTATGTCCAAGACTTTGATCATGGGGGAGGATGCTCACAAGTATCAAATCTGGGACACTGCTGGTCAGGAGAAGTACAAGGCGTTGGCCCCGATGTATTACCGCGGCGCATCCGCT
>OG0000023-Craterolophus-convolvulus3013_96
CAAATCTGGGACACTGCTGGTCAGGAGAAGTACAAGGCGTTGGCCCCGATGTATTACCGCGGCGCATCCGCTGCCATTGTGGTATATGACATAACATACGAGCCTAGCTTTCATAGCGTC
>OG0000023-Craterolophus-convolvulus3013_144
ATGTATTACCGCGGCGCATCCGCTGCCATTGTGGTATATGACATAACATACGAGCCTAGCTTTCATAGCGTCAAGACGTGGGTCAAAGAGCTTCAGCAACTGGGCCCAAAAAACATTGTG
>OG0000023-Craterolophus-convolvulus3013_192
TACGAGCCTAGCTTTCATAGCGTCAAGACGTGGGTCAAAGAGCTTCAGCAACTGGGCCCAAAAAACATTGTGATTGCTCTAGCTGGGAACAAAAGTGACCTTCAAGATCAACGAGAGGTC
>OG0000023-Craterolophus-convolvulus3013_240
CAACTGGGCCCAAAAAACATTGTGATTGCTCTAGCTGGGAACAAAAGTGACCTTCAAGATCAACGAGAGGTCTCAACTGAGATGGGAATCAACTATGCGGAAAGCATAGGGGCTATTTTT
>OG0000023-Craterolophus-convolvulus3013_288
GACCTTCAAGATCAACGAGAGGTCTCAACTGAGATGGGAATCAACTATGCGGAAAGCATAGGGGCTATTTTTGCTGAAACATCAGCTCTTACTGCTGAAAATGTGATATTCATATTCGAA
>OG0000023-Edwardsiella-lineata15038_0
GAGCTGAAAGTCTGTCTGCTTGGCGATGCCGGCGTAGGGAAGTCTTGCCTTGTACATAGATTTGTCTCAGATATTTTCAACTCTGCATCACCACCAACTATAGGAGCGGCATTCATGACC
>OG0000023-Edwardsiella-lineata15038_50
TGTACATAGATTTGTCTCAGATATTTTCAACTCTGCATCACCACCAACTATAGGAGCGGCATTCATGACCAAAATGATGATCATTGGGGATAATGCTTACAAGTTTAACATCTGGGACAC
>OG0000023-Edwardsiella-lineata15038_100
TAGGAGCGGCATTCATGACCAAAATGATGATCATTGGGGATAATGCTTACAAGTTTAACATCTGGGACACGGCCGGACAGGAACGGTTCAAGAGCCTTGCTCCTCTTTATTACAGAGATG
>OG0000023-Edwardsiella-lineata15038_150
AAGTTTAACATCTGGGACACGGCCGGACAGGAACGGTTCAAGAGCCTTGCTCCTCTTTATTACAGAGATGCTGCCGCTGCAATTCTAGTTTATGATATCACTGTCGAGAGTACTTTTCAT
>OG0000023-Edwardsiella-lineata15038_200
TCCTCTTTATTACAGAGATGCTGCCGCTGCAATTCTAGTTTATGATATCACTGTCGAGAGTACTTTTCATTCCTTGAGGCCTTGGATAAGAGAACTCCAGCGATATGGACCACCAGACAT
>OG0000023-Edwardsiella-lineata15038_250
CTGTCGAGAGTACTTTTCATTCCTTGAGGCCTTGGATAAGAGAACTCCAGCGATATGGACCACCAGACATCGTCATTGCAATAGCTGGCAATAAATGCGACAAAGCTGACCAGCGTGATG
>OG0000023-Edwardsiella-lineata15038_300
CGATATGGACCACCAGACATCGTCATTGCAATAGCTGGCAATAAATGCGACAAAGCTGACCAGCGTGATGTACAGACACAGGAAGCCCAAGATTTTGCTGGGAGTGTAGATGCGATATTT
>OG0000023-Edwardsiella-lineata15038_348
GACAAAGCTGACCAGCGTGATGTACAGACACAGGAAGCCCAAGATTTTGCTGGGAGTGTAGATGCGATATTTGCTGAAACAAGTGCTCTCACATCAAGAAATGTTCACTGGTTATTTGAG
>OG0000023-Eunicella-verrucosa13619_0
GAAATAAAAGTGTGTCTGCTTGGGGATACTGGTGTTGGCAAGTCTTGTTTGGTGTTGCGATTTGTGTCAGATCGGTTCGACGATAGGTCGAAACCGACCATAGGGGCATCATTTATGTCA
>OG0000023-Eunicella-verrucosa13619_50
GGTGTTGCGATTTGTGTCAGATCGGTTCGACGATAGGTCGAAACCGACCATAGGGGCATCATTTATGTCAAAAATGTTTGTTGCTGACGAACAAGTGTATAAATTTCAAATATGGGATAC
>OG0000023-Eunicella-verrucosa13619_100
TAGGGGCATCATTTATGTCAAAAATGTTTGTTGCTGACGAACAAGTGTATAAATTTCAAATATGGGATACTGCTGGCCAAGAAAGGTATCGAAGCCTAGCACCTTTATATTACCGAGATG
>OG0000023-Eunicella-verrucosa13619_150
AAATTTCAAATATGGGATACTGCTGGCCAAGAAAGGTATCGAAGCCTAGCACCTTTATATTACCGAGATGCCAGCGCGGCCATTGTGGTATATGACATAACAAACCAGGGTAGTTTCTAT
>OG0000023-Eunicella-verrucosa13619_200
ACCTTTATATTACCGAGATGCCAGCGCGGCCATTGTGGTATATGACATAACAAACCAGGGTAGTTTCTATGCCCTGCAAGACTGGATTAAAGAGATTAAACGATATGGACCAGGTGAATG
>OG0000023-Eunicella-verrucosa13619_250
CAAACCAGGGTAGTTTCTATGCCCTGCAAGACTGGATTAAAGAGATTAAACGATATGGACCAGGTGAATGTGTGGTAGCAATTGCTGGCAATAAATGTGACTTAGAAGATCAGAGAGAGA
>OG0000023-Eunicella-verrucosa13619_300
CGATATGGACCAGGTGAATGTGTGGTAGCAATTGCTGGCAATAAATGTGACTTAGAAGATCAGAGAGAGATTTCCACAGACAGTGCAAGGGAATATGCAGAAAGTGTAGAAGCCATTTTT
>OG0000023-Eunicella-verrucosa13619_348
GACTTAGAAGATCAGAGAGAGATTTCCACAGACAGTGCAAGGGAATATGCAGAAAGTGTAGAAGCCATTTTTGCTGAAACAAGTGCTTTATCTTCAAGAAATGTTCAAGAACTTTTCATA
>OG0000023-Hormathia-digitata9499_0
GAGCTGAAAGTCTGTTTATTAGGGGACGCTGGTGTTGGAAAATCTTGCCTTGTACATAGATTTGTGTCTGATGTATTTAATCCTTCTTCGCCTCCGACTATAGGGGCAGCTTTTATGACT
>OG0000023-Hormathia-digitata9499_50
TGTACATAGATTTGTGTCTGATGTATTTAATCCTTCTTCGCCTCCGACTATAGGGGCAGCTTTTATGACTAAAATGATGATCATTGGAGAGAATGCTTACAAGTTTAATATTTGGGACAC
>OG0000023-Hormathia-digitata9499_100
TAGGGGCAGCTTTTATGACTAAAATGATGATCATTGGAGAGAATGCTTACAAGTTTAATATTTGGGACACAGCAGGACAAGAAAGGTTCAAAAGCCTTGCTCCACTTTACTATAGAGATG
>OG0000023-Hormathia-digitata9499_150
AAGTTTAATATTTGGGACACAGCAGGACAAGAAAGGTTCAAAAGCCTTGCTCCACTTTACTATAGAGATGCTGGGGCTGCTATCCTGGTTTATGACATCACCTCAGATGCATCCTTCCAT
>OG0000023-Hormathia-digitata9499_200
TCCACTTTACTATAGAGATGCTGGGGCTGCTATCCTGGTTTATGACATCACCTCAGATGCATCCTTCCATGCGCTCAGACCATGGATAAGAGAACTACAGCGACATGGAACACCAGACAT
>OG0000023-Hormathia-digitata9499_250
CCTCAGATGCATCCTTCCATGCGCTCAGACCATGGATAAGAGAACTACAGCGACATGGAACACCAGACATTGTTATTGCTATTGCAGGAAACAAATGTGACAAAGCTGATCATCGTGAAG
>OG0000023-Hormathia-digitata9499_300
CGACATGGAACACCAGACATTGTTATTGCTATTGCAGGAAACAAATGTGACAAAGCTGATCATCGTGAAGTTGCTACACAGGAAGCCCACGATTTTGCTAATAGTGTTGATGCAGTTTTT
>OG0000023-Hormathia-digitata9499_348
GACAAAGCTGATCATCGTGAAGTTGCTACACAGGAAGCCCACGATTTTGCTAATAGTGTTGATGCAGTTTTTGCAGAAACCAGTGCTCTTACCTCTCATAATGTCTATTTACTCTTTGAA
>OG0000023-Hydractinia-symbiolongicarpus6908_0
GAGATCAAGTTGTGTTTAGTTGGAGATGGTGGTGTCGGCAAGTCTTGTTTAGTATTACGTTTTGTTAGTGATCAGTTTGATTTGCATACCACTGCAACAATTGGTGCATCGTTTATGTCA
>OG0000023-Hydractinia-symbiolongicarpus6908_50
AGTATTACGTTTTGTTAGTGATCAGTTTGATTTGCATACCACTGCAACAATTGGTGCATCGTTTATGTCAAAAACGTTTAATGTTGGTGACAAAGCATTTAAGTATCAAATATGGGACAC
>OG0000023-Hydractinia-symbiolongicarpus6908_100
TTGGTGCATCGTTTATGTCAAAAACGTTTAATGTTGGTGACAAAGCATTTAAGTATCAAATATGGGACACAGCAGGTCAAGAAAAATATAAAGCTCTGGCACCAATGTATTACAGAGGAG
>OG0000023-Hydractinia-symbiolongicarpus6908_150
AAGTATCAAATATGGGACACAGCAGGTCAAGAAAAATATAAAGCTCTGGCACCAATGTATTACAGAGGAGCAGCTGCTGCTATAGTTGTTTATGATTTAACAAAGAAAAGTACATTTGAG
>OG0000023-Hydractinia-symbiolongicarpus6908_200
ACCAATGTATTACAGAGGAGCAGCTGCTGCTATAGTTGTTTATGATTTAACAAAGAAAAGTACATTTGAGAAGGCAAAATTGTGGGTCAAAGAGTTGAAATTATATGGTCCTTCAAATAT
>OG0000023-Hydractinia-symbiolongicarpus6908_250
CAAAGAAAAGTACATTTGAGAAGGCAAAATTGTGGGTCAAAGAGTTGAAATTATATGGTCCTTCAAATATTGTTATTTCTATAGCTGGAAATAAAAGTGATTTAAAAGATCAAAGAGAAG
>OG0000023-Hydractinia-symbiolongicarpus6908_300
TTATATGGTCCTTCAAATATTGTTATTTCTATAGCTGGAAATAAAAGTGATTTAAAAGATCAAAGAGAAGTGAGTTTAGAAACTGGTTTGGAATATGCTGAAAGTATCGATGCTGCTTTT
>OG0000023-Hydractinia-symbiolongicarpus6908_348
GATTTAAAAGATCAAAGAGAAGTGAGTTTAGAAACTGGTTTGGAATATGCTGAAAGTATCGATGCTGCTTTTGCAGAAGTGTCTGCTTTGACATCTGATAATGTAAACTATTTGTTTGAA
>OG0000023-Lobactis-scutaria39186_0
GAAATCAAACTCTGCCTTCTAGGGGATGCTGGTGTGGGCAAGTCGTGTTTAGTTCATCGGTTTGTGTCGGATTCATTTAACGCTTCCTCGCCACCCACTATTGGAGCTGCTTTTATGACA
>OG0000023-Lobactis-scutaria39186_50
AGTTCATCGGTTTGTGTCGGATTCATTTAACGCTTCCTCGCCACCCACTATTGGAGCTGCTTTTATGACAAAGATGATGCTTGTAGGAGATCAAGCATTCAAATTTAATATTTGGGACAC
>OG0000023-Lobactis-scutaria39186_100
TTGGAGCTGCTTTTATGACAAAGATGATGCTTGTAGGAGATCAAGCATTCAAATTTAATATTTGGGACACTGCTGGACAGGAGAGGTTTAAGAGTTTGGCTCCACTTTATTATCGAGATG
>OG0000023-Lobactis-scutaria39186_150
AAATTTAATATTTGGGACACTGCTGGACAGGAGAGGTTTAAGAGTTTGGCTCCACTTTATTATCGAGATGCAGCTGCAGCCATTTTAGTTTATGATATAACAAGTGATAGTTCATTTCAT
>OG0000023-Lobactis-scutaria39186_200
TCCACTTTATTATCGAGATGCAGCTGCAGCCATTTTAGTTTATGATATAACAAGTGATAGTTCATTTCATGCTTTAAAAAACTGGATTAAAGAATTGTCAAGATATGGTCCTCCTGATAT
>OG0000023-Lobactis-scutaria39186_250
CAAGTGATAGTTCATTTCATGCTTTAAAAAACTGGATTAAAGAATTGTCAAGATATGGTCCTCCTGATATTCTTATTGCTATTGCTGGCAACAAGTGTGACAAAGCTGACCAAAGAGAGG
>OG0000023-Lobactis-scutaria39186_300
AGATATGGTCCTCCTGATATTCTTATTGCTATTGCTGGCAACAAGTGTGACAAAGCTGACCAAAGAGAGGTTCTGGAGGAAGAAGCAGAGGAATTTGCAAATAGTGTAGAAGCAATATTT
>OG0000023-Lobactis-scutaria39186_348
GACAAAGCTGACCAAAGAGAGGTTCTGGAGGAAGAAGCAGAGGAATTTGCAAATAGTGTAGAAGCAATATTTGTGGAGACAAGTGCTCGCACAAACAAGAATGTACATTGGCTCTTTGAA
>OG0000023-Nanomia-bijuga1977_0
GAAGTCAAAGTGTGTTTATTAGGAGATTGTGGTGTTGGTAAATCCAGTCTCGTTTTACAATTTGTGACAGGAAAATTTAGTACTATGCATTCGCCAACGATTGGTGCTTCTTTTCTTTCA
>OG0000023-Nanomia-bijuga1977_51
GTTTTACAATTTGTGACAGGAAAATTTAGTACTATGCATTCGCCAACGATTGGTGCTTCTTTTCTTTCAAGAACATTTACTATAGGAAAAAATAACGAATCGTATAAATTCGAAATTTGG
>OG0000023-Nanomia-bijuga1977_102
GGTGCTTCTTTTCTTTCAAGAACATTTACTATAGGAAAAAATAACGAATCGTATAAATTCGAAATTTGGGATACAGCGGGTCAAGAACGATTTAAAAGTCTAACTCCAATGTATTACCGG
>OG0000023-Nanomia-bijuga1977_153
TATAAATTCGAAATTTGGGATACAGCGGGTCAAGAACGATTTAAAAGTCTAACTCCAATGTATTACCGGAATTGCGCTGCCGCTATTTTAGTTTACGACATATCTTCTGAACTCACATTT
>OG0000023-Nanomia-bijuga1977_204
ACTCCAATGTATTACCGGAATTGCGCTGCCGCTATTTTAGTTTACGACATATCTTCTGAACTCACATTTGATAACATAAAAAGTTGGATATCAGACCTGAAGAGGTTTGGACCTCCAAAT
>OG0000023-Nanomia-bijuga1977_255
TCTTCTGAACTCACATTTGATAACATAAAAAGTTGGATATCAGACCTGAAGAGGTTTGGACCTCCAAATATAATTATTGTTATTGTGGGTAATAAACGAGATCTACCCGATGAAAGAGAG
>OG0000023-Nanomia-bijuga1977_306
AGGTTTGGACCTCCAAATATAATTATTGTTATTGTGGGTAATAAACGAGATCTACCCGATGAAAGAGAGGTGGAATCCCATAGGGGACTTGAATATGCTACTAGTATTGGTGCTATTTTT
>OG0000023-Nanomia-bijuga1977_354
GATCTACCCGATGAAAGAGAGGTGGAATCCCATAGGGGACTTGAATATGCTACTAGTATTGGTGCTATTTTTGTAGAGGTTTCAGCGAAAAAGAACGAAAATATAAGTTTAATATTTGAG
>OG0000023-Physalia-physalis7881_0
TGTTTACTAGGGGATGCTGGTGTTGGAAAATCATGTTTGGTTTTGAGGTTTGTTTCTGATATGTTTGATCCTAAATTGTCAGCAACTATAGGAGCATCTTTCATGTCGAAAGTATTTGAT
>OG0000023-Physalia-physalis7881_48
TTTGTTTCTGATATGTTTGATCCTAAATTGTCAGCAACTATAGGAGCATCTTTCATGTCGAAAGTATTTGATACTGGTGATGAAACTTTCAAATATCAAATATGGGATACAGCCGGGCAA
>OG0000023-Physalia-physalis7881_96
TCTTTCATGTCGAAAGTATTTGATACTGGTGATGAAACTTTCAAATATCAAATATGGGATACAGCCGGGCAAGAGAAATATAAATCATTAGCTCCCATGTATTACAGAGGATCCCATGCT
>OG0000023-Physalia-physalis7881_144
CAAATATGGGATACAGCCGGGCAAGAGAAATATAAATCATTAGCTCCCATGTATTACAGAGGATCCCATGCTGCTATAATTGTTTATGACTTGACTTTAGAAAGTACCTTTAGTAGTGTA
>OG0000023-Physalia-physalis7881_192
ATGTATTACAGAGGATCCCATGCTGCTATAATTGTTTATGACTTGACTTTAGAAAGTACCTTTAGTAGTGTAAAACAATGGGTCAGAGAACTTCAACAGCATGGGCCACGAAATATTGTT
>OG0000023-Physalia-physalis7881_240
TTAGAAAGTACCTTTAGTAGTGTAAAACAATGGGTCAGAGAACTTCAACAGCATGGGCCACGAAATATTGTTCTTGCGATAGCAGGTAATAAAAGCGATCTGAAGAATGCAAGAGAGGTC
>OG0000023-Physalia-physalis7881_288
CAGCATGGGCCACGAAATATTGTTCTTGCGATAGCAGGTAATAAAAGCGATCTGAAGAATGCAAGAGAGGTCGAAACAATAACCGCTGAGGAATATGCAAAAAGTATTGGTGCTGTTTTT
>OG0000023-Physalia-physalis7881_333
AGCGATCTGAAGAATGCAAGAGAGGTCGAAACAATAACCGCTGAGGAATATGCAAAAAGTATTGGTGCTGTTTTTGCTGAGGTTTCAGCATTAGCTTCTGATAATGTGTTCTTACTTATT
>OG0000023-Porites-ateroides13789_0
ATTAAACTCTGTCTACTCGGGGATGCTGGTGTGGGCAAGTCTTGTTTGGTTCATCGGTTTGTCTCCGATTCATTCAATGCCTCCTCTCCGCCCACTATCGGAGCTGCCTTTATGACAAAA
>OG0000023-Porites-ateroides13789_51
CATCGGTTTGTCTCCGATTCATTCAATGCCTCCTCTCCGCCCACTATCGGAGCTGCCTTTATGACAAAAATGATGGTTGTTGGTGACCAGGCTTTTAAGTTCAATATATGGGATACAGCG
>OG0000023-Porites-ateroides13789_102
GCTGCCTTTATGACAAAAATGATGGTTGTTGGTGACCAGGCTTTTAAGTTCAATATATGGGATACAGCGGGGCAAGAAAGGTTCAAGAGTCTAGCCCCACTCTACTATCGAGATGCCGCA
>OG0000023-Porites-ateroides13789_153
AATATATGGGATACAGCGGGGCAAGAAAGGTTCAAGAGTCTAGCCCCACTCTACTATCGAGATGCCGCAGCAGCCATTTTAGTCTACGATATAACAAGTGATAGTTCATTCCATGCACTG
>OG0000023-Stomolophus-meleagris19313_0
GAAGCCAAAGTCTGCCTTTTAGGGGACAGTGGTGTTGGGAAGTCAAGTCTGGTGCTTCGATTTGTGTCAGACAGATTTGACCCCAAGCAAAGTGCTACAATCGGAGCCTCTTTTATGTCA
>OG0000023-Stomolophus-meleagris19313_49
TGGTGCTTCGATTTGTGTCAGACAGATTTGACCCCAAGCAAAGTGCTACAATCGGAGCCTCTTTTATGTCAAAAACCATTTCCATTGATGATCAGGCTGTAAAGTTTCAGATTTGGGATA
>OG0000023-Stomolophus-meleagris19313_98
AATCGGAGCCTCTTTTATGTCAAAAACCATTTCCATTGATGATCAGGCTGTAAAGTTTCAGATTTGGGATACAGCTGGTCAAGAGAGATACCAGGCTCTGGCTCCAATGTACTATAGAGG
>OG0000023-Stomolophus-meleagris19313_147
GTAAAGTTTCAGATTTGGGATACAGCTGGTCAAGAGAGATACCAGGCTCTGGCTCCAATGTACTATAGAGGAGCTGCTGCTGCTATAGTTGTATATGACATCACCAACGAGGCATCATTC
>OG0000023-Stomolophus-meleagris19313_196
TGGCTCCAATGTACTATAGAGGAGCTGCTGCTGCTATAGTTGTATATGACATCACCAACGAGGCATCATTCAATTGTGTAAAGAGATGGGTCAAAGAGCTTAACCAGTTTGGGCCAAAAG
>OG0000023-Stomolophus-meleagris19313_245
CATCACCAACGAGGCATCATTCAATTGTGTAAAGAGATGGGTCAAAGAGCTTAACCAGTTTGGGCCAAAAGACATTGTGATTGCAATTGCTGCAAATAAAAGGGACTTGGAAAGTAATAG
>OG0000023-Stomolophus-meleagris19313_291
GAGCTTAACCAGTTTGGGCCAAAAGACATTGTGATTGCAATTGCTGCAAATAAAAGGGACTTGGAAAGTAATAGAGAGGTGATAGAGATACAATTAGACTATCCTCTAGAATTTTCCTGC
>OG0000027-Agalma-elegans47734_0
AAATGTTTTCTTCGGAAGCATAAAGCAAATCGAAAGCCGAGAACACCTTTCACCGCAGCACAATTACTCTCATTAGAAGATAACTTTCAACGAAAACAATACTTAACTGTACATGAAAGA
>OG0000027-Agalma-elegans47734_41
AACACCTTTCACCGCAGCACAATTACTCTCATTAGAAGATAACTTTCAACGAAAACAATACTTAACTGTACATGAAAGAGCAGCTTTGAGCGAAAAACTACAGCTGAGTGAAACTCAAAT
>OG0000027-Agalma-elegans47734_81
AACTTTCAACGAAAACAATACTTAACTGTACATGAAAGAGCAGCTTTGAGCGAAAAACTACAGCTGAGTGAAACTCAAATAAAAATATGGTTTCAAAATCGAAGAGCAAAGGAAAAGAGA
>OG0000027-Anthopleura-elegantissima45196_0
AAATGTCAACTTCGAAAGCACAAAGCAAACCGTAAACCTCGTACGCCTTTCACCACTTCACAACTTCTTGCACTGGAAAGAAAGTTTCGTCAGAAGCAATACCTGTCCATTGCGGAAAGG
>OG0000027-Anthopleura-elegantissima45196_41
TACGCCTTTCACCACTTCACAACTTCTTGCACTGGAAAGAAAGTTTCGTCAGAAGCAATACCTGTCCATTGCGGAAAGGGCCGAGTTTTCTGCATCATTAAATTTGACCGAAACACAAGT
>OG0000027-Anthopleura-elegantissima45196_81
AAGTTTCGTCAGAAGCAATACCTGTCCATTGCGGAAAGGGCCGAGTTTTCTGCATCATTAAATTTGACCGAAACACAAGTGAAAATTTGGTTTCAAAACCGAAGAGCAAAAGCAAAAAGA
>OG0000027-Calvadosia-cruxmelitensis37082_0
AAATGCTTCTTGCGTAAGCACAGAGCGAATCGCAAGCCACGCACGCCGTTCTCAGCCACGCAGCTGTTGACGCTCGAGCAGAAGTTCAAACGAAAGCAGTACTTGTCAATAGCAGAACGA
>OG0000027-Calvadosia-cruxmelitensis37082_41
CACGCCGTTCTCAGCCACGCAGCTGTTGACGCTCGAGCAGAAGTTCAAACGAAAGCAGTACTTGTCAATAGCAGAACGAGGCGAGCTGTCAGAGCAATTGGATTTGACGGAGACCCAAGT
>OG0000027-Calvadosia-cruxmelitensis37082_81
AAGTTCAAACGAAAGCAGTACTTGTCAATAGCAGAACGAGGCGAGCTGTCAGAGCAATTGGATTTGACGGAGACCCAAGTCAAGATATGGTTTCAAAATCGCAGAGCAAAAGAGAAGCGC
>OG0000027-Corallium-rubrum70166_0
AAGTGTCAGCTCCGAAAGCACAAGACTAATCGAAAACCCCGAACACCGTTCACGACCACGCAGTTGCTGGCCCTCGAAAGGAAATTTCGTCAAAAGCAATACCTGTCCATTGCTGAGCGC
>OG0000027-Corallium-rubrum70166_41
AACACCGTTCACGACCACGCAGTTGCTGGCCCTCGAAAGGAAATTTCGTCAAAAGCAATACCTGTCCATTGCTGAGCGCGCGGAGTTCTCGTCGTCGTTGAACCTGACGGAGACCCAAGT
>OG0000027-Corallium-rubrum70166_81
AAATTTCGTCAAAAGCAATACCTGTCCATTGCTGAGCGCGCGGAGTTCTCGTCGTCGTTGAACCTGACGGAGACCCAAGTGAAAATATGGTTTCAGAATAGGAGGGCGAAGGCGAAGAGA
>OG0000027-Craterolophus-convolvulus23208_0
AAGTGTTTCCTACGCAAGCATCGGACAAATCGCAAACCTAGAACACCTTTCTCTGCAACGCAGCTGTTAACACTTGAACAAAAATTCAAGCGCAAACAATACTTGTCAATCGCTGAACGA
>OG0000027-Craterolophus-convolvulus23208_41
AACACCTTTCTCTGCAACGCAGCTGTTAACACTTGAACAAAAATTCAAGCGCAAACAATACTTGTCAATCGCTGAACGAGGAGAGCTATCGGAACAACTTGATTTGACAGAGACGCAAGT
>OG0000027-Craterolophus-convolvulus23208_81
AAATTCAAGCGCAAACAATACTTGTCAATCGCTGAACGAGGAGAGCTATCGGAACAACTTGATTTGACAGAGACGCAAGTAAAGATTTGGTTTCAAAATCGTCGAGCAAAAGAAAAAAGA
>OG0000027-Eunicella-verrucosa18438_0
AAATGTCAGCTTCGGAAACACAAGACGAATCGTAAACCGCGTACGCCATTTACAACGACGCAACTTCTAGCACTGGAAAGAAAATTTCGACAAAAGCAGTACTTGTCTATCGCCGAACGA
>OG0000027-Eunicella-verrucosa18438_41
TACGCCATTTACAACGACGCAACTTCTAGCACTGGAAAGAAAATTTCGACAAAAGCAGTACTTGTCTATCGCCGAACGAGCCGAGTTTTCTTCCTCGCTGAATCTGACAGAAACGCAAGT
>OG0000027-Eunicella-verrucosa18438_81
AAATTTCGACAAAAGCAGTACTTGTCTATCGCCGAACGAGCCGAGTTTTCTTCCTCGCTGAATCTGACAGAAACGCAAGTAAAAATTTGGTTCCAGAATCGACGGGCCAAGGCCAAGAGA
>OG0000027-Hormathia-digitata26026_0
AAGTGTCAGCTTAGAAAGCACAAAGCAAACCGTAAACCTCGTACTCCATTCACAACTTCTCAGCTTCTTGCATTGGAAAGAAAGTTTCGCCAAAAGCAATACCTGTCCATTGCGGAAAGG
>OG0000027-Hormathia-digitata26026_41
TACTCCATTCACAACTTCTCAGCTTCTTGCATTGGAAAGAAAGTTTCGCCAAAAGCAATACCTGTCCATTGCGGAAAGGGCTGAGTTTTCTGCATCATTAAATTTGACCGAAACACAAGT
>OG0000027-Hormathia-digitata26026_81
AAGTTTCGCCAAAAGCAATACCTGTCCATTGCGGAAAGGGCTGAGTTTTCTGCATCATTAAATTTGACCGAAACACAAGTAAAAATATGGTTTCAAAATCGACGAGCGAAAGCGAAGAGA
>OG0000027-Hydractinia-symbiolongicarpus39555_0
AAGTGTTTCCTTCGCAAACACAAGCCAAACAGAAAGCCGCGAACACCTTTTTCTGCAAACCAATTGCTTACATTGGAACAGAAGTTCAAAAAAAAGCAGTATCTATCTATAAACGAACGA
>OG0000027-Hydractinia-symbiolongicarpus39555_41
AACACCTTTTTCTGCAAACCAATTGCTTACATTGGAACAGAAGTTCAAAAAAAAGCAGTATCTATCTATAAACGAACGAGCAGAATTGAGTGACCTACTAAATTTAACAGAAACACAAAT
>OG0000027-Hydractinia-symbiolongicarpus39555_81
AAGTTCAAAAAAAAGCAGTATCTATCTATAAACGAACGAGCAGAATTGAGTGACCTACTAAATTTAACAGAAACACAAATAAAGATCTGGTTTCAAAACAGAAGAGCAAAAGAGAAACGA
>OG0000027-Hydra-viridissima11003_0
AAATGCTTCCTTCGTAAGCACAAAGCTAATCGCAAGCCACGGACACCTTTTTCAGTTAATCAACTTCTCACACTCGAACAAAAGTTCAAGCGAAAACAATATTTATCAATATCAGAAAGA
>OG0000027-Hydra-viridissima11003_41
GACACCTTTTTCAGTTAATCAACTTCTCACACTCGAACAAAAGTTCAAGCGAAAACAATATTTATCAATATCAGAAAGAGCGGAATTAAGCGAATTACTAAGGCTTACAGAAACTCAAAT
>OG0000027-Hydra-viridissima11003_81
AAGTTCAAGCGAAAACAATATTTATCAATATCAGAAAGAGCGGAATTAAGCGAATTACTAAGGCTTACAGAAACTCAAATAAAAATCTGGCTTCAAAATCGACGTGCAAAACAAAAGAAG
>OG0000027-Lobactis-scutaria4008_0
AAATGTCAACTCAGGAAACACAAAACTAATAGAAAACCAAGAACGCCTTTTACCACTTCGCAATTACTTGCTTTGGAAAGGAAATTTCGACAGAAGCAATACCTCTCGATCGCCGAAAGA
>OG0000027-Lobactis-scutaria4008_41
AACGCCTTTTACCACTTCGCAATTACTTGCTTTGGAAAGGAAATTTCGACAGAAGCAATACCTCTCGATCGCCGAAAGAGCGGAATTCTCTGCTTCTCTAAGCCTTACGGAAACACAAGT
>OG0000027-Lobactis-scutaria4008_81
AAATTTCGACAGAAGCAATACCTCTCGATCGCCGAAAGAGCGGAATTCTCTGCTTCTCTAAGCCTTACGGAAACACAAGTAAAGATATGGTTTCAGAATCGCAGAGCAAAAGCGAAGAGA
>OG0000027-Nanomia-bijuga16016_0
AAGTGTTTTCTCAGAAAACATAGAGCGAATCGAAAACCGAGGACGCCCTTCACTGCAGCACAGTTACTCTCCTTGGAAGATAACTTTCGAAGAAAACAGTATTTAACGATACACGAAAGA
>OG0000027-Nanomia-bijuga16016_41
GACGCCCTTCACTGCAGCACAGTTACTCTCCTTGGAAGATAACTTTCGAAGAAAACAGTATTTAACGATACACGAAAGATCAGCATTAAGCCAAAAGCTAGATTTGAGTGAAACCCAAAT
>OG0000027-Nanomia-bijuga16016_81
AACTTTCGAAGAAAACAGTATTTAACGATACACGAAAGATCAGCATTAAGCCAAAAGCTAGATTTGAGTGAAACCCAAATAAAAATATGGTTTCAAAATCGAAGAGCTAAGGAAAAACGA
>OG0000027-Periphylla-periphylla25933_0
AAGTGCTTCCTTCGTAAACACAAGGCAAACAGAAAACCTAGAACTCCATTTTCCGCTTCTCAGCTCCTAGCGTTAGAACAAAAATTTAAAGGAAAACAGTACTTATCGATTGCAGAACGA
>OG0000027-Periphylla-periphylla25933_41
AACTCCATTTTCCGCTTCTCAGCTCCTAGCGTTAGAACAAAAATTTAAAGGAAAACAGTACTTATCGATTGCAGAACGAGCAGAACTTTCAGAAAAACTTAATTTATCTGAACAGCAAGT
>OG0000027-Periphylla-periphylla25933_81
AAATTTAAAGGAAAACAGTACTTATCGATTGCAGAACGAGCAGAACTTTCAGAAAAACTTAATTTATCTGAACAGCAAGTAAAAATATGGTTTCAAAATAGACGTGCAAAAGAAAAAAGA
>OG0000027-Podocoryna-carnea10009_0
AAGTGTTATCTTCGAAAGCACAAAGCGAACAGAAAGCCAAGGACGCCTTTTTCTGCCAGTCAATTGTTAACATTGGAGCAAAACTTCAAAAGAAAACAATATCTATCGATAAATGAACGC
>OG0000027-Podocoryna-carnea10009_41
GACGCCTTTTTCTGCCAGTCAATTGTTAACATTGGAGCAAAACTTCAAAAGAAAACAATATCTATCGATAAATGAACGCGCGGAATTGAGTGAACAGTTAAATTTAACAGAAACACAAAT
>OG0000027-Podocoryna-carnea10009_81
AACTTCAAAAGAAAACAATATCTATCGATAAATGAACGCGCGGAATTGAGTGAACAGTTAAATTTAACAGAAACACAAATAAAGATTTGGTTTCAAAATAGAAGAGCGAAAGAAAAACGC
>OG0000027-Stomolophus-meleagris14811_0
AAGTGTTTCCTTCGAAAGCATAAAGCAAATAGAAAGCCAAGGACGCCATTTTCAGCGACACAGCTTCTGTCGTTGGAACAAAAATTCAAAAGAAAACAATACCTATCGATCGCAGAGAGA
>OG0000027-Stomolophus-meleagris14811_41
GACGCCATTTTCAGCGACACAGCTTCTGTCGTTGGAACAAAAATTCAAAAGAAAACAATACCTATCGATCGCAGAGAGAGCCGAACTGTCTGAAAACCTCAGCCTATCTGAACAGCAAGT
>OG0000027-Stomolophus-meleagris14811_81
AAATTCAAAAGAAAACAATACCTATCGATCGCAGAGAGAGCCGAACTGTCTGAAAACCTCAGCCTATCTGAACAGCAAGTGAAAATATGGTTTCAGAATCGTCGCGCGAAAGAAAAGAGA
>OG0000045-Agalma-elegans30853_0
CCTATTCCTCCTTTAGATCCTTTATTTTCTATGGATAATTCATTAGAAGTTATTTTAAAAACTGATTTTTCTAACGAAGTTGAAGTGCATGGTTTTCAAGCTCATTATTCTGCTATCGAT
>OG0000045-Agalma-elegans30853_63
GATTTTTCTAACGAAGTTGAAGTGCATGGTTTTCAAGCTCATTATTCTGCTATCGATATTGACGAATGTCAAGTTAATAATGGTGGGTGTGCCCAATTTTGTCACAATTTCATTGGTGGA
>OG0000045-Alatina-alata39048_0
GGAAACTTTCCTAAGGGCCCATTGAAGATATTAGAAAATAAAATTAGTGTTGTATTCCGTACGGACTATTCGAATGAAGATCCTTTTCATGGATTTGAAGCCATCTTTGTGGCACATGAT
>OG0000045-Alatina-alata39048_63
GACTATTCGAATGAAGATCCTTTTCATGGATTTGAAGCCATCTTTGTGGCACATGATGTCGACGAATGTAAAACCAAAAATGGTGGCTGTGGTCAGTTTTGTATTAATTACATTGGTGGA
>OG0000045-Aurelia-aurita34167_0
AGCCATCCACCTCATGGACCATTGTATGTGGAATCTAATTCTGCTACTGTTGATTTCATTACCGATCATTCAAATGAGGAAGTTTTCCATGGATTCGATGCACATTTTGCTGCTCATGAC
>OG0000045-Aurelia-aurita34167_63
GATCATTCAAATGAGGAAGTTTTCCATGGATTCGATGCACATTTTGCTGCTCATGACATAGACGAATGTGCGAATAACAATGGTGGATGCATGCATTTTTGTAACAATTACATTGGTGGC
>OG0000045-Corallium-rubrum42346_0
GCAATAAAAGATGGGAAAATATTAAAATCTCTTGGAAATAGGGTTCATGTTGTGTTTCGTTCCGATTACTCGAATGAAGAAGTTTTTAAAGGATTTAAAGTTCATTATAGAGCTGCAGAC
>OG0000045-Corallium-rubrum42346_63
GATTACTCGAATGAAGAAGTTTTTAAAGGATTTAAAGTTCATTATAGAGCTGCAGACATCAATGAATGCAAATTGAACAATGGCGGATGTGACCATTATTGTCATAATGTTTTGGGCAGT
>OG0000045-Craspedacusta-sowerbyi16343_0
CATAGTCTGCCGTTGAGACCGATTGTAGTAGCGGATAGTGCGTTGGATGTTCTTCTCTACACGGATTACTCGAACGAGATGGAGTTCTTTGGATTCCAAGCGCATTTTGTTGGCGTCGAC
>OG0000045-Craspedacusta-sowerbyi16343_63
GATTACTCGAACGAGATGGAGTTCTTTGGATTCCAAGCGCATTTTGTTGGCGTCGACATCAACGAGTGTGCTGAGAATAATGGCGGATGCGCCCAGATTTGTCATAATTATGTGGGCGGC
>OG0000045-Edwardsiella-lineata31802_0
AACCCGTACAAACCCACGACGCTGACAGCACCGGGGAACGAGGCGGAGCTCATCTTCCACTCGGATTACTCCAACGAGGAGAAGTACATCGGCTTCTCGGCGCATTTCGTCGCAGTAGAC
>OG0000045-Edwardsiella-lineata31802_63
GATTACTCCAACGAGGAGAAGTACATCGGCTTCTCGGCGCATTTCGTCGCAGTAGACCCCGATGAGTGCAATAAAAGTAACGGAGGCTGCGATCACTTTTGTCATAATTACCTTGGCGGG
>OG0000045-Hydractinia-symbiolongicarpus41260_0
CCTCTTGAGCCCATTATGATCAAAGACAGCAACTTGGAAATTTATTTTCATACAGACCATAACAACGAGGTTGAGGTACATGGATTCGAGGCTCATTTTGCAGCTACAGATATCGATGAG
>OG0000045-Hydractinia-symbiolongicarpus41260_54
GACCATAACAACGAGGTTGAGGTACATGGATTCGAGGCTCATTTTGCAGCTACAGATATCGATGAGTGTCAATATAGCAATGGCGGATGTTCCCATTTTTGTCATAATTTTATTGGCTCA
>OG0000045-Hydra-viridissima19053_0
ACTGCACCTCCAAAAGAACCAATATATTCATTAGATAATTCACTTGAGGTATTTTTACATACAGATTTTTCTAATGAGATAAAGGTGTTTGGATTCGAAGCTCACTTTGCAGCACTGGAT
>OG0000045-Hydra-viridissima19053_33
GATAATTCACTTGAGGTATTTTTACATACAGATTTTTCTAATGAGATAAAGGTGTTTGGATTCGAAGCTCACTTTGCAGCACTGGATATTAATGAATGTCTTTTGAATAATGGAGGATGC
>OG0000045-Nematostella-vectensis12026_0
AATCCATACAAGCCTCGTACTTTGACGGCGCCTGGTAATGAAGCAAGCCTGGTCTTCCACTCAGACTACAGTAACGAGGAAAAGTATATTGGCTTCTCCGCACACTTTGTCGCCATAGAT
>OG0000045-Nematostella-vectensis12026_63
GACTACAGTAACGAGGAAAAGTATATTGGCTTCTCCGCACACTTTGTCGCCATAGATCCTGATGAATGCGCTACTCGTAATGGAGGCTGTGACCATCACTGCCATAACTATCTTGGCGGT
>OG0000045-Platygyra-carnosus192054_0
AAAAAGCTTCCCAGAGAATACTCAGTGTCACCAACAAATCAAGTCACCCTTACATTTCACACGGATTACTCCAACGAGGAGCCCTATAGTGGTTTCAGAGCACATTACATTGCTGTTGAT
>OG0000045-Platygyra-carnosus192054_63
GATTACTCCAACGAGGAGCCCTATAGTGGTTTCAGAGCACATTACATTGCTGTTGATGAGAATGAGTGCAAATTAGACAACGGGAACTGTGATCATTATTGTCACAATTACATCGGTGGC
>OG0000045-Seriatopora-hystrix114108_0
AATCACATTCCCCCTGATTCTTCAATATCACCAACCAACAAGGTAACTCTCATCTTTCACTCGGATTACTCCAACGAGGAACGCTACAGAGGTTTTAGAGCACACTACTCCGCTGTTGAT
>OG0000045-Seriatopora-hystrix114108_63
GATTACTCCAACGAGGAACGCTACAGAGGTTTTAGAGCACACTACTCCGCTGTTGATGCAGATGAATGCAAAAGTAGCAACGGTGGATGCGATCATTACTGTCACAACTACATAGGCGGT
>OG0000054-Aiptasia-pallida21604_0
GAATGCTTCTCTCTTTATGATGGTGACTCTGATGGAATGATTGGACGGCGTCAACTGGAATCTGTCATGAGATCGCTTGGTGAACCTGTCACATACTCTGAGCTTGATCAGATGGCAAAC
>OG0000054-Aiptasia-pallida21604_48
CGTCAACTGGAATCTGTCATGAGATCGCTTGGTGAACCTGTCACATACTCTGAGCTTGATCAGATGGCAAACAAATTTGGTCCAGACAAAATACGATTTCCAGATTTCCTCAAGCTATTA
>OG0000054-Aiptasia-pallida21604_96
TCTGAGCTTGATCAGATGGCAAACAAATTTGGTCCAGACAAAATACGATTTCCAGATTTCCTCAAGCTATTAGCAGAACAAAGAGCAAAGAATATCAATCCAAAAGAAGAGATCCTTCAT
>OG0000054-Aiptasia-pallida21604_144
TTTCCAGATTTCCTCAAGCTATTAGCAGAACAAAGAGCAAAGAATATCAATCCAAAAGAAGAGATCCTTCATGCATTTGACGCTTGTGACAAGAAGAAAAGCAGAACTATTTCAAGAGCA
>OG0000054-Anemonia-viridis4669_0
GAATGTTTCAGTCTCTATGACCAGGACAGCGATGGATTTATTGGACGACAAGAGTTAGAAACAATAATCAGATCTCTTGGTGAGCCAGTGACGTACATGGAGATTAATGAAATGGTCAAA
>OG0000054-Anemonia-viridis4669_48
CAAGAGTTAGAAACAATAATCAGATCTCTTGGTGAGCCAGTGACGTACATGGAGATTAATGAAATGGTCAAAAGATTTGGAAAGAATCGCATCAAGTTCCCTGATTTTCTGAAGTTGATG
>OG0000054-Anemonia-viridis4669_96
ATGGAGATTAATGAAATGGTCAAAAGATTTGGAAAGAATCGCATCAAGTTCCCTGATTTTCTGAAGTTGATGGCTGAGCAACGAGCGAAGAAAATAAACCCTTCACAGGAAATCCTTTCA
>OG0000054-Anemonia-viridis4669_144
TTCCCTGATTTTCTGAAGTTGATGGCTGAGCAACGAGCGAAGAAAATAAACCCTTCACAGGAAATCCTTTCAGCTTTTGCCGCATGTGATAAAAGGAACAGCAAATCCATCAGCCGAGCT
>OG0000054-Aurelia-aurita38147_0
GAATGCTTCAGTTTATATGACAGAGATGGAGATGGTCAGATATCAATTGATCAGCTAAAATTAGTTATGAGATCTTTAGAACAATGCCCAACACAAACAGACATCAATGAAATAGCAAGG
>OG0000054-Aurelia-aurita38147_49
ATCAGCTAAAATTAGTTATGAGATCTTTAGAACAATGCCCAACACAAACAGACATCAATGAAATAGCAAGGAAATCAGGTAAATCAAAGATCAGCTTTCCTGAATTCCTTGATGTCCTAC
>OG0000054-Aurelia-aurita38147_98
AGACATCAATGAAATAGCAAGGAAATCAGGTAAATCAAAGATCAGCTTTCCTGAATTCCTTGATGTCCTACTGACATTTAAAACCAACAGCAAGAAAGACTGGAAAGATGAAATTTATGA
>OG0000054-Aurelia-aurita38147_147
CCTGAATTCCTTGATGTCCTACTGACATTTAAAACCAACAGCAAGAAAGACTGGAAAGATGAAATTTATGAAGCATTTAAAGCATATGACACAAAAGGAGCTGGATTTATTAGCATGAAA
>OG0000054-Calvadosia-cruxmelitensis26742_0
GAATGCTTTAGTTTATACGACCGAGATGATGATGGATTGATATCCACGGAGCAGTTGAAGCTTGTTATGAGGTCACTAGGTCAATGTCCCACTCAGAGTGAGCTCGATGAAATGATGACG
>OG0000054-Calvadosia-cruxmelitensis26742_48
GAGCAGTTGAAGCTTGTTATGAGGTCACTAGGTCAATGTCCCACTCAGAGTGAGCTCGATGAAATGATGACGCGCTCGGGTAAAGCAAAAGTGAGCTTCCCACAGTTCCTTGATTTGATG
>OG0000054-Calvadosia-cruxmelitensis26742_96
AGTGAGCTCGATGAAATGATGACGCGCTCGGGTAAAGCAAAAGTGAGCTTCCCACAGTTCCTTGATTTGATGTACTCGCACATGGTAAAGACAAACAGCTATGAGAAGGAAATTGCAGCA
>OG0000054-Calvadosia-cruxmelitensis26742_144
TTCCCACAGTTCCTTGATTTGATGTACTCGCACATGGTAAAGACAAACAGCTATGAGAAGGAAATTGCAGCAGCCTTTGCAGCCTACGACACAAAGAAAACTGGCTACATAGCAGTGAAA
>OG0000054-Corallium-rubrum92827_0
GATTGTTTTAATCTATACGACAAGGATCGTGATGGAAAAGTGGAGAAGGAAGAGTTGACAAAAATAATGCGAGCATTAGGACATTCTGTCACTCACATTGAAATTCAAGATATAATGAAG
>OG0000054-Corallium-rubrum92827_48
GAAGAGTTGACAAAAATAATGCGAGCATTAGGACATTCTGTCACTCACATTGAAATTCAAGATATAATGAAGGAACATGGAAAATCAACGGTTACTTTTCCTGAATGCTTGAAAATGCTC
>OG0000054-Corallium-rubrum92827_96
ATTGAAATTCAAGATATAATGAAGGAACATGGAAAATCAACGGTTACTTTTCCTGAATGCTTGAAAATGCTCGCTGTGCAAAAAGCCAAGGGTGTGAATGTTGAGAAAGAAATCCTTGAT
>OG0000054-Corallium-rubrum92827_144
TTTCCTGAATGCTTGAAAATGCTCGCTGTGCAAAAAGCCAAGGGTGTGAATGTTGAGAAAGAAATCCTTGATGCCTTCATGTTGAGAGACCAGTCCAAAAATGGTTATATTAGTCGTAGC
>OG0000054-Edwardsiella-lineata21559_0
GAGTGCTTCTGCCTGTATGATGGGGACAGTGATGGCATGATAGGCCGAGATGAGCTGGAGCTGATCATGAGATCCCTAGGACAGGCCGTCACTCATATGGAACTTGATGAAATCATCAAG
>OG0000054-Edwardsiella-lineata21559_49
ATGAGCTGGAGCTGATCATGAGATCCCTAGGACAGGCCGTCACTCATATGGAACTTGATGAAATCATCAAGACCACAGGAAAGGATAAGATCAAGTTTCCTGAGTTCCTTAAGCTGATGG
>OG0000054-Edwardsiella-lineata21559_98
GGAACTTGATGAAATCATCAAGACCACAGGAAAGGATAAGATCAAGTTTCCTGAGTTCCTTAAGCTGATGGCAGAGCAACAGAACAGAAGTGTTGCAGATGCAGAGAAAGAGATGCTGGC
>OG0000054-Edwardsiella-lineata21559_147
CCTGAGTTCCTTAAGCTGATGGCAGAGCAACAGAACAGAAGTGTTGCAGATGCAGAGAAAGAGATGCTGGCTGCGTTTGCTGCCTGTGACAAACGCAAGACAGGATCAATCACCCGTGCA
>OG0000054-Eunicella-verrucosa11624_0
GATTGCTTCAATTTGTACGACAAGAATCGTGATGGGAAAGTTGAAAAAGAGGAACTAACAAAAATCATGCGAGCTTTGGGTCATCCTGTCACACACATCGAGATTTTTGAAATTATGAAA
>OG0000054-Eunicella-verrucosa11624_48
GAGGAACTAACAAAAATCATGCGAGCTTTGGGTCATCCTGTCACACACATCGAGATTTTTGAAATTATGAAAGAGCATGGAAATGTGAGTGTTACATTTCCTGAGTTTTTGAAAATGCTT
>OG0000054-Eunicella-verrucosa11624_96
ATCGAGATTTTTGAAATTATGAAAGAGCATGGAAATGTGAGTGTTACATTTCCTGAGTTTTTGAAAATGCTTGCTGTACAAAAAGCAAAACATGTCAACATTGGCAAGGAGATTCTTAAT
>OG0000054-Eunicella-verrucosa11624_144
TTTCCTGAGTTTTTGAAAATGCTTGCTGTACAAAAAGCAAAACATGTCAACATTGGCAAGGAGATTCTTAATGCATTTGCTTTGCAAGACAAAAGCAGAAAAGGTTACATCAGCCGTGCT
>OG0000054-Hormathia-digitata37445_0
GAATGTTTCTCCCTCTATGATAATGATTGTGATGGAATGGTTGGTCGTAATGAATTGGAATCCATTATGAGATCTCTTGGTGAACCTGTCACATATACAGAACTCGATCAAATGGTTAAA
>OG0000054-Hormathia-digitata37445_48
AATGAATTGGAATCCATTATGAGATCTCTTGGTGAACCTGTCACATATACAGAACTCGATCAAATGGTTAAAAAATTTGATAAAAAGAATATAAGATTTCCAGATTTTCTGAAGTTATTG
>OG0000054-Hormathia-digitata37445_96
ACAGAACTCGATCAAATGGTTAAAAAATTTGATAAAAAGAATATAAGATTTCCAGATTTTCTGAAGTTATTGGCAGAGCAACGGGCCAAGCAAATCAACCCTGTACAAGAGATCCTTGAA
>OG0000054-Hormathia-digitata37445_144
TTTCCAGATTTTCTGAAGTTATTGGCAGAGCAACGGGCCAAGCAAATCAACCCTGTACAAGAGATCCTTGAAGCATTTATTGCTTGTGATAAAAAGAAGAGCGAAACTATTTCTAGAGCA
>OG0000054-Leptogorgia-sarmentosa15938_0
GACTGCTTCAACTTATACGACAAGAATCGCGATGGGAAAGTTGAAAAAGAAGAACTAACAAAAATTATGAGAGCTTTGGGTCATCCTGTCACACATATTGAGATTTTTGAAATTATGAAA
>OG0000054-Leptogorgia-sarmentosa15938_48
GAAGAACTAACAAAAATTATGAGAGCTTTGGGTCATCCTGTCACACATATTGAGATTTTTGAAATTATGAAAGAACATGGTAAAGCAAGTGTTACCTTTCCTGAGTTTCTAAAGATGTTT
>OG0000054-Leptogorgia-sarmentosa15938_96
ATTGAGATTTTTGAAATTATGAAAGAACATGGTAAAGCAAGTGTTACCTTTCCTGAGTTTCTAAAGATGTTTGCTGAACAGAAAGCAAAACATATAAACATAGAAAGAGAGATACTTAAT
>OG0000054-Leptogorgia-sarmentosa15938_144
TTTCCTGAGTTTCTAAAGATGTTTGCTGAACAGAAAGCAAAACATATAAACATAGAAAGAGAGATACTTAATGCTTTTGCCTTGCAAGATAGAAGCAGAAGAGGTTATATCACTCGTGCA
>OG0000054-Montastraea-cavernosa78099_0
GGTATGGTTACAGAGAGTGAATTGGCTCTGATTATGAGATCCTTAGGAGAAAATATAACACATAATGAAATCGCAGCATTTATGAAGAAAGCAGGGAAACAAAAGGTGCGGTTCCCAGAA
>OG0000054-Montastraea-cavernosa78099_37
GATCCTTAGGAGAAAATATAACACATAATGAAATCGCAGCATTTATGAAGAAAGCAGGGAAACAAAAGGTGCGGTTCCCAGAATTCTTAAGGATGATGGCAGAACAACAAGGCAAGAACA
>OG0000054-Montastraea-cavernosa78099_74
AGCATTTATGAAGAAAGCAGGGAAACAAAAGGTGCGGTTCCCAGAATTCTTAAGGATGATGGCAGAACAACAAGGCAAGAACATCAATACAGAACATGAAATTCTTGCTGCTTTCACGGC
>OG0000054-Montastraea-cavernosa78099_111
TTCCCAGAATTCTTAAGGATGATGGCAGAACAACAAGGCAAGAACATCAATACAGAACATGAAATTCTTGCTGCTTTCACGGCTTTGGATAGGAAGAAAACTGGTGTCGTGAGCAGGAAG
>OG0000054-Nanomia-bijuga16446_0
GAATGTTTTAACTTATACGATCGTGATAAGGATGGAATGATATCAGTTGAACAAATCAGTGTCGTCATGAGATCATTAGGGCAGTGCCCATCTGAAAGAGAATTAAAAGAAATGGTAGGA
>OG0000054-Nanomia-bijuga16446_48
GAACAAATCAGTGTCGTCATGAGATCATTAGGGCAGTGCCCATCTGAAAGAGAATTAAAAGAAATGGTAGGAAAGCTTGGTAAAAAGAAAATTACTTTCCCAGAATTTCTAGAACTAATG
>OG0000054-Nanomia-bijuga16446_96
AGAGAATTAAAAGAAATGGTAGGAAAGCTTGGTAAAAAGAAAATTACTTTCCCAGAATTTCTAGAACTAATGTGGAAGATGATGCAGAAAGTTCGAGATCCCGAAGAAGACATATACCGA
>OG0000054-Nanomia-bijuga16446_144
TTCCCAGAATTTCTAGAACTAATGTGGAAGATGATGCAGAAAGTTCGAGATCCCGAAGAAGACATATACCGAGCATTCGAAGTTTACGATAAACGTAAAGCAGGTGTTGTTACGATGAGG
>OG0000054-Physalia-physalis40805_0
GAATGCTTTAACTTGTATGATCGTGATAGAGATGGTTTGATTTCTCAGGATCAGGCACTGCTGGTGATGCGTTCTCTTGGGCAGGCAGTATCTCAAAGGGAGTTGAATCAAATGATGAGT
>OG0000054-Physalia-physalis40805_48
GATCAGGCACTGCTGGTGATGCGTTCTCTTGGGCAGGCAGTATCTCAAAGGGAGTTGAATCAAATGATGAGTAAGTTGGGTAAAACAAAAGTGACGTTTCCTGAATTTTTGGAATTCATG
>OG0000054-Physalia-physalis40805_96
AGGGAGTTGAATCAAATGATGAGTAAGTTGGGTAAAACAAAAGTGACGTTTCCTGAATTTTTGGAATTCATGTGGCAAACATTACAGAAGCCAAAACACCCTAAAGATGATATTTATAAT
>OG0000054-Physalia-physalis40805_144
TTTCCTGAATTTTTGGAATTCATGTGGCAAACATTACAGAAGCCAAAACACCCTAAAGATGATATTTATAATGGGTTTAAGATTTATGATGACAAGAAAAGTGGAGTTATATCAATGAAA
>OG0000054-Porites-ateroides13473_0
GAGTGTTTCAGCTTGTTTGATGGTGATAGTGATGAAATGGTAACAGAGAATGAATTAGGACTGATTATGAGGTCATTAGGAGAAAACATAACCCATGTAGAAATAGCTGGATTTATGAAA
>OG0000054-Porites-ateroides13473_48
AATGAATTAGGACTGATTATGAGGTCATTAGGAGAAAACATAACCCATGTAGAAATAGCTGGATTTATGAAAAAAGCTGGAAAACAAAAGGTGCGATTCCCAGAGTTTTTGAAGATGATG
>OG0000054-Porites-ateroides13473_96
GTAGAAATAGCTGGATTTATGAAAAAAGCTGGAAAACAAAAGGTGCGATTCCCAGAGTTTTTGAAGATGATGGCAGAACAATGTAGTAAAAATATTAACACAGAGAAAGAAATTTTGGCA
>OG0000054-Porites-ateroides13473_144
TTCCCAGAGTTTTTGAAGATGATGGCAGAACAATGTAGTAAAAATATTAACACAGAGAAAGAAATTTTGGCAGCTTTCACAGCCCTTGACAGAGAAAAATCAGGCACCGTGAGTCGCAAA
>OG0000056-Abylopsis-tetragona27931_0
CGTCTACAGGTCGGTTTGTCGTACAGTCCTCAACACAATCGTGTCTCTGTAAATGTCATTCGAGGACAAAGAATCGGTAACGACGACTATGCTACACCAGATTCATACGTGAAGATCACT
>OG0000056-Abylopsis-tetragona27931_48
GTAAATGTCATTCGAGGACAAAGAATCGGTAACGACGACTATGCTACACCAGATTCATACGTGAAGATCACTTATTCTGTCCTCAATAAAGTGCACAAAATGAAGAAGACTCACGTTCAG
>OG0000056-Abylopsis-tetragona27931_96
CCAGATTCATACGTGAAGATCACTTATTCTGTCCTCAATAAAGTGCACAAAATGAAGAAGACTCACGTTCAGAAGAATACAGCAGATCCGTTCTTTAACCAAACACTTGACTTCAAGATC
>OG0000056-Abylopsis-tetragona27931_144
AAAATGAAGAAGACTCACGTTCAGAAGAATACAGCAGATCCGTTCTTTAACCAAACACTTGACTTCAAGATCGATAAGCACGGCCTTGATCTTGCTTGTCTCAACTTCGAAGTCTTCCAC
>OG0000056-Abylopsis-tetragona27931_192
AACCAAACACTTGACTTCAAGATCGATAAGCACGGCCTTGATCTTGCTTGTCTCAACTTCGAAGTCTTCCACAGTGTGCCAGCAATGGTGAAGAATGACAAAGCACTCGGTTCTTTCGTC
>OG0000056-Abylopsis-tetragona27931_240
TGTCTCAACTTCGAAGTCTTCCACAGTGTGCCAGCAATGGTGAAGAATGACAAAGCACTCGGTTCTTTCGTCATCGGAGGTTCTCTCTGCACAAGGGGAAAGGAACTCGCCCACTGGGCC
>OG0000056-Abylopsis-tetragona27931_288
GACAAAGCACTCGGTTCTTTCGTCATCGGAGGTTCTCTCTGCACAAGGGGAAAGGAACTCGCCCACTGGGCCGATATGATTCAAAAATCTAATACGGCAGTAAAAGAATGGCACGATCTT
>OG0000056-Aiptasia-pallida21053_0
CAGCTTCACGTTTCGTTGTCATACTACCCCACCCTACACCGTCTGACTGCCATCATACTGAGAGCTACCAACCTAAAGAAATTGAATTATCGACAAACAGACTCTTTTGTCAAGGTGTCG
>OG0000056-Aiptasia-pallida21053_48
GCCATCATACTGAGAGCTACCAACCTAAAGAAATTGAATTATCGACAAACAGACTCTTTTGTCAAGGTGTCGTTTTCTATTGGCAACAAAGTAATGAAAACAAAGAAGACCGTAGTCCAC
>OG0000056-Aiptasia-pallida21053_96
ACAGACTCTTTTGTCAAGGTGTCGTTTTCTATTGGCAACAAAGTAATGAAAACAAAGAAGACCGTAGTCCACACAGACACCCAAAGTCCAATGTTTAACGAATCATTCGACTTCATGGTG
>OG0000056-Aiptasia-pallida21053_144
AAAACAAAGAAGACCGTAGTCCACACAGACACCCAAAGTCCAATGTTTAACGAATCATTCGACTTCATGGTGAACGAGGATGATCTGGGCACTAGTACACTATTGATATCCGTCATTCAC
>OG0000056-Aiptasia-pallida21053_192
AACGAATCATTCGACTTCATGGTGAACGAGGATGATCTGGGCACTAGTACACTATTGATATCCGTCATTCACAGCGGAGGTGGGCTGGTAGAAGACAAGCTGATTGGCCGAGTGCTTCTT
>OG0000056-Aiptasia-pallida21053_240
ACACTATTGATATCCGTCATTCACAGCGGAGGTGGGCTGGTAGAAGACAAGCTGATTGGCCGAGTGCTTCTTGGTGGACGTATGTATGCACGTGGCAGAGCGTGTGATCACTGGGTGGAA
>OG0000056-Aiptasia-pallida21053_285
GACAAGCTGATTGGCCGAGTGCTTCTTGGTGGACGTATGTATGCACGTGGCAGAGCGTGTGATCACTGGGTGGAAATGATGAACAATTCAAGGAAAATGGTGAAATGTTGGCATGAACTT
>OG0000056-Anthopleura-elegantissima134163_0
AATGTCCACATATCATTGTCGTACTACCCAACTCTACATCGCCTTACAATAATAATTCTAAGGGCTACTGGTCTGAAAAGACTGTCGCATCGAGATACAGAAACTTTCGTCAAAGTCTCC
>OG0000056-Anthopleura-elegantissima134163_48
ATAATAATTCTAAGGGCTACTGGTCTGAAAAGACTGTCGCATCGAGATACAGAAACTTTCGTCAAAGTCTCCTTTTCCATTGGTAACAAGATCATGAAAACCAAAAGAACGGCTGTCCAC
>OG0000056-Anthopleura-elegantissima134163_96
ACAGAAACTTTCGTCAAAGTCTCCTTTTCCATTGGTAACAAGATCATGAAAACCAAAAGAACGGCTGTCCACACAATAACAATGAGCCCGATGTTTAATGAGGCGTTCAACTTCACAGTT
>OG0000056-Anthopleura-elegantissima134163_144
AAAACCAAAAGAACGGCTGTCCACACAATAACAATGAGCCCGATGTTTAATGAGGCGTTCAACTTCACAGTTACAGAAGAAGACCTAAACAGTAGTACAATTCTGGTATCTGTCATGCAC
>OG0000056-Anthopleura-elegantissima134163_192
AATGAGGCGTTCAACTTCACAGTTACAGAAGAAGACCTAAACAGTAGTACAATTCTGGTATCTGTCATGCACAGTGGTGGTGCTGCAATGGAAGATAAGCTGATAGGAAGGGTTCTTTTA
>OG0000056-Anthopleura-elegantissima134163_240
ACAATTCTGGTATCTGTCATGCACAGTGGTGGTGCTGCAATGGAAGATAAGCTGATAGGAAGGGTTCTTTTAGGGGGTAGAATGTACGCTAGAGGTCGAGAATGCGATCATTGGATGGAA
>OG0000056-Anthopleura-elegantissima134163_285
GATAAGCTGATAGGAAGGGTTCTTTTAGGGGGTAGAATGTACGCTAGAGGTCGAGAATGCGATCATTGGATGGAAATGGTGTCGAACCATAGAAAGATGGTTAAATGCTGGCATGAATTA
>OG0000056-Cassiopea15953_0
GAGGTTTTCTTGTCTCTGACATATTTGCCTCAAGTGAAGCGGGTTGCATTGACTGTTTCAAAAGCCAGTGGATTATATCTCAATGACTTCCCAAGCTTAAACCCATATGCCAAAATCAAC
>OG0000056-Cassiopea15953_48
TTGACTGTTTCAAAAGCCAGTGGATTATATCTCAATGACTTCCCAAGCTTAAACCCATATGCCAAAATCAACCATTCAGTGATGGGAAAAGTCAACAAGACGAAGAAGACGCCAGTATTT
>OG0000056-Cassiopea15953_96
TTAAACCCATATGCCAAAATCAACCATTCAGTGATGGGAAAAGTCAACAAGACGAAGAAGACGCCAGTATTTAGAGACACTTTTGACCCCCAGTTTGATTTTTGCTTCGAATTCAAAGTT
>OG0000056-Cassiopea15953_144
AAGACGAAGAAGACGCCAGTATTTAGAGACACTTTTGACCCCCAGTTTGATTTTTGCTTCGAATTCAAAGTTAATCCAGACCTTTTGGAACAAACATGTTTCACAGTTGAAATATGGCAT
>OG0000056-Cassiopea15953_192
GATTTTTGCTTCGAATTCAAAGTTAATCCAGACCTTTTGGAACAAACATGTTTCACAGTTGAAATATGGCATAGCACATCTCCAGTTCTAAAGCATGATAAACTGATCGGACGTGTAGAT
>OG0000056-Cassiopea15953_240
TGTTTCACAGTTGAAATATGGCATAGCACATCTCCAGTTCTAAAGCATGATAAACTGATCGGACGTGTAGATGTTGGTGGTTCGCTGGTTTCCCGTGGCAAAGGATTGGATCACTGGACT
>OG0000056-Cassiopea15953_288
GATAAACTGATCGGACGTGTAGATGTTGGTGGTTCGCTGGTTTCCCGTGGCAAAGGATTGGATCACTGGACTGGTGCAATGTTAAAGCCCAATACTCCAATCAAAGAGTGTCACTTCCTA
>OG0000056-Corallium-rubrum101296_0
GATCTACATGTGTCTCTAGCTCACTACCCTGTGTTAGACAGGCTTACCGTGATAATATTGAGAGGAGCGAATCTCCCTTTGCAAAAAGACAAAAATGATCCGGATACCTACGTAAAAGTT
>OG0000056-Corallium-rubrum101296_54
ATATTGAGAGGAGCGAATCTCCCTTTGCAAAAAGACAAAAATGATCCGGATACCTACGTAAAAGTTACATTCTCCAAAGGAAATAATGTCCTCAAAGTTAAAAAGACAGGAGTTAAACAC
>OG0000056-Corallium-rubrum101296_108
TACGTAAAAGTTACATTCTCCAAAGGAAATAATGTCCTCAAAGTTAAAAAGACAGGAGTTAAACACAACACAACAGAGCCGTTCTACAACGAATCTTTCAACATTGCTACGACCATGGAC
>OG0000056-Corallium-rubrum101296_162
GGAGTTAAACACAACACAACAGAGCCGTTCTACAACGAATCTTTCAACATTGCTACGACCATGGACGATCTACCATCATGCAGTTTACTACTATCTGTCTATCAATGCACTGGAAATGAA
>OG0000056-Corallium-rubrum101296_216
ACGACCATGGACGATCTACCATCATGCAGTTTACTACTATCTGTCTATCAATGCACTGGAAATGAAGATGAAGGTCAAGAGGGAAAGTTAATTGGACGAGTGTTGCTCGGAGGCATGATG
>OG0000056-Craspedacusta-sowerbyi97421_0
CGTCTCCAAGTTGGCCTTTCCTACCTACCTGGAATAAACCGCGTCTCCGTAAACGTCATCAGTGGAATCAATATTGGAACAGAAGCTCGTCCCTTACCAGATTCTTACGTCAAAATAACC
>OG0000056-Craspedacusta-sowerbyi97421_48
GTAAACGTCATCAGTGGAATCAATATTGGAACAGAAGCTCGTCCCTTACCAGATTCTTACGTCAAAATAACCTGTGCAATCATCAGCAAGGTCCACAAGACGAAGAGGAGCGGTATTCAG
>OG0000056-Craspedacusta-sowerbyi97421_96
CCAGATTCTTACGTCAAAATAACCTGTGCAATCATCAGCAAGGTCCACAAGACGAAGAGGAGCGGTATTCAGAAGAGCTGCAGCGATCCGGATTATAACTACGACTTCGGTTTTAAAGTG
>OG0000056-Craspedacusta-sowerbyi97421_144
AAGACGAAGAGGAGCGGTATTCAGAAGAGCTGCAGCGATCCGGATTATAACTACGACTTCGGTTTTAAAGTGGAACCTTCAAACATAGAAGTGGCCAGCCTACGATTCGAAGTTTTTCAC
>OG0000056-Craspedacusta-sowerbyi97421_192
AACTACGACTTCGGTTTTAAAGTGGAACCTTCAAACATAGAAGTGGCCAGCCTACGATTCGAAGTTTTTCACACGTCATCGAATGTGGTCGCCAAGGACAAGCTTATTGGGACATTGATC
>OG0000056-Craspedacusta-sowerbyi97421_240
AGCCTACGATTCGAAGTTTTTCACACGTCATCGAATGTGGTCGCCAAGGACAAGCTTATTGGGACATTGATCTTAGGAGGGTCCATGGTCACAAGAGGATCAGAACTGGATCACTGGAAA
>OG0000056-Craspedacusta-sowerbyi97421_288
GACAAGCTTATTGGGACATTGATCTTAGGAGGGTCCATGGTCACAAGAGGATCAGAACTGGATCACTGGAAAGCCATGATATCGCGACCACAGACGGTGGTCACGGAATGGCACGACTTA
>OG0000056-Ectopleura-larynx8687_0
CGGCTACAGGTTGGATTGACGCACTTCCCCGGAATGAATAGGGTAGCCGTCAACATTATCCGGGGGTTGCAACTGGGTGAAGAATGCGGTATGCCACCCCCTGACACATACGTAAAAGCT
>OG0000056-Ectopleura-larynx8687_48
GTCAACATTATCCGGGGGTTGCAACTGGGTGAAGAATGCGGTATGCCACCCCCTGACACATACGTAAAAGCTACCTACCTCGTGCTGAACAAAGCACAGAAGGTGAAAAAGACGTCGATA
>OG0000056-Ectopleura-larynx8687_96
CCCCCTGACACATACGTAAAAGCTACCTACCTCGTGCTGAACAAAGCACAGAAGGTGAAAAAGACGTCGATACAAAAGAACTCTTTCGAACCCTTCTACAACCAAACGTTCGAGTTCAAG
>OG0000056-Ectopleura-larynx8687_144
CAGAAGGTGAAAAAGACGTCGATACAAAAGAACTCTTTCGAACCCTTCTACAACCAAACGTTCGAGTTCAAGGTCGACCCCACCGGCTTGGATGCGGCCTGCATAAACTTTGAAGTGTTC
>OG0000056-Ectopleura-larynx8687_192
TACAACCAAACGTTCGAGTTCAAGGTCGACCCCACCGGCTTGGATGCGGCCTGCATAAACTTTGAAGTGTTCCAGCAGTTGGGCGGTATGAAAAACGACAAATCCCTGGGCAGTTTTGTG
>OG0000056-Ectopleura-larynx8687_240
GCCTGCATAAACTTTGAAGTGTTCCAGCAGTTGGGCGGTATGAAAAACGACAAATCCCTGGGCAGTTTTGTGGCCGGTGGGAGCCTGTGTTCCCGGGGGAAAGAGTTCGAACACTGGGAA
>OG0000056-Ectopleura-larynx8687_288
GACAAATCCCTGGGCAGTTTTGTGGCCGGTGGGAGCCTGTGTTCCCGGGGGAAAGAGTTCGAACACTGGGAATCGATGTTGCAGAAGCCCCAGGTGGTCGTTAAAGAATGGCACGATCTC
>OG0000056-Eunicella-cavolinii2161_0
GATCTTCATGTATCACTGGCACACTATCCAGTGCTGGACAGACTCACTGTAATTGTTCTAAGAGCGACCAATCTTCCACTCCATAAGGGAATAAGGAATCCAGATACGTATGTAAAAGTA
>OG0000056-Eunicella-cavolinii2161_49
TAATTGTTCTAAGAGCGACCAATCTTCCACTCCATAAGGGAATAAGGAATCCAGATACGTATGTAAAAGTAACATTTTCGAGTGGCAACAACGTGTTAAAAGTAAAGAAAACCAACGTTA
>OG0000056-Eunicella-cavolinii2161_98
TCCAGATACGTATGTAAAAGTAACATTTTCGAGTGGCAACAACGTGTTAAAAGTAAAGAAAACCAACGTTAAACACGATACAATTGAGCCATTTTATAACGAGACATTTCACATCAATGC
>OG0000056-Eunicella-cavolinii2161_147
AAAGTAAAGAAAACCAACGTTAAACACGATACAATTGAGCCATTTTATAACGAGACATTTCACATCAATGCCACGAGCGACGACCTCCCGGCGTGTAGTTTGCTCCTGTCGGTATATCAG
>OG0000056-Eunicella-cavolinii2161_196
ACGAGACATTTCACATCAATGCCACGAGCGACGACCTCCCGGCGTGTAGTTTGCTCCTGTCGGTATATCAGAGTACCGGAAGTGACGTATCTTCAGACGGCAAGCTGATTGGTCGAGTAT
>OG0000056-Eunicella-cavolinii2161_245
TTTGCTCCTGTCGGTATATCAGAGTACCGGAAGTGACGTATCTTCAGACGGCAAGCTGATTGGTCGAGTATTATTGGGCGGGATGATGTACGCACGAGGCAAGGAACTTGAACATTGGAC
>OG0000056-Eunicella-cavolinii2161_294
GGCAAGCTGATTGGTCGAGTATTATTGGGCGGGATGATGTACGCACGAGGCAAGGAACTTGAACATTGGACTGATATGCTATGTCAACCTAGGACCATGGTAAAATATTGGCATTCGCTA
>OG0000056-Gorgonia-ventalina93684_0
GACCTTCATGTATCACTGGCGCACTATCCAGCATTGAACAGACTAACTGTAATTGTTTTAAGAGCAACCAATCTTCCACTTTTGAAAGGAACAAGAAATCCAGACACATTCGTCAAAGTG
>OG0000056-Gorgonia-ventalina93684_49
TAATTGTTTTAAGAGCAACCAATCTTCCACTTTTGAAAGGAACAAGAAATCCAGACACATTCGTCAAAGTGACATTCTCCATGGGCAACAATGTATTAAAAGTAAAGAAAACGAACGTAA
>OG0000056-Gorgonia-ventalina93684_98
TCCAGACACATTCGTCAAAGTGACATTCTCCATGGGCAACAATGTATTAAAAGTAAAGAAAACGAACGTAAAATCCGATACAACGGAGCCATTTTATAACGAAACATTTCACATCAACAC
>OG0000056-Gorgonia-ventalina93684_147
AAAGTAAAGAAAACGAACGTAAAATCCGATACAACGGAGCCATTTTATAACGAAACATTTCACATCAACACATCAGGCGATGACCTCCCAGCATGCAGTGTGCTTCTTTCTGTATATCAA
>OG0000056-Gorgonia-ventalina93684_196
ACGAAACATTTCACATCAACACATCAGGCGATGACCTCCCAGCATGCAGTGTGCTTCTTTCTGTATATCAAAGCGCCAAAAGTGACGTGACCACGGAAGGCAAGCTGATTGGCCGAGTAT
>OG0000056-Gorgonia-ventalina93684_245
TGTGCTTCTTTCTGTATATCAAAGCGCCAAAAGTGACGTGACCACGGAAGGCAAGCTGATTGGCCGAGTATTATTAGGTGGGATGATGTACGCACGTGGCAAAGAGCTTGAGCACTGGAC
>OG0000056-Gorgonia-ventalina93684_294
GGCAAGCTGATTGGCCGAGTATTATTAGGTGGGATGATGTACGCACGTGGCAAAGAGCTTGAGCACTGGACTGATATGTTGGGTCAACCTCGAACGCTCGTAAAGTATTGGCATTCGCTT
>OG0000056-Hydractinia-symbiolongicarpus40446_0
CGCTTGCAAATTGGATTGACCCACTTACCAGCTTTAAATCGTGTAGCTGTAAATATAATTCGGGGTCAGAAAATTGGAAATGATGAATATCCGATTCCCGATTCGTATGTTAAAGTGACA
>OG0000056-Hydractinia-symbiolongicarpus40446_48
GTAAATATAATTCGGGGTCAGAAAATTGGAAATGATGAATATCCGATTCCCGATTCGTATGTTAAAGTGACATATTCCGTGCTGAACAAGGTGCACAAAATTAAGAAAACCAGTACACAA
>OG0000056-Hydractinia-symbiolongicarpus40446_96
CCCGATTCGTATGTTAAAGTGACATATTCCGTGCTGAACAAGGTGCACAAAATTAAGAAAACCAGTACACAAAAACATAGTACTGAACCTTTTTACAACCAAACTTTTGAGTTTAAAATC
>OG0000056-Hydractinia-symbiolongicarpus40446_144
AAAATTAAGAAAACCAGTACACAAAAACATAGTACTGAACCTTTTTACAACCAAACTTTTGAGTTTAAAATCGATCAACCTGGCATGGAGATGGCTTGTTTAAACTTTGAAGTCTTTCAT
>OG0000056-Hydractinia-symbiolongicarpus40446_192
AACCAAACTTTTGAGTTTAAAATCGATCAACCTGGCATGGAGATGGCTTGTTTAAACTTTGAAGTCTTTCATAGCACTACGGGTGTGAAAAATGATAAACCATTAGGAACGTTTCTGATT
>OG0000056-Hydractinia-symbiolongicarpus40446_240
TGTTTAAACTTTGAAGTCTTTCATAGCACTACGGGTGTGAAAAATGATAAACCATTAGGAACGTTTCTGATTGGTGGACCCATGTGTGCACGTGGTAGGGAGTTGGAACATTGGTCAAAC
>OG0000056-Hydractinia-symbiolongicarpus40446_285
GATAAACCATTAGGAACGTTTCTGATTGGTGGACCCATGTGTGCACGTGGTAGGGAGTTGGAACATTGGTCAAACATGACGATCAAACCACAAGCAGTCGTAAAAGAGTGGCATAATGTA
>OG0000056-Hydra-viridissima4853_0
AGATTGCAAATTGGGCTCACGCACTTCCCTGATTTAAACCGTATTAGCGTAAACGTGATACGCGGTTCTCAATTGTTTGAAGAAGTTGGAAGTTCTCCACCAGACACCTACGTCAAAATA
>OG0000056-Hydra-viridissima4853_49
TAAACGTGATACGCGGTTCTCAATTGTTTGAAGAAGTTGGAAGTTCTCCACCAGACACCTACGTCAAAATAACGTATCTCGTTCTCAGCAAAGTGCATAAAGTAAAAAAAACGTCAAATA
>OG0000056-Hydra-viridissima4853_98
ACCAGACACCTACGTCAAAATAACGTATCTCGTTCTCAGCAAAGTGCATAAAGTAAAAAAAACGTCAAATACTAGCAAATCTTCGTTCGAACCATTTTATAATGAAACAATGGAGTTCAA
>OG0000056-Hydra-viridissima4853_147
AAAGTAAAAAAAACGTCAAATACTAGCAAATCTTCGTTCGAACCATTTTATAATGAAACAATGGAGTTCAAAATAAACTCCAACGAATTGGATGCCGGTTGCTTAAACTTTGAGGTTTTT
>OG0000056-Hydra-viridissima4853_196
ATAATGAAACAATGGAGTTCAAAATAAACTCCAACGAATTGGATGCCGGTTGCTTAAACTTTGAGGTTTTTCAAAGTATGAGCGGAATGAAAAATGATCGTCTTCTCGGTGCCTTTATTA
>OG0000056-Hydra-viridissima4853_245
TTGCTTAAACTTTGAGGTTTTTCAAAGTATGAGCGGAATGAAAAATGATCGTCTTCTCGGTGCCTTTATTATTGGAGGGAGCCTGTGTTCTCGAGGGAAGGAGCTAGAGCATTGGGAAAA
>OG0000056-Hydra-viridissima4853_291
GATCGTCTTCTCGGTGCCTTTATTATTGGAGGGAGCCTGTGTTCTCGAGGGAAGGAGCTAGAGCATTGGGAAAACATGGCACAAAAATCTCACACAGCATTAAAAGAGTGGCACGACTTA
>OG0000056-Lobactis-scutaria40920_0
GACATCCATATTTCTATGTCATATTACCCCACCCTGGACAGGCTTACAATTATCGTTCTAAGAGCAGCCAACCTAAAGAAAATGGAGCCCCACGGGACAGATTCATACGCCAAAGTGACG
>OG0000056-Lobactis-scutaria40920_48
ATTATCGTTCTAAGAGCAGCCAACCTAAAGAAAATGGAGCCCCACGGGACAGATTCATACGCCAAAGTGACGTTTTCAATCGGAAATAAAATAATCAAGACAAAGAAAAGTACGGTCCAT
>OG0000056-Lobactis-scutaria40920_96
ACAGATTCATACGCCAAAGTGACGTTTTCAATCGGAAATAAAATAATCAAGACAAAGAAAAGTACGGTCCATCATGCAACGCGGGATCCACTGTACAATGAATCTTTTAATTTCACAGTG
>OG0000056-Lobactis-scutaria40920_144
AAGACAAAGAAAAGTACGGTCCATCATGCAACGCGGGATCCACTGTACAATGAATCTTTTAATTTCACAGTGTCCGGGGATGACCTGGGCACTGGTACTTTACTGATATCAATTATGCAC
>OG0000056-Lobactis-scutaria40920_192
AATGAATCTTTTAATTTCACAGTGTCCGGGGATGACCTGGGCACTGGTACTTTACTGATATCAATTATGCACTCTAGGGGAGGGGGAAAGGAAGACCAGTTGATCGGTAGGGTCCTGTTA
>OG0000056-Lobactis-scutaria40920_240
ACTTTACTGATATCAATTATGCACTCTAGGGGAGGGGGAAAGGAAGACCAGTTGATCGGTAGGGTCCTGTTAGGAGGAATGATGTACGCGAGGGGGACTGAGTGCGAACACTGGACTGAG
>OG0000056-Lobactis-scutaria40920_285
GACCAGTTGATCGGTAGGGTCCTGTTAGGAGGAATGATGTACGCGAGGGGGACTGAGTGCGAACACTGGACTGAGATGATGACGAATCCAAGAAGTATGATAAAATACTGGCATAAGTTA
>OG0000056-Nanomia-bijuga12961_0
ATCATACGCGGTCAGAGGATTGGGAACGAGGAATATGGAAATCCAGATTCTTATGTTAAAATCACCTACTCTGTTTTGAACAAAGTTCAAAAAATCAAAAAGACTTCTGTGCAGAAGAAC
>OG0000056-Nanomia-bijuga12961_47
TTCTTATGTTAAAATCACCTACTCTGTTTTGAACAAAGTTCAAAAAATCAAAAAGACTTCTGTGCAGAAGAACACAAGCGATCCGTTTTACAACCAAACGGTGGAATTCAAGATCGACCA
>OG0000056-Nanomia-bijuga12961_94
TCAAAAAGACTTCTGTGCAGAAGAACACAAGCGATCCGTTTTACAACCAAACGGTGGAATTCAAGATCGACCAGCAGGGATTGGACATTGCGTGTCTAAACTTTGAAGTTTTCCACAATG
>OG0000056-Nanomia-bijuga12961_141
CAAACGGTGGAATTCAAGATCGACCAGCAGGGATTGGACATTGCGTGTCTAAACTTTGAAGTTTTCCACAATGTCTCTGCGATGGTGAAGAACGACAAATCACTCGGCTCTTTCATCGTG
>OG0000056-Nanomia-bijuga12961_188
TCTAAACTTTGAAGTTTTCCACAATGTCTCTGCGATGGTGAAGAACGACAAATCACTCGGCTCTTTCATCGTGGGTGGAGCGCTCTGTACACGAGGCAAGGAGCTCGAACATTGGACAGC
>OG0000056-Nanomia-bijuga12961_234
GACAAATCACTCGGCTCTTTCATCGTGGGTGGAGCGCTCTGTACACGAGGCAAGGAGCTCGAACATTGGACAGCTATGACGCAAAAACCACAAACTGTTATTAAGGAGTGGCATGATCTG
>OG0000056-Physalia-physalis27698_0
CGGCTTCAAGTTGGACTCACTTACTTCTCTCAAATGAATAGAGTGGCTGTTAACGTGATACGTGGTCAGAGGATTGGTAATGAAGATTACGTTTGTCCAGATTCTTACGTCAAAGTTACT
>OG0000056-Physalia-physalis27698_48
GTTAACGTGATACGTGGTCAGAGGATTGGTAATGAAGATTACGTTTGTCCAGATTCTTACGTCAAAGTTACTTATTCAGTCCTCAATAAAGTACACAAAGTGAAAAAGACATCTGTGCAA
>OG0000056-Physalia-physalis27698_96
CCAGATTCTTACGTCAAAGTTACTTATTCAGTCCTCAATAAAGTACACAAAGTGAAAAAGACATCTGTGCAAAAGAATTCGAGTGATCCGCTCTACAATCAGACATTCGAATTCAAAATC
>OG0000056-Physalia-physalis27698_144
AAAGTGAAAAAGACATCTGTGCAAAAGAATTCGAGTGATCCGCTCTACAATCAGACATTCGAATTCAAAATCGAGCAGCAAGGTTTGGATCTAGCTTGTTTAAACTTCGAAGTTTTCCAA
>OG0000056-Physalia-physalis27698_192
AATCAGACATTCGAATTCAAAATCGAGCAGCAAGGTTTGGATCTAGCTTGTTTAAACTTCGAAGTTTTCCAAAGCGTTCCCGCTATGGTAAAAAATGATAAATCGCTGGGCCATTTTATT
>OG0000056-Physalia-physalis27698_240
TGTTTAAACTTCGAAGTTTTCCAAAGCGTTCCCGCTATGGTAAAAAATGATAAATCGCTGGGCCATTTTATTGTTGGTGGAGCATTATGCACTCGGGGAAGAGAGTTAGAGCATTGGACG
>OG0000056-Physalia-physalis27698_288
GATAAATCGCTGGGCCATTTTATTGTTGGTGGAGCATTATGCACTCGGGGAAGAGAGTTAGAGCATTGGACGAGTATGATTCAAAAACCTCAAACTATTGTAAAAGAATGGCACGATCTT
>OG0000056-Podocoryna-carnea13410_0
CGCTTACAAATCGGTTTGACACATTTTCCGGCTTTAAATCGCGTAGCTGTGAATGTAATTAGAGGTCAACAAGTTGGTAACGATGATCATCCAAATCCAGACTCATACGTGAAAGTGACA
>OG0000056-Podocoryna-carnea13410_48
GTGAATGTAATTAGAGGTCAACAAGTTGGTAACGATGATCATCCAAATCCAGACTCATACGTGAAAGTGACATATTCAGTTTTGAACAAAGTTCATAAAGTCAAGAAAACGAGCACACAG
>OG0000056-Podocoryna-carnea13410_96
CCAGACTCATACGTGAAAGTGACATATTCAGTTTTGAACAAAGTTCATAAAGTCAAGAAAACGAGCACACAGAAACACAGCACAGATCCGTTGTATAATCAAACTTTCGAATTTAAAATC
>OG0000056-Podocoryna-carnea13410_144
AAAGTCAAGAAAACGAGCACACAGAAACACAGCACAGATCCGTTGTATAATCAAACTTTCGAATTTAAAATCGATCAACAAGGCATGAATATGGCATGTTTGAATTTCGAAGTCTTTCAC
>OG0000056-Podocoryna-carnea13410_192
AATCAAACTTTCGAATTTAAAATCGATCAACAAGGCATGAATATGGCATGTTTGAATTTCGAAGTCTTTCACAGTACTTCGAGTGTTAAAAATGATAAGCTGTTAGGGTCCTTCCTCATA
>OG0000056-Podocoryna-carnea13410_240
TGTTTGAATTTCGAAGTCTTTCACAGTACTTCGAGTGTTAAAAATGATAAGCTGTTAGGGTCCTTCCTCATAGGTGGACCTATGTGCGCACGTGGTAGAGAATTAGAACATTGGACGAGC
>OG0000056-Podocoryna-carnea13410_285
GATAAGCTGTTAGGGTCCTTCCTCATAGGTGGACCTATGTGCGCACGTGGTAGAGAATTAGAACATTGGACGAGCATGACTCAAAAGCCACAAAATGTTGCGAAGGAATGGCACGATTTG
>OG0000056-Seriatopora-hystrix122996_0
GATTCCTACCCCAAAGTGACTTTCTCTATCGGAAATAAAATAATCAAGACTAAAAAGGGACCGCTTCACCACGGATCACGTGACCCACTCTACAACGAGTCCTTCAACTTCACTGTTTCC
>OG0000056-Seriatopora-hystrix122996_47
GACTAAAAAGGGACCGCTTCACCACGGATCACGTGACCCACTCTACAACGAGTCCTTCAACTTCACTGTTTCCGGAGATGACCTAGGCTCCGGTACTCTATTGGTGTCAATCATGCATTC
>OG0000056-Seriatopora-hystrix122996_94
ACGAGTCCTTCAACTTCACTGTTTCCGGAGATGACCTAGGCTCCGGTACTCTATTGGTGTCAATCATGCATTCAAGGGGAGGGGGTAAGGAGGACCAGTTAGTCGGCAGGGTCCTACTGG
>OG0000056-Seriatopora-hystrix122996_141
ACTCTATTGGTGTCAATCATGCATTCAAGGGGAGGGGGTAAGGAGGACCAGTTAGTCGGCAGGGTCCTACTGGGGGGAATGATGTACGCAAGAGGAACTGAGTGCGAGCACTGGACAGAA
>OG0000056-Seriatopora-hystrix122996_186
GACCAGTTAGTCGGCAGGGTCCTACTGGGGGGAATGATGTACGCAAGAGGAACTGAGTGCGAGCACTGGACAGAAATGATGACGAATCCGCGAAACATGATAAAATATTGGCATAAGTTG
>OG0000065-Abylopsis-tetragona7144_0
TGTGGTAAGGGCCTGCTCTACTTCTATAATCTGATATTTGTTGGGATATCGGCTGCTGTAATGTATCTCTCCATTCTGTATGTGCGGAAGTGGGGTGACTACTCAACGTTAGCTGCCGGC
>OG0000065-Abylopsis-tetragona7144_54
GCTGTAATGTATCTCTCCATTCTGTATGTGCGGAAGTGGGGTGACTACTCAACGTTAGCTGCCGGCACCTATTCCATTGTTCCTGCTGGTCTCATCTTCCTTTATGGGATTTTGGTGTTT
>OG0000065-Abylopsis-tetragona7144_108
TTAGCTGCCGGCACCTATTCCATTGTTCCTGCTGGTCTCATCTTCCTTTATGGGATTTTGGTGTTTATAACGGGTGTGGTAGGTTTCTGTGGTACTTGCCAAGAAAATCGATGCACTCTG
>OG0000065-Abylopsis-tetragona7144_162
ATTTTGGTGTTTATAACGGGTGTGGTAGGTTTCTGTGGTACTTGCCAAGAAAATCGATGCACTCTGGCTGTTTTCTTTTCTCTTCTCGCCGTCTTACTGTCATTGGGAATTGTCGCTGCA
>OG0000065-Abylopsis-tetragona7144_216
CGATGCACTCTGGCTGTTTTCTTTTCTCTTCTCGCCGTCTTACTGTCATTGGGAATTGTCGCTGCATCGATCACGTACAAAAAGTCTGACATCATTACATCTGGCCTGAAGAAAAACTTG
>OG0000065-Abylopsis-tetragona7144_270
ATTGTCGCTGCATCGATCACGTACAAAAAGTCTGACATCATTACATCTGGCCTGAAGAAAAACTTGTGGAACGCGTTCCGAAACTATGATCACGTCTACACCTCCAGCAAACGAGCCTTC
>OG0000065-Abylopsis-tetragona7144_324
AAGAAAAACTTGTGGAACGCGTTCCGAAACTATGATCACGTCTACACCTCCAGCAAACGAGCCTTCGATAAAATGCAAAAACAATTGAAATGCTGTGGTGTAACTGGTCCGATAAACTGG
>OG0000065-Agalma-elegans46078_0
TGTGGGAAAGGACTTCTTTACTTCTATAATTTGATATTCTTGGGAATATCTGGTGTTTTGATGTATCTATCCGTTCTTTATGTACGGAAATGGGGTGATTATTCCACATTAGCTGCTGGT
>OG0000065-Agalma-elegans46078_54
GTTTTGATGTATCTATCCGTTCTTTATGTACGGAAATGGGGTGATTATTCCACATTAGCTGCTGGTACATATTCAATAGTCCCTGCTGGTCTTATATTTGTTTTTGGTATTCTTGTGTTC
>OG0000065-Agalma-elegans46078_108
TTAGCTGCTGGTACATATTCAATAGTCCCTGCTGGTCTTATATTTGTTTTTGGTATTCTTGTGTTCATTACTGGTGTCGTGGGATTATTTGGTACTGGATATGAGAACAGATGTACCCTT
>OG0000065-Agalma-elegans46078_162
ATTCTTGTGTTCATTACTGGTGTCGTGGGATTATTTGGTACTGGATATGAGAACAGATGTACCCTTGCTGTTTTCTTCGTTTTACTTTTGGTTCTCTTGGCTTTGGAGCTTGTTGCTGGT
>OG0000065-Agalma-elegans46078_216
AGATGTACCCTTGCTGTTTTCTTCGTTTTACTTTTGGTTCTCTTGGCTTTGGAGCTTGTTGCTGGTGCCTTGACTTACAAGAAAAGTGAGCAGATTGAACTTGGTTTGAAAGATAACTTG
>OG0000065-Agalma-elegans46078_270
CTTGTTGCTGGTGCCTTGACTTACAAGAAAAGTGAGCAGATTGAACTTGGTTTGAAAGATAACTTGATCAATGCATTCCACAATTATGAAGCAATCTACACATCCTCTAAAAGGTCATTT
>OG0000065-Agalma-elegans46078_324
AAAGATAACTTGATCAATGCATTCCACAATTATGAAGCAATCTACACATCCTCTAAAAGGTCATTTGATAAGATGCAGGAACAGTTGCAATGTTGTGGCATATCTGGACCCTCGGATTGG
>OG0000065-Alatina-alata25899_0
TGCGGGAAAGCTTTTCTCTATTTTTATAACGTATTATATGTGGGACTTGCTGCTGTACTGGTGTATTTGGCAGTGCTCTTTGTTCAATCATGGGCAGATTATTCCAGACTGACAACAAGT
>OG0000065-Alatina-alata25899_55
TACTGGTGTATTTGGCAGTGCTCTTTGTTCAATCATGGGCAGATTATTCCAGACTGACAACAAGTACATATGCCATAGTGCCTGCAGGCATTATATTGGGTGTGGCAATTATCCTCCTGG
>OG0000065-Alatina-alata25899_110
GACAACAAGTACATATGCCATAGTGCCTGCAGGCATTATATTGGGTGTGGCAATTATCCTCCTGGTTGCTGCTTTTATTGGCTGCTGTGGCACGTATTCAGATAACAGATGCTGCCTTGG
>OG0000065-Alatina-alata25899_165
ATCCTCCTGGTTGCTGCTTTTATTGGCTGCTGTGGCACGTATTCAGATAACAGATGCTGCCTTGGTGTTTTCTTCACATTTCTGTTGGCCATGTTTGTACTAGAGCTGGTTGCTGGAAGT
>OG0000065-Alatina-alata25899_220
GCTGCCTTGGTGTTTTCTTCACATTTCTGTTGGCCATGTTTGTACTAGAGCTGGTTGCTGGAAGTCTGGCTTATGTCTATCGAGATGATATAAAGACAGAAGTGCGGAAGGACCTTACCT
>OG0000065-Alatina-alata25899_275
TGCTGGAAGTCTGGCTTATGTCTATCGAGATGATATAAAGACAGAAGTGCGGAAGGACCTTACCTTGGCTCTGCATGAATACCCAACTGTACAGGAAGGGAATATAATCAGGAAGGGATT
>OG0000065-Alatina-alata25899_330
GACCTTACCTTGGCTCTGCATGAATACCCAACTGTACAGGAAGGGAATATAATCAGGAAGGGATTTGACAAAATGCAGAAGGCGCTTCGGTGCTGTGGTGTTGATGGTCCAAGTGACTGG
>OG0000065-Anthopleura-elegantissima119190_0
AGTGCAAAAGCATTCCTCTATCTTTTCAATTTCATATATTTGGGTATATCAGGATTGCTGATATATGTCGCTGTGTGGTTGATCCAATCCTACAACCATATCAACGAGATTGTATCAAAT
>OG0000065-Anthopleura-elegantissima119190_54
TTGCTGATATATGTCGCTGTGTGGTTGATCCAATCCTACAACCATATCAACGAGATTGTATCAAATACCTATACCGTGGTCCCTGCTGGCATTATTATTGGTGTTGGCTGTCTTATACTC
>OG0000065-Anthopleura-elegantissima119190_108
ATTGTATCAAATACCTATACCGTGGTCCCTGCTGGCATTATTATTGGTGTTGGCTGTCTTATACTCCTGACGGCAGTCATTGGATGCTGTGGAACATGCTTTGAAAACAAGTGCTGTCTT
>OG0000065-Anthopleura-elegantissima119190_162
TGTCTTATACTCCTGACGGCAGTCATTGGATGCTGTGGAACATGCTTTGAAAACAAGTGCTGTCTTTCGCTTTTCTTCTTCCTGTTACTGCTTGCCTTTTCACTAGAAATTACTGCTGGT
>OG0000065-Anthopleura-elegantissima119190_216
AAGTGCTGTCTTTCGCTTTTCTTCTTCCTGTTACTGCTTGCCTTTTCACTAGAAATTACTGCTGGTGTGCTGGGTGCTGTCTACAAGAATGAGGCTAAAGATGATGTTCACAAGGGTCTA
>OG0000065-Anthopleura-elegantissima119190_270
ATTACTGCTGGTGTGCTGGGTGCTGTCTACAAGAATGAGGCTAAAGATGATGTTCACAAGGGTCTAGATGAAGCCATTGCACATTACAATAACACCAACACTGGAACTGATAAAGTCGTG
>OG0000065-Anthopleura-elegantissima119190_324
CACAAGGGTCTAGATGAAGCCATTGCACATTACAATAACACCAACACTGGAACTGATAAAGTCGTGGACTACGTGCAGTCCAAGCTGAAATGCTGTGGTGATAATTCCTACAAAGACTGG
>OG0000065-Aurelia-aurita15745_0
TGCGGGAAAGCTTTCCTCTATTTCTACAACCTTATATATTTGGGCTTCTCTGCAGTGCTGATATACCTTGCAGTATTCTTTGTGAGAAACTGGAGCAGTTACACCCGCATTGCTGCAGAC
>OG0000065-Aurelia-aurita15745_55
TGCTGATATACCTTGCAGTATTCTTTGTGAGAAACTGGAGCAGTTACACCCGCATTGCTGCAGACACCTATGCCATTGTTCCTGCTGCCATTATCCTTGGAGTGTCAATCATTTTCCTTG
>OG0000065-Aurelia-aurita15745_110
TGCTGCAGACACCTATGCCATTGTTCCTGCTGCCATTATCCTTGGAGTGTCAATCATTTTCCTTGTTGCTGCAGTGATTGGTTGCTATGGAACTTGCAGAAATAACAGATGCTGTCTTGG
>OG0000065-Aurelia-aurita15745_165
ATTTTCCTTGTTGCTGCAGTGATTGGTTGCTATGGAACTTGCAGAAATAACAGATGCTGTCTTGGAGTGTTTTTTGGCTTCCTCTTGCTGGTTTTCATCCTTGAGATTGTTGCTGGAAGC
>OG0000065-Aurelia-aurita15745_220
GCTGTCTTGGAGTGTTTTTTGGCTTCCTCTTGCTGGTTTTCATCCTTGAGATTGTTGCTGGAAGCCTTGGTTATGTGTACAGGAAAAAGATTTCCTCAAACGTTAAGAGAGATTTAAACA
>OG0000065-Aurelia-aurita15745_275
TGCTGGAAGCCTTGGTTATGTGTACAGGAAAAAGATTTCCTCAAACGTTAAGAGAGATTTAAACAAAGCATTGCAGAAATATCCAATCAAAGAAGAGCATGTGATCAGAACTTCATTCAA
>OG0000065-Aurelia-aurita15745_327
AGAGATTTAAACAAAGCATTGCAGAAATATCCAATCAAAGAAGAGCATGTGATCAGAACTTCATTCAACAAAATGCAAAGCCAGTTGAAATGTTGTGGTGTTAGTGGCCCAAACGACTGG
>OG0000065-Calvadosia-cruxmelitensis37848_0
TGCGGCAAGGCGTTCTTATATATTTACAACTTGATCTATTTGGGAACAGCTGCTGTGCTTGTATATCTTGCTGTGTTATTTGTTAAAGTTTATGGTGACTACTCTCGCATCACAAGCAGC
>OG0000065-Calvadosia-cruxmelitensis37848_55
TGCTTGTATATCTTGCTGTGTTATTTGTTAAAGTTTATGGTGACTACTCTCGCATCACAAGCAGCATGTATGCTATTGTGCCCGCTGGTATTATTCTTGGACTGGCTATAGTTTTGTTTA
>OG0000065-Calvadosia-cruxmelitensis37848_110
CACAAGCAGCATGTATGCTATTGTGCCCGCTGGTATTATTCTTGGACTGGCTATAGTTTTGTTTATTGTGGCTATTATTGGCTGCTGTGGAACGTGGACTGAAAATCGATGCTGCCTTGG
>OG0000065-Calvadosia-cruxmelitensis37848_165
GTTTTGTTTATTGTGGCTATTATTGGCTGCTGTGGAACGTGGACTGAAAATCGATGCTGCCTTGGCGTTTTTTTTACCCTCTTGCTTGTCTTGTTTATCTTGGAAATCACTGCTGGCGCC
>OG0000065-Calvadosia-cruxmelitensis37848_220
GCTGCCTTGGCGTTTTTTTTACCCTCTTGCTTGTCTTGTTTATCTTGGAAATCACTGCTGGCGCCCTTGGTTACCAAAAGAGATCTGAGATCGAGCAAGATGTGAAGATTGGTTTGAACG
>OG0000065-Calvadosia-cruxmelitensis37848_275
TGCTGGCGCCCTTGGTTACCAAAAGAGATCTGAGATCGAGCAAGATGTGAAGATTGGTTTGAACGAAGCCATCAAGCAATATTATGAACCCAAATCAGGATCTATCAAGATTGGCTTTGA
>OG0000065-Calvadosia-cruxmelitensis37848_327
ATTGGTTTGAACGAAGCCATCAAGCAATATTATGAACCCAAATCAGGATCTATCAAGATTGGCTTTGACAAAATGCAACAACAGTTGAAGTGTTGCGGAGTTGAAGGACCTAATGATTGG
>OG0000065-Cerianthus-borealis5714_0
TGCTCAAAAGCGTTTCTCTTCTTCTTTAACTTCATATACTTGGCAATAGCTGCAGCTATAATCTGGGTTGCAGTATGGTTTGTTCAACAGTTCAGTGATTATACTGAGATAACTACCTCA
>OG0000065-Cerianthus-borealis5714_54
GCTATAATCTGGGTTGCAGTATGGTTTGTTCAACAGTTCAGTGATTATACTGAGATAACTACCTCAACTTACACTGTTGTTCCATTTGCTTTGATATTGACTGTCGCTCTCCTGATTATA
>OG0000065-Cerianthus-borealis5714_108
ATAACTACCTCAACTTACACTGTTGTTCCATTTGCTTTGATATTGACTGTCGCTCTCCTGATTATAATCACTGTTGTGATTGGCTGTTGTGGAATATGTCAAGAGAATAAGTGTTGTCTC
>OG0000065-Cerianthus-borealis5714_162
CTCCTGATTATAATCACTGTTGTGATTGGCTGTTGTGGAATATGTCAAGAGAATAAGTGTTGTCTCAGTGTGTTTTTCATGTTTTTGTTTGTCATATTTGGTATTTTGGTCAGTGCTGGA
>OG0000065-Cerianthus-borealis5714_216
AAGTGTTGTCTCAGTGTGTTTTTCATGTTTTTGTTTGTCATATTTGGTATTTTGGTCAGTGCTGGAGTGTTGGGAAGTATTTACAAAAATGAGGGTAAACATCTTGTCAAGGATGGACTT
>OG0000065-Cerianthus-borealis5714_270
GTCAGTGCTGGAGTGTTGGGAAGTATTTACAAAAATGAGGGTAAACATCTTGTCAAGGATGGACTTGAAGATGCTCTCAAACATTATGATAGTACGAAGACTGCCTTAGATATAGCTATG
>OG0000065-Cerianthus-borealis5714_324
AAGGATGGACTTGAAGATGCTCTCAAACATTATGATAGTACGAAGACTGCCTTAGATATAGCTATGGACAATCTTCAGCAAAAGTTTGAGTGCTGTGGAAGTGATGGTCCTGGGGATTGG
>OG0000065-Craspedacusta-sowerbyi76807_0
TGCGGGAAAGGCTTTCTGTATTTCTACAATCTTATATTTTTGGGTATTTCTGGAGTGCTGATCTACCTGGCTGTGCTCTTTGTATGCAACTGGGGGGACTACTCCGAGCTTGTAGCTGAT
>OG0000065-Craspedacusta-sowerbyi76807_54
GTGCTGATCTACCTGGCTGTGCTCTTTGTATGCAACTGGGGGGACTACTCCGAGCTTGTAGCTGATGTGTACACATTGATTCCGGCTGGTGTAATATTTATGTTCAGTATTTTGGTCTTT
>OG0000065-Craspedacusta-sowerbyi76807_108
CTTGTAGCTGATGTGTACACATTGATTCCGGCTGGTGTAATATTTATGTTCAGTATTTTGGTCTTTCTTGTGGCAACTACTGGCTTGTGCGGGACATTCAAGGAAAATAGATGCACCCTT
>OG0000065-Craspedacusta-sowerbyi76807_162
ATTTTGGTCTTTCTTGTGGCAACTACTGGCTTGTGCGGGACATTCAAGGAAAATAGATGCACCCTTGGTGTGTTTGTGTCACTTTTGCTGGTCATGCTGGTTGTGGAAATCGTTGCAGGA
>OG0000065-Craspedacusta-sowerbyi76807_216
AGATGCACCCTTGGTGTGTTTGTGTCACTTTTGCTGGTCATGCTGGTTGTGGAAATCGTTGCAGGAGCGTTGACCTACATGCGGAGGGATAATATTGAGCATGGAATAAAAACCAACCTG
>OG0000065-Craspedacusta-sowerbyi76807_270
ATCGTTGCAGGAGCGTTGACCTACATGCGGAGGGATAATATTGAGCATGGAATAAAAACCAACCTGTGGAAGGCGTTTGATAAATATTCAGTTCACCAAGGCATTACGAAAATGGCATTT
>OG0000065-Craspedacusta-sowerbyi76807_324
AAAACCAACCTGTGGAAGGCGTTTGATAAATATTCAGTTCACCAAGGCATTACGAAAATGGCATTTGACAATATGCAATCGCAGCTGCAATGTTGTGGTGTTCTGGGACCTGCTGACTGG
>OG0000065-Edwardsiella-lineata11887_0
TGTGCTAAGGCATTTTTGTTTTTCTTCAACTTTATCTACTTGGGCATCTCAGCAGCACTTATCTATGTCGCCGTCTGGTTGATAGACTCATATGGGGACTACTCAAAAATAACAACAGAT
>OG0000065-Edwardsiella-lineata11887_54
GCACTTATCTATGTCGCCGTCTGGTTGATAGACTCATATGGGGACTACTCAAAAATAACAACAGATACCTACACCATTGTGCCGGCGGGTATTATAGTGGGCGTCGGCTGCCTTATTCTT
>OG0000065-Edwardsiella-lineata11887_108
ATAACAACAGATACCTACACCATTGTGCCGGCGGGTATTATAGTGGGCGTCGGCTGCCTTATTCTTGTCACGGCATTGATTGGGATCTGTGGGACATGCAGAGAAAGCCGGTGCTGCCTC
>OG0000065-Edwardsiella-lineata11887_162
TGCCTTATTCTTGTCACGGCATTGATTGGGATCTGTGGGACATGCAGAGAAAGCCGGTGCTGCCTCTCAATTTTTTTTGTTCTGCTTCTGATTGTGTTCTCCATGGAAATTGCTGCTGGT
>OG0000065-Edwardsiella-lineata11887_216
CGGTGCTGCCTCTCAATTTTTTTTGTTCTGCTTCTGATTGTGTTCTCCATGGAAATTGCTGCTGGTATCCTTGGAGCAGTCTATAAGCATGAGGCCAAAGATGAAGTAAAGATGGGGCTT
>OG0000065-Edwardsiella-lineata11887_270
ATTGCTGCTGGTATCCTTGGAGCAGTCTATAAGCATGAGGCCAAAGATGAAGTAAAGATGGGGCTTTCAGATGCTATAGAGCATTACACATACCAGGAACAGGGGTTCCAGAAGGCTGTC
>OG0000065-Edwardsiella-lineata11887_324
AAGATGGGGCTTTCAGATGCTATAGAGCATTACACATACCAGGAACAGGGGTTCCAGAAGGCTGTCGACAAACTGCAGAAGAGCTGGGATTGCTGCGGAGAGAATGGACCCATGGACTGG
>OG0000065-Hydractinia-polyclina71788_0
TGTGGCAAAGGTTTCCTCTACTTGTATAACCTCATGCTATTGGGGATTTCTGGTGTGTTGATGTATTTAGCAGTGCTGTATGTGAAGAAGTGGGGTGATTATTCAACATTAGCAGCAAAC
>OG0000065-Hydractinia-polyclina71788_54
GTGTTGATGTATTTAGCAGTGCTGTATGTGAAGAAGTGGGGTGATTATTCAACATTAGCAGCAAACACGTACTCAATAGTTCCGGCTGGCATTCTTTTCATTTGCGGTATAATCATATTG
>OG0000065-Hydractinia-polyclina71788_108
TTAGCAGCAAACACGTACTCAATAGTTCCGGCTGGCATTCTTTTCATTTGCGGTATAATCATATTGATCACTGGAATTGTTGGTTTATGCGGTGGATGCAATGAGAATCGCTGCACTATT
>OG0000065-Hydractinia-polyclina71788_162
ATAATCATATTGATCACTGGAATTGTTGGTTTATGCGGTGGATGCAATGAGAATCGCTGCACTATTGGAGTGTTCTTGTCATTGCTGTTCTTGATGCTTTCTTTGGAAATTGTGGCAGGG
>OG0000065-Hydractinia-polyclina71788_216
CGCTGCACTATTGGAGTGTTCTTGTCATTGCTGTTCTTGATGCTTTCTTTGGAAATTGTGGCAGGGACTATTACGTATATGAAGAAAAATGATATTGAAAAGGAACTGGAAACTAACTTA
>OG0000065-Hydractinia-polyclina71788_270
ATTGTGGCAGGGACTATTACGTATATGAAGAAAAATGATATTGAAAAGGAACTGGAAACTAACTTATGGAAGGCTTTTAATCAGTACTACGATGAGCACTCCTCTACACGTGATTTATTC
>OG0000065-Hydractinia-polyclina71788_324
GAAACTAACTTATGGAAGGCTTTTAATCAGTACTACGATGAGCACTCCTCTACACGTGATTTATTCGATAAAATGCAAAGAAATTTGCAATGTTGTGGTGTAACGAACGTATCAAATTGG
>OG0000065-Hydra-magnipapillata5688_0
TGTGGAAAAGGAGTTTTATATTTTTATAACCTGATACTGATAGGAGCCTCTGGTGTATTTATCTACTTATCTGTGTTGTTTGTTTGGATATGGGGTGATTACTGTACAGTAGTTGCAAAC
>OG0000065-Hydra-magnipapillata5688_54
GTATTTATCTACTTATCTGTGTTGTTTGTTTGGATATGGGGTGATTACTGTACAGTAGTTGCAAACATTTATGCTGTTGTTCCGTCTTCTTTAATTCTTTTTGCTGGAATATTAGTCCTG
>OG0000065-Hydra-magnipapillata5688_108
GTAGTTGCAAACATTTATGCTGTTGTTCCGTCTTCTTTAATTCTTTTTGCTGGAATATTAGTCCTGGTCACCGGGCTGATTGGTTTCATTGGAACATATAATGAAAGTCGTTGCTCGCTT
>OG0000065-Hydra-magnipapillata5688_162
ATATTAGTCCTGGTCACCGGGCTGATTGGTTTCATTGGAACATATAATGAAAGTCGTTGCTCGCTTGGTGTACTATTCACGCTTCTATTTATGATGTTGTCTATTGAGATTGTTTCTGGT
>OG0000065-Hydra-magnipapillata5688_216
CGTTGCTCGCTTGGTGTACTATTCACGCTTCTATTTATGATGTTGTCTATTGAGATTGTTTCTGGTACTCTTACTTATATTGGGAAACCAAAGATCAATGATGGCATCAAAAAAAGTCTT
>OG0000065-Hydra-magnipapillata5688_270
ATTGTTTCTGGTACTCTTACTTATATTGGGAAACCAAAGATCAATGATGGCATCAAAAAAAGTCTTTGGCTAGCATTCAATGAATACTACTCAAAAGACTCATATTTAAAAAGTTCGTTT
>OG0000065-Hydra-magnipapillata5688_324
AAAAAAAGTCTTTGGCTAGCATTCAATGAATACTACTCAAAAGACTCATATTTAAAAAGTTCGTTTGATAAAATGCAAAAAGAATTAAAATGTTGCGGTGTAAATGGACCCAATGATTGG
>OG0000065-Metridium-senile22069_0
TGTGCTAAAGCATTCTTGTTCTTTTTGAACACCGTGTTTTTGGGACTCTCAGGCCTTCTCATCTATGTTGCCGTCTGGCTGATCCATAGCTACAAAGACTACTACAAGCTAACAACTGAC
>OG0000065-Metridium-senile22069_54
CTTCTCATCTATGTTGCCGTCTGGCTGATCCATAGCTACAAAGACTACTACAAGCTAACAACTGACACATATACCGTTGTACCATCAGGAATTATCATTGCTGTTGGTGTTTTTATACTT
>OG0000065-Metridium-senile22069_108
CTAACAACTGACACATATACCGTTGTACCATCAGGAATTATCATTGCTGTTGGTGTTTTTATACTTATAACTGCCATCAGTGGTTGCTGTGGAATATTCCGAAAGGGCAAATGCTGCCTT
>OG0000065-Metridium-senile22069_162
GTTTTTATACTTATAACTGCCATCAGTGGTTGCTGTGGAATATTCCGAAAGGGCAAATGCTGCCTTGGAATTTTCTTCATGCTTCTCCTGCTTGTACTCACAATGGAGATTGCTGCTGGA
>OG0000065-Metridium-senile22069_216
AAATGCTGCCTTGGAATTTTCTTCATGCTTCTCCTGCTTGTACTCACAATGGAGATTGCTGCTGGAGTTATTGGTGCTGTTTACAAGAATAAGGCTAAAGATGATGTCAAAATGGGACTA
>OG0000065-Metridium-senile22069_270
ATTGCTGCTGGAGTTATTGGTGCTGTTTACAAGAATAAGGCTAAAGATGATGTCAAAATGGGACTAGATGATGCTATAAAACACTACAACGACACTGGATATGGTATTGACAAAGCTTTA
>OG0000065-Metridium-senile22069_324
AAAATGGGACTAGATGATGCTATAAAACACTACAACGACACTGGATATGGTATTGACAAAGCTTTAGACTTCCTGCAAGAGAAGCTCAAGTGCTGTGGTGACAACAATTTCACAGATTTC
>OG0000065-Nanomia-bijuga48247_0
TGTGGAAAAGGACTTCTCTACTTTTATAACCTCATATTTTTGGGTATATCTGGTGTGTTGATGTACCTATCTGTTCTATATGTTCGGAAATGGGGTGATTATACAACCCTTGCAGCTGGT
>OG0000065-Nanomia-bijuga48247_54
GTGTTGATGTACCTATCTGTTCTATATGTTCGGAAATGGGGTGATTATACAACCCTTGCAGCTGGTACGTATTCTATCGTTCCTGCTGGTCTCATATTTGTTTTCGGTATCCTCGTGTTC
>OG0000065-Nanomia-bijuga48247_108
CTTGCAGCTGGTACGTATTCTATCGTTCCTGCTGGTCTCATATTTGTTTTCGGTATCCTCGTGTTCGTAACAGGAGTTGTTGGATTGTGTGGAACAGGTTATGAAAACAGATGTACATTA
>OG0000065-Nanomia-bijuga48247_162
ATCCTCGTGTTCGTAACAGGAGTTGTTGGATTGTGTGGAACAGGTTATGAAAACAGATGTACATTAGCAGTGTTCTTTGTGTTGTTGATGGTGTTGTTAGGAATAGAGGTTCTCTGTGGT
>OG0000065-Nanomia-bijuga48247_216
AGATGTACATTAGCAGTGTTCTTTGTGTTGTTGATGGTGTTGTTAGGAATAGAGGTTCTCTGTGGTGTGTTGACCTACAAAAAAAGTGATCAGATTGAACAAGGCCTACAGAACAACCTT
>OG0000065-Nanomia-bijuga48247_270
GTTCTCTGTGGTGTGTTGACCTACAAAAAAAGTGATCAGATTGAACAAGGCCTACAGAACAACCTTATCACAGCGTTTGAGAAGTATAACATCATGTACGCACCATCGAGAAGATCTTTC
>OG0000065-Nanomia-bijuga48247_324
CAGAACAACCTTATCACAGCGTTTGAGAAGTATAACATCATGTACGCACCATCGAGAAGATCTTTCGACAAAATGCAAGAACAATTGGAATGCTGTGGAGTGAATGGACCTTCTGATTGG
>OG0000065-Physalia-physalis11161_0
TGTGGCAAAGGACTTCTTTACTTCTACAATTTGATATTTGTGGGTATTGCTGGAGTCCTGATGTACTTATCAGTTCTGTATGTACAAAAGTGGGGTGATTATTCAAGTTTAGCTGCTGGA
>OG0000065-Physalia-physalis11161_54
GTCCTGATGTACTTATCAGTTCTGTATGTACAAAAGTGGGGTGATTATTCAAGTTTAGCTGCTGGAACTTATTCAATTGTTCCTGCAGGTCTTATCTTTGTGTTTGGAATTTTCGTTTTT
>OG0000065-Physalia-physalis11161_108
TTAGCTGCTGGAACTTATTCAATTGTTCCTGCAGGTCTTATCTTTGTGTTTGGAATTTTCGTTTTTATAACTGGTATAGTTGGTCTTTTTGGTACATGCAATGAAAACAGATGTACACTT
>OG0000065-Physalia-physalis11161_162
ATTTTCGTTTTTATAACTGGTATAGTTGGTCTTTTTGGTACATGCAATGAAAACAGATGTACACTTGCTGTATTCTTTGCATTGCTATGCATTCTTTTGGGTCTTGAAATCGTTGGTGGC
>OG0000065-Physalia-physalis11161_216
AGATGTACACTTGCTGTATTCTTTGCATTGCTATGCATTCTTTTGGGTCTTGAAATCGTTGGTGGCTCTTTGACTTATAAGCAGAATTCTGAGATCAGAGTTCAGTTAAAAGATAACTTA
>OG0000065-Physalia-physalis11161_270
ATCGTTGGTGGCTCTTTGACTTATAAGCAGAATTCTGAGATCAGAGTTCAGTTAAAAGATAACTTATGGAAAGCATTCAATGATTATACTGATCCTCATGCATCATCCAAAAGAGCTTTT
>OG0000065-Physalia-physalis11161_324
AAAGATAACTTATGGAAAGCATTCAATGATTATACTGATCCTCATGCATCATCCAAAAGAGCTTTTGACAAGATGCAGCAGCAGCTCCAATGTTGTGGTGTCACTGACCCTGAGAATTGG
>OG0000065-Podocoryna-carnea31709_0
TGTGGTAAAGGCTTCCTCTATCTTTACAACCTTATTTTGCTGGGTATCTCTGGCGTGCTCATGTATCTTGCAGTACTCTTTGTGAAGAAATGGGGAGATTATTCAACATTAGCTGCAAGC
>OG0000065-Podocoryna-carnea31709_54
GTGCTCATGTATCTTGCAGTACTCTTTGTGAAGAAATGGGGAGATTATTCAACATTAGCTGCAAGCACGTATTCCATTGTTCCCGCTGGTATTTTGTTTGTCTGCGGCATTGTTGTATTG
>OG0000065-Podocoryna-carnea31709_108
TTAGCTGCAAGCACGTATTCCATTGTTCCCGCTGGTATTTTGTTTGTCTGCGGCATTGTTGTATTGATCACAGGAATCGTAGGACTTTGTGGAGGATGTAATGAAAGTCGATGTACTTTA
>OG0000065-Podocoryna-carnea31709_162
ATTGTTGTATTGATCACAGGAATCGTAGGACTTTGTGGAGGATGTAATGAAAGTCGATGTACTTTAGGAGTGTTCTTTTCCTTGCTGTTATTGATGTTGAGTTTAGAAGTTGTGGCTGGT
>OG0000065-Podocoryna-carnea31709_216
CGATGTACTTTAGGAGTGTTCTTTTCCTTGCTGTTATTGATGTTGAGTTTAGAAGTTGTGGCTGGTACTTTAACTTATGTGAAAAGAACAGATATAGAGGGAGAGTTGAAAGACAATTTA
>OG0000065-Podocoryna-carnea31709_270
GTTGTGGCTGGTACTTTAACTTATGTGAAAAGAACAGATATAGAGGGAGAGTTGAAAGACAATTTATGGAAAGCATTCAACCAGTACACTGATGAACATTCAACTACCAAAGATTTATTC
>OG0000065-Podocoryna-carnea31709_324
AAAGACAATTTATGGAAAGCATTCAACCAGTACACTGATGAACATTCAACTACCAAAGATTTATTCAATAAAATGCAACGTCGCTTACATTGTTGTGGTGTTACAGGTCCATCTAATTGG
>OG0000065-Seriatopora-hystrix95931_0
TGTGCGAAGGCTTTTCTTTTTTTCTTCAACTTTATTTACTTGGGTGTAGCTGGTGCTATCATTTTTGTTGCTGCCTGGCTGATTAAAAAGTTTGGAGACGTCACAAAGATTACAACTGAT
>OG0000065-Seriatopora-hystrix95931_54
GCTATCATTTTTGTTGCTGCCTGGCTGATTAAAAAGTTTGGAGACGTCACAAAGATTACAACTGATGAGTACACTCTGGTACCATGTGGAATCCTAGTTGGAGTGGGTATCTTGATCTTT
>OG0000065-Seriatopora-hystrix95931_108
ATTACAACTGATGAGTACACTCTGGTACCATGTGGAATCCTAGTTGGAGTGGGTATCTTGATCTTTATAACTGCATTGTTTGGTTGCTGTGGAACATGCCGTGATAACAAGTGCTGTCTG
>OG0000065-Seriatopora-hystrix95931_162
ATCTTGATCTTTATAACTGCATTGTTTGGTTGCTGTGGAACATGCCGTGATAACAAGTGCTGTCTGTCCGTGTTCTTTACATTACTTTTCATTGGTTTTGCACTGGAGATTGCAGCAGGT
>OG0000065-Seriatopora-hystrix95931_216
AAGTGCTGTCTGTCCGTGTTCTTTACATTACTTTTCATTGGTTTTGCACTGGAGATTGCAGCAGGTGCTCTAGGATATGTCTACAAGGATAAGGCTAAAACCTTTGTACAGGATGGTTTC
>OG0000065-Seriatopora-hystrix95931_270
ATTGCAGCAGGTGCTCTAGGATATGTCTACAAGGATAAGGCTAAAACCTTTGTACAGGATGGTTTCCAGGATGCAATCAAACATTATGATGGCAAAGACACAACTTTAGATAAAGCTGTA
>OG0000065-Seriatopora-hystrix95931_324
CAGGATGGTTTCCAGGATGCAATCAAACATTATGATGGCAAAGACACAACTTTAGATAAAGCTGTAGATAGTCTCCAGGCAAATCTGAAATGTTGTGGCAACACTCACGGAACTGATTGG
>OG0000096-Acropora-digitifera15398_0
GTTGCAGTTAAAATCATAGACAAGAAACGAGCACACCAAGACAAGTATGTCGCTAGAAACATGCGACGAGAAGCGAAAATTATGCAAATGATTCGGCATCCTCATATTGTTCAACTCCTC
>OG0000096-Acropora-digitifera15398_44
GTATGTCGCTAGAAACATGCGACGAGAAGCGAAAATTATGCAAATGATTCGGCATCCTCATATTGTTCAACTCCTCGAAGTTGTGGAAACAGAACACCGGTATTACTTAATCACCGAGTT
>OG0000096-Acropora-digitifera15398_88
TGATTCGGCATCCTCATATTGTTCAACTCCTCGAAGTTGTGGAAACAGAACACCGGTATTACTTAATCACCGAGTTAGCTGCAGGAGGAGATCTAATGGATTACATCTGCTATCGGAAGA
>OG0000096-Acropora-digitifera15398_132
ACAGAACACCGGTATTACTTAATCACCGAGTTAGCTGCAGGAGGAGATCTAATGGATTACATCTGCTATCGGAAGAAACTCGGAGAGGTGGAAGTTAGGAAGTTCATTAGACAAACGGTA
>OG0000096-Acropora-digitifera15398_174
GGAGATCTAATGGATTACATCTGCTATCGGAAGAAACTCGGAGAGGTGGAAGTTAGGAAGTTCATTAGACAAACGGTATCGGCCGTGCATTATCTTCACCAGGGAGGAATTCTGCACAGA
>OG0000096-Agalma-elegans37494_0
GTTGCTGTAAAGATAATTGATAAAAAGCGTGCCCGTGAGGACCGGTATATCAGTAAAAATCTTCGACGTGAAGCAAAAATTCTACAACTTATTCGCCATCCGCATATTATTCAACTTCTT
>OG0000096-Agalma-elegans37494_44
GTATATCAGTAAAAATCTTCGACGTGAAGCAAAAATTCTACAACTTATTCGCCATCCGCATATTATTCAACTTCTTGAAGTGTTAGAAACAGATAACTTTTATTACTTAGTAATGGAATT
>OG0000096-Agalma-elegans37494_88
TTATTCGCCATCCGCATATTATTCAACTTCTTGAAGTGTTAGAAACAGATAACTTTTATTACTTAGTAATGGAATTTTGTGGTGGTGGTGAATTATTGGATTATATATGTACACGGAAGA
>OG0000096-Agalma-elegans37494_132
ACAGATAACTTTTATTACTTAGTAATGGAATTTTGTGGTGGTGGTGAATTATTGGATTATATATGTACACGGAAGAGATTAGAGGAGGAGTCGGCGAAAAGACTTGTGGGCCAACTTGTT
>OG0000096-Agalma-elegans37494_174
GGTGAATTATTGGATTATATATGTACACGGAAGAGATTAGAGGAGGAGTCGGCGAAAAGACTTGTGGGCCAACTTGTTTCTGCTGTTGATCAGATGCACAAAGAAGGAATTGTTCACAGG
>OG0000096-Alatina-alata25555_0
GTCGCTGTGAAAGTCATTGATAAACGCAGAGCCCAAGAAGATCGATATGTCAGCCGAAACTTGCGTCGAGAAGCCAAAATTCTCCAACTGGTTCATCATCCGAATGTCATCCAGTTATTG
>OG0000096-Alatina-alata25555_44
ATATGTCAGCCGAAACTTGCGTCGAGAAGCCAAAATTCTCCAACTGGTTCATCATCCGAATGTCATCCAGTTATTGGAGGTCATGGAGACGGACAGGTGTTATTATATAGTTACGGAATT
>OG0000096-Alatina-alata25555_88
TGGTTCATCATCCGAATGTCATCCAGTTATTGGAGGTCATGGAGACGGACAGGTGTTATTATATAGTTACGGAATTATGTTTAGGAGGTGACTTCCTGGATTTTATATGTGAAAAGAAGT
>OG0000096-Alatina-alata25555_132
ACGGACAGGTGTTATTATATAGTTACGGAATTATGTTTAGGAGGTGACTTCCTGGATTTTATATGTGAAAAGAAGTACTTGGATGAAGAAGTAACGAAGAAATACGTTCGTCAATTGGTA
>OG0000096-Alatina-alata25555_174
GGTGACTTCCTGGATTTTATATGTGAAAAGAAGTACTTGGATGAAGAAGTAACGAAGAAATACGTTCGTCAATTGGTATCAGCCATGTGGTCACTGCATTCGGCTGGGATAGTCCATAGA
>OG0000096-Aurelia-aurita52004_0
GTGGCGATCAAGATCATCAACAAAAGGAAGGCAAAGCAGGATCGTTACGTAAGCAGAAATCTCAAACGCGAGGCAGAAATCATGCAAAAACTACGTCATAAAAATATAGTCGGCCTGATG
>OG0000096-Aurelia-aurita52004_44
TTACGTAAGCAGAAATCTCAAACGCGAGGCAGAAATCATGCAAAAACTACGTCATAAAAATATAGTCGGCCTGATGGAAGTAATGGAGACTGATATGTTCTATTATTTGGTGACAGAACT
>OG0000096-Aurelia-aurita52004_88
AACTACGTCATAAAAATATAGTCGGCCTGATGGAAGTAATGGAGACTGATATGTTCTATTATTTGGTGACAGAACTGTGCAGTGGAGGTGAACTTCTGGATCTCATCTGTGAGAGAAAAT
>OG0000096-Aurelia-aurita52004_132
ACTGATATGTTCTATTATTTGGTGACAGAACTGTGCAGTGGAGGTGAACTTCTGGATCTCATCTGTGAGAGAAAATATCTTGATGAAGAAACAACGAGAAAATATGTTCAGCAACTCGTA
>OG0000096-Aurelia-aurita52004_174
GGTGAACTTCTGGATCTCATCTGTGAGAGAAAATATCTTGATGAAGAAACAACGAGAAAATATGTTCAGCAACTCGTATCAGCTGTAAATGCAATGCATCAGACTGGAGTAGTTCATAGG
>OG0000096-Craseoa-lathetica33732_0
GCGAGGAAGAGGTTGGACGAGACGTCAGCAAGAAAGTTGATTGGGCAACTCGTTTCAGCAGTCGACGTCATGCATAGAGCTGGGATTGTTCACAGATTTTTTTTTTTTTTTTTTTTTTTT
>OG0000096-Edwardsiella-lineata34208_0
GTGGCAGTGAAGATCATCGACAAGAAACAAGCCATGGAGGATCGCTATGTGTCGAAGAATATGCGACGAGAGGCGAGGATACTACAGATGGTGCGACACCCGAACGTAATACAACTGATG
>OG0000096-Edwardsiella-lineata34208_44
CTATGTGTCGAAGAATATGCGACGAGAGGCGAGGATACTACAGATGGTGCGACACCCGAACGTAATACAACTGATGGAGGTAGTGGAGACTGAAAACAGGTACTACCTGGTGTTTGAGCT
>OG0000096-Edwardsiella-lineata34208_88
TGGTGCGACACCCGAACGTAATACAACTGATGGAGGTAGTGGAGACTGAAAACAGGTACTACCTGGTGTTTGAGCTTGCAGGCGGTGGGGACTTGATGGACTATATCTGCTTCCGTAAGC
>OG0000096-Edwardsiella-lineata34208_132
ACTGAAAACAGGTACTACCTGGTGTTTGAGCTTGCAGGCGGTGGGGACTTGATGGACTATATCTGCTTCCGTAAGCGACTGGGCGAGGCTGAGGTCCGTAAATTCATCCGACAGATTATC
>OG0000096-Edwardsiella-lineata34208_174
GGGGACTTGATGGACTATATCTGCTTCCGTAAGCGACTGGGCGAGGCTGAGGTCCGTAAATTCATCCGACAGATTATCTCAGCCGTGCACTACCTGCACCAGGGCGGCATTATACACAGG
>OG0000096-Gorgonia-ventalina180727_0
GTTGCGATAAAAATCATCGACAAAAATCGGGCGAGAAAAGACCGTTACGTGTCAAAGAACATGCGTCGTGAGGCTAGGCTCTTACAAATGATACGCCATCCACATATTGTGCAACTGCTG
>OG0000096-Gorgonia-ventalina180727_44
TTACGTGTCAAAGAACATGCGTCGTGAGGCTAGGCTCTTACAAATGATACGCCATCCACATATTGTGCAACTGCTGGAGATCGTTGAGACATCGCAATGTTATTACCTTGTGTTCGAGTT
>OG0000096-Gorgonia-ventalina180727_88
TGATACGCCATCCACATATTGTGCAACTGCTGGAGATCGTTGAGACATCGCAATGTTATTACCTTGTGTTCGAGTTTGCTGATGGCGGAGACCTCATGGATCATATTTGTAAACGAAAGA
>OG0000096-Gorgonia-ventalina180727_132
ACATCGCAATGTTATTACCTTGTGTTCGAGTTTGCTGATGGCGGAGACCTCATGGATCATATTTGTAAACGAAAGAAATTAGAAGAGGATGAAGTCAGAAAGTTTATAAGACAAATCATC
>OG0000096-Gorgonia-ventalina180727_174
GGAGACCTCATGGATCATATTTGTAAACGAAAGAAATTAGAAGAGGATGAAGTCAGAAAGTTTATAAGACAAATCATCTCTGCAGTCGAGTATTTACATCGTCTTGGGATCATGCACAGA
>OG0000096-Hydra-oligactis4412_0
GTTACATGCGTAAAAATCTTACGACGCGAAGCGCTTATTCAACAACGCGTGCGACATCCGAATATTGTTCAGCTGTTCGAAGTACTTGAAACAGAGCATTTTTATTACCTTGTAATGGGG
>OG0000096-Hydra-oligactis4412_44
ACGCGTGCGACATCCGAATATTGTTCAGCTGTTCGAAGTACTTGAAACAGAGCATTTTTATTACCTTGTAATGGGGTATGCTTGCGGAGGTGAGTTGTCTGACTATACGACAGAGAACAA
>OG0000096-Hydra-oligactis4412_88
AAACAGAGCATTTTTATTACCTTGTAATGGGGTATGCTTGCGGAGGTGAGTTGTCTGACTATACGACAGAGAACAAAAAAATTGACGAAACTATGGCTAAGAAATTAGTCTTCCAGCTTG
>OG0000096-Hydra-oligactis4412_132
GGTGAGTTGTCTGACTATACGACAGAGAACAAAAAAATTGACGAAACTATGGCTAAGAAATTAGTCTTCCAGCTTGTGTCAGCAGTACTTAGTATGCACAAAACAGGAGTAGTTCACAGA
>OG0000096-Metridium-senile13329_0
GTTGCGGTTAAGATCATTGACAAGAAACAGGCCATGGAGGATCGATACGTGTCTAAGAACATGAGACGAGAAGCCAAGATCCTTCAGATGGTTCGACATCCTAATGTTATACATTTACTA
>OG0000096-Metridium-senile13329_44
ATACGTGTCTAAGAACATGAGACGAGAAGCCAAGATCCTTCAGATGGTTCGACATCCTAATGTTATACATTTACTAGAAGTAGTAGAGACTGAAAATAGGTATTATCTAGTGTTTGAAAT
>OG0000096-Metridium-senile13329_88
TGGTTCGACATCCTAATGTTATACATTTACTAGAAGTAGTAGAGACTGAAAATAGGTATTATCTAGTGTTTGAAATAGCTGGCGGTGGTGATCTTATGGACTATATCTGTTATCGTAAGA
>OG0000096-Metridium-senile13329_132
ACTGAAAATAGGTATTATCTAGTGTTTGAAATAGCTGGCGGTGGTGATCTTATGGACTATATCTGTTATCGTAAGAAGCTTGGAGAGATCGAAGTACGCAAGTTTATTCGACAGACAATA
>OG0000096-Metridium-senile13329_174
GGTGATCTTATGGACTATATCTGTTATCGTAAGAAGCTTGGAGAGATCGAAGTACGCAAGTTTATTCGACAGACAATATCAGCAGTACATTATCTACACCAGGGCGGCATTATACACAGG
>OG0000096-Nematostella-vectensis6325_0
GTCGCTGTGAAGATTATCGATAAGAAACAAGCGCTTGAGGATCGATATGTCAGTAAGAATATGCGCCGCGAGGCCCGCATTCTGCAGATGGTCAGACACCCGCATATCATATCACTCCTG
>OG0000096-Nematostella-vectensis6325_44
ATATGTCAGTAAGAATATGCGCCGCGAGGCCCGCATTCTGCAGATGGTCAGACACCCGCATATCATATCACTCCTGGAGGTCGTGGAGACAGAAAACAGGTATTACCTTGTGTTTGAGCT
>OG0000096-Nematostella-vectensis6325_132
ACAGAAAACAGGTATTACCTTGTGTTTGAGCTGGCGGGGGGTGGTGATCTCATGGACTACATTTGTTACCGCAAGCGCTTAGGCGAGACGGAAGTACGCAAGTTTATCCGACAGATCATC
>OG0000096-Nematostella-vectensis6325_174
GGTGATCTCATGGACTACATTTGTTACCGCAAGCGCTTAGGCGAGACGGAAGTACGCAAGTTTATCCGACAGATCATCTCGGCAGTCCAGTACCTTCACCAGGGCGGCATTATACACAGA
>OG0000096-Physalia-physalis23639_0
GTAGCTGTGAAGGTAATCGATAAAAAGCGCGCCAAGGAGGACCGATACATCAGTAAAAATCTCCGTCGTGAAGCAAAAATCCTACAATTGATTCGTCACACGCATATCATTCAGCTGCTG
>OG0000096-Physalia-physalis23639_44
ATACATCAGTAAAAATCTCCGTCGTGAAGCAAAAATCCTACAATTGATTCGTCACACGCATATCATTCAGCTGCTGGAAGTGCTAGAAACCGACAATTATTACTATCTAGTGATGGAATA
>OG0000096-Physalia-physalis23639_88
TGATTCGTCACACGCATATCATTCAGCTGCTGGAAGTGCTAGAAACCGACAATTATTACTATCTAGTGATGGAATATTGCGCTGGGGGTGAACTGCTCGATTATATTTGTACAAGAAAGA
>OG0000096-Physalia-physalis23639_132
ACCGACAATTATTACTATCTAGTGATGGAATATTGCGCTGGGGGTGAACTGCTCGATTATATTTGTACAAGAAAGAGGTTAGATGAGAATTGCGCGAAAAAAATAATCAGGCAGTTAATA
>OG0000096-Physalia-physalis23639_174
GGTGAACTGCTCGATTATATTTGTACAAGAAAGAGGTTAGATGAGAATTGCGCGAAAAAAATAATCAGGCAGTTAATATCAGCCGTTGATGTAATGCATAAAAATGGAATCGTTCACAGA
>OG0000096-Podocoryna-carnea68602_0
GTAGCAGTCAAGATCATTGATAAAAAGCGAGCCAGAGAAGATCGTTACATCTGTAAAAATCTTCGTAGAGAAGCGAGAATACTTCAGCTTGTTCGACATGCGCATATTATTCAACTATTA
>OG0000096-Podocoryna-carnea68602_44
TTACATCTGTAAAAATCTTCGTAGAGAAGCGAGAATACTTCAGCTTGTTCGACATGCGCATATTATTCAACTATTAGAAGTGTTGGAGACAGATAACTATTATTACTTAGTGATGGAGTT
>OG0000096-Podocoryna-carnea68602_88
TTGTTCGACATGCGCATATTATTCAACTATTAGAAGTGTTGGAGACAGATAACTATTATTACTTAGTGATGGAGTTTTGTGCAGGTGGAGAGCTACTCGATTATATTTGTTCGAAAAAAC
>OG0000096-Podocoryna-carnea68602_132
ACAGATAACTATTATTACTTAGTGATGGAGTTTTGTGCAGGTGGAGAGCTACTCGATTATATTTGTTCGAAAAAACGACTCGAAGAAAGTACGGCGAAAAGATTAGTTGCTCAACTTGTG
>OG0000096-Podocoryna-carnea68602_174
GGAGAGCTACTCGATTATATTTGTTCGAAAAAACGACTCGAAGAAAGTACGGCGAAAAGATTAGTTGCTCAACTTGTGTCAGCCGTTGATGCGATGCACCAATCAGGTATCGTACACAGA
>OG0000096-Seriatopora-hystrix31452_0
GTTGCTGTCAAGATAATCGACAAGAAGCAAGCACATCAAGACAAATACGTGGCCAGGAACATGAGGCGAGAGGCAAAAATTATGCAAATGATTCGCCATCCAAACATTGTTCAACTTCTG
>OG0000096-Seriatopora-hystrix31452_44
ATACGTGGCCAGGAACATGAGGCGAGAGGCAAAAATTATGCAAATGATTCGCCATCCAAACATTGTTCAACTTCTGGAAGTCGTAGAAACGGAACACAGGTACTACTTGATCACAGAACT
>OG0000096-Seriatopora-hystrix31452_88
TGATTCGCCATCCAAACATTGTTCAACTTCTGGAAGTCGTAGAAACGGAACACAGGTACTACTTGATCACAGAACTTGCCGCCGGAGGAGATCTTATGGATTATATTTGTTACCGAAGAA
>OG0000096-Seriatopora-hystrix31452_132
ACGGAACACAGGTACTACTTGATCACAGAACTTGCCGCCGGAGGAGATCTTATGGATTATATTTGTTACCGAAGAAAACTTGGCGAGGTTGAAGTCAGAAAATTTATTCGGCAAATTGTG
>OG0000096-Seriatopora-hystrix31452_174
GGAGATCTTATGGATTATATTTGTTACCGAAGAAAACTTGGCGAGGTTGAAGTCAGAAAATTTATTCGGCAAATTGTGTCGGCCGTGCATTACTTACACCAGGGAGGGATTCTACACAGG
>OG0000112-Agalma-elegans5213_0
AAACCACCGTATAGCTATGCAAATTTAATCACATTTGCTATCAATGCAACCCCTAAGGGGAAAATGACTTTATCTGAGATATATGATTGGATATCAGAACATTTTCCATTTTATAATCCA
>OG0000112-Agalma-elegans5213_41
CAATGCAACCCCTAAGGGGAAAATGACTTTATCTGAGATATATGATTGGATATCAGAACATTTTCCATTTTATAATCCAGCTAGCAATGGATGGAAGAATTCGATACGTCATAATCTTTC
>OG0000112-Agalma-elegans5213_82
ATGATTGGATATCAGAACATTTTCCATTTTATAATCCAGCTAGCAATGGATGGAAGAATTCGATACGTCATAATCTTTCTCTAAATCGCTGCTTTGTAAAAGTTCCACGAACTAAAGATG
>OG0000112-Agalma-elegans5213_123
AGCAATGGATGGAAGAATTCGATACGTCATAATCTTTCTCTAAATCGCTGCTTTGTAAAAGTTCCACGAACTAAAGATGATCCTGGAAAGGGTTCATATTGGGCTATGGATCATAATCCT
>OG0000112-Alatina-alata30576_0
AAGCCACCTTATTCGTATGCGAATTTGATCACATTTGCAATTAACAGTTCTCCGAAACGAAAAATGACCTTAAGCGAAATATACCAATGGATTTGTGATAATTTTCCGTATTATCGAGAA
>OG0000112-Alatina-alata30576_41
TAACAGTTCTCCGAAACGAAAAATGACCTTAAGCGAAATATACCAATGGATTTGTGATAATTTTCCGTATTATCGAGAAGCTGGAAATGGCTGGAAGAACTCCATACGGCATAATTTGTC
>OG0000112-Alatina-alata30576_82
ACCAATGGATTTGTGATAATTTTCCGTATTATCGAGAAGCTGGAAATGGCTGGAAGAACTCCATACGGCATAATTTGTCTCTAAACAAGTGTTTTATCAAAGTTGCAAGAAGTAAAGATG
>OG0000112-Alatina-alata30576_123
GGAAATGGCTGGAAGAACTCCATACGGCATAATTTGTCTCTAAACAAGTGTTTTATCAAAGTTGCAAGAAGTAAAGATGATCCTGGCAAGGGATCGTACTGGGCTATTGATCAAAATCCG
>OG0000112-Aurelia-aurita45112_0
AAGCCGCCGTATTCTTATGCGAACCTCATAACATTCGCCATTAACAGTAATGCGAAGAAAAAGATGACATTAAACGAGATTTATACTTGGATTTGTGACAACTTTCCGTACTACCATAAT
>OG0000112-Aurelia-aurita45112_41
TAACAGTAATGCGAAGAAAAAGATGACATTAAACGAGATTTATACTTGGATTTGTGACAACTTTCCGTACTACCATAATGCTGGAAATGGATGGAAGAATTCAATCAGACATAACTTGTC
>OG0000112-Aurelia-aurita45112_82
ATACTTGGATTTGTGACAACTTTCCGTACTACCATAATGCTGGAAATGGATGGAAGAATTCAATCAGACATAACTTGTCACTGAACAAATGTTTTGTCAAAGTTGCAAGGAGTAAAGATG
>OG0000112-Aurelia-aurita45112_123
GGAAATGGATGGAAGAATTCAATCAGACATAACTTGTCACTGAACAAATGTTTTGTCAAAGTTGCAAGGAGTAAAGATGATCCTGGCAAGGGATCCTACTGGGCTATTGACCAAAATCCT
>OG0000112-Cassiopea40861_0
AAACCTCCATATTCCTACGCAAATTTGATCACGTTCGCTATTAATAGTACAAATAAAAAGAAGATGACGTTGAATGAGATCTATAATTGGATTTGCAAGAATTTTCCATATTATAGAGAT
>OG0000112-Cassiopea40861_41
TAATAGTACAAATAAAAAGAAGATGACGTTGAATGAGATCTATAATTGGATTTGCAAGAATTTTCCATATTATAGAGATGCAGGCAATGGATGGAAGAATTCTATCAGACACAATCTGTC
>OG0000112-Cassiopea40861_82
ATAATTGGATTTGCAAGAATTTTCCATATTATAGAGATGCAGGCAATGGATGGAAGAATTCTATCAGACACAATCTGTCTCTAAATAAATGTTTTGTGAAGGTTGCAAGAAGTAAGGATG
>OG0000112-Cassiopea40861_123
GGCAATGGATGGAAGAATTCTATCAGACACAATCTGTCTCTAAATAAATGTTTTGTGAAGGTTGCAAGAAGTAAGGATGACCCTGGAAAGGGTTCATATTGGGCGATTGATCAAAATCCA
>OG0000112-Craseoa-lathetica40059_0
AAACCCCCATATAGTTATGCAAATTTAATCACGTTTGCGATCAATGCATCTGCAAAAGGCAAGATGACTTTATCAGAGGTTTATGATTGGATATCAGGAAACTTTCCTTTTTATAATCCA
>OG0000112-Craseoa-lathetica40059_41
CAATGCATCTGCAAAAGGCAAGATGACTTTATCAGAGGTTTATGATTGGATATCAGGAAACTTTCCTTTTTATAATCCATCAAGTAATGGATGGAAGAATTCAATTCGTCATAATCTTTC
>OG0000112-Craseoa-lathetica40059_82
ATGATTGGATATCAGGAAACTTTCCTTTTTATAATCCATCAAGTAATGGATGGAAGAATTCAATTCGTCATAATCTTTCACTAAATCGATGCTTCGTAAAGGTCCCAAGAACAAAAGATG
>OG0000112-Craseoa-lathetica40059_123
AGTAATGGATGGAAGAATTCAATTCGTCATAATCTTTCACTAAATCGATGCTTCGTAAAGGTCCCAAGAACAAAAGATGACCCTGGGAAGGGTTCATACTGGTCAATAGATCACAACCCT
>OG0000112-Craterolophus-convolvulus25871_0
AAACCACCGTATTCATACGCCAATCTCATTACATTTGCTATCAATAGTTCGCCAAGGAAGCGAATGACCCTCAGTGATATATACCAATGGTTTTTTTTTTTTTTTTTTTTTTTTTTTTTT
>OG0000112-Ectopleura-larynx11359_0
AAGCCTCCATATAGTTATGCCAATATTATAACTTTTGCAATTAACTCATCGGAAAAAGGAAAGATGACATTATCTGAAATTTACCAATGGATATCAGAAAGTTTTCCCTATTACAATGAA
>OG0000112-Ectopleura-larynx11359_40
TTAACTCATCGGAAAAAGGAAAGATGACATTATCTGAAATTTACCAATGGATATCAGAAAGTTTTCCCTATTACAATGAATCAAGTTCTGGTTGGAAGAACTCGATTCGACACAATCTTT
>OG0000112-Ectopleura-larynx11359_80
TTACCAATGGATATCAGAAAGTTTTCCCTATTACAATGAATCAAGTTCTGGTTGGAAGAACTCGATTCGACACAATCTTTCTCTTAATCGTTGTTTCTACAAAGTCCCCCGTACCAAAGA
>OG0000112-Ectopleura-larynx11359_120
TCAAGTTCTGGTTGGAAGAACTCGATTCGACACAATCTTTCTCTTAATCGTTGTTTCTACAAAGTCCCCCGTACCAAAGAAGACCCTGGAAAGGGATCCTACTGGGCCATTAACCCCAAC
>OG0000112-Eunicella-cavolinii8358_0
AAACCGCCGTATTCGTATGCTAACCTTATTACTTTCGCGATAAACAGTTCAGAGAGTAAGAAAATGACGTTAAGCGAAATATACCAATGGATTTGTGTTAATTTTCCGTATTATAGAGAA
>OG0000112-Eunicella-cavolinii8358_41
AAACAGTTCAGAGAGTAAGAAAATGACGTTAAGCGAAATATACCAATGGATTTGTGTTAATTTTCCGTATTATAGAGAAGCTGGTAGCGGTTGGAAGAATTCGATAAGGCACAACTTGAG
>OG0000112-Eunicella-cavolinii8358_82
ACCAATGGATTTGTGTTAATTTTCCGTATTATAGAGAAGCTGGTAGCGGTTGGAAGAATTCGATAAGGCACAACTTGAGCCTAAATAAATGTTTTCGAAAAGTTGCGAGAAGCAAAGACG
>OG0000112-Eunicella-cavolinii8358_123
GGTAGCGGTTGGAAGAATTCGATAAGGCACAACTTGAGCCTAAATAAATGTTTTCGAAAAGTTGCGAGAAGCAAAGACGACCCAGGAAAAGGATCGTACTGGGCAATTGAACAGAATCCG
>OG0000112-Gorgonia-ventalina156627_0
AAACCGCCATACTCGTATGCCAACCTCATTACATTCGCAATAAATAGTTCAGAAAGTAAGAAAATGACCTTAAGTGAAATATACCAATGGATTTGTGTTAACTTTCCGTATTATAGAGAA
>OG0000112-Gorgonia-ventalina156627_41
AAATAGTTCAGAAAGTAAGAAAATGACCTTAAGTGAAATATACCAATGGATTTGTGTTAACTTTCCGTATTATAGAGAAGCTGGTAGCGGCTGGAAGAATTCGATAAGGCATAATCTCAG
>OG0000112-Gorgonia-ventalina156627_82
ACCAATGGATTTGTGTTAACTTTCCGTATTATAGAGAAGCTGGTAGCGGCTGGAAGAATTCGATAAGGCATAATCTCAGCCTAAATAAATGTTTCCGAAAAGTTGCCAGAAGCAAAGACG
>OG0000112-Gorgonia-ventalina156627_123
GGTAGCGGCTGGAAGAATTCGATAAGGCATAATCTCAGCCTAAATAAATGTTTCCGAAAAGTTGCCAGAAGCAAAGACGATCCAGGCAAAGGTTCGTACTGGGCAATTGAACAAAATCCA
>OG0000112-Hydractinia-polyclina10263_0
AAACCACCTTACAGCTATGCTAATCTTATCACATTTGCTATTAATGCTGCTCCCAAAGGGAAAACTACTCTTTCTGAAATATACCAATGGATATCTGAGAATTTCCCATTTTACAATGAA
>OG0000112-Hydractinia-polyclina10263_41
TAATGCTGCTCCCAAAGGGAAAACTACTCTTTCTGAAATATACCAATGGATATCTGAGAATTTCCCATTTTACAATGAATCAAGCAACGGCTGGAAGAATTCCATCCGACATAATTTATC
>OG0000112-Hydractinia-polyclina10263_82
ACCAATGGATATCTGAGAATTTCCCATTTTACAATGAATCAAGCAACGGCTGGAAGAATTCCATCCGACATAATTTATCGTTAAACCGTTGTTTCGTGAAAGTACCACGGACCAGAGAAG
>OG0000112-Hydractinia-polyclina10263_123
AGCAACGGCTGGAAGAATTCCATCCGACATAATTTATCGTTAAACCGTTGTTTCGTGAAAGTACCACGGACCAGAGAAGATCCTGGCAAGGGTTCTTACTGGGCCATTGATCCCAATCCA
>OG0000112-Hydra-magnipapillata13931_0
AAACCTCCATATAGTTATGCAAATATTATCACGTTTGCTATTAACTCATCAGAAAAAGGAAAAATGACTTTAGCTGAAATTTATCAGTGGATTTCTGAAAGCTTTCCCTATTACAACGAA
>OG0000112-Hydra-magnipapillata13931_41
TAACTCATCAGAAAAAGGAAAAATGACTTTAGCTGAAATTTATCAGTGGATTTCTGAAAGCTTTCCCTATTACAACGAATCTAGCTCAGGTTGGAAGAATTCAATACGTCATAATCTTTC
>OG0000112-Hydra-magnipapillata13931_82
ATCAGTGGATTTCTGAAAGCTTTCCCTATTACAACGAATCTAGCTCAGGTTGGAAGAATTCAATACGTCATAATCTTTCTTTAAACCGATGTTTTCAAAAAGTACCCAGAACTAAGGAAG
>OG0000112-Hydra-magnipapillata13931_123
AGCTCAGGTTGGAAGAATTCAATACGTCATAATCTTTCTTTAAACCGATGTTTTCAAAAAGTACCCAGAACTAAGGAAGATCCCGGGAAGGGATCTTATTGGGCAATTGATCCTAATCCG
>OG0000112-Lobactis-scutaria41556_0
AAGCCGCCGTATTCTTATGCAAACTTGATCACCTTCGCAATAAACAGCTCGCCCAAAAAGAAAATGACCCTAAGTGAGATCTACCAGTGGATATGCGAGAAGTTTCCGTATTACAAGGAG
>OG0000112-Lobactis-scutaria41556_41
AAACAGCTCGCCCAAAAAGAAAATGACCCTAAGTGAGATCTACCAGTGGATATGCGAGAAGTTTCCGTATTACAAGGAGGCTGGAAACGGCTGGAAGAACTCGATCCGACATAATCTGTC
>OG0000112-Lobactis-scutaria41556_82
ACCAGTGGATATGCGAGAAGTTTCCGTATTACAAGGAGGCTGGAAACGGCTGGAAGAACTCGATCCGACATAATCTGTCGTTAAATAAATGCTTTATGAAAGTACCCAGGAGTAAAGACG
>OG0000112-Lobactis-scutaria41556_123
GGAAACGGCTGGAAGAACTCGATCCGACATAATCTGTCGTTAAATAAATGCTTTATGAAAGTACCCAGGAGTAAAGACGACCCGGGAAAGGGTTCGTACTGGGCTATAGACCAGAATCCA
>OG0000112-Nematostella-vectensis10015_0
AAACCACCTTATTCCTACGCAAATCTTATTACCTTCGCCATCAACAGTTCCCCAGAAAAGAAAATGACCTTAAGCGAAATATATCAATGGATTTGCGATCATTTTCCGTACTATAAGGAA
>OG0000112-Nematostella-vectensis10015_42
AACAGTTCCCCAGAAAAGAAAATGACCTTAAGCGAAATATATCAATGGATTTGCGATCATTTTCCGTACTATAAGGAAGCTGGCAATGGCTGGAAGAACTCTATTCGACATAATCTGTCA
>OG0000112-Nematostella-vectensis10015_84
CAATGGATTTGCGATCATTTTCCGTACTATAAGGAAGCTGGCAATGGCTGGAAGAACTCTATTCGACATAATCTGTCATTAAATAAATGTTTCATCAAAGTACCAAGAAGTAAGGACGAC
>OG0000112-Nematostella-vectensis10015_126
AATGGCTGGAAGAACTCTATTCGACATAATCTGTCATTAAATAAATGTTTCATCAAAGTACCAAGAAGTAAGGACGACCCAGGAAAGGTATATATCCGCTATACCCTCAGAATAAACCCA
>OG0000112-Podocoryna-carnea40631_0
AAACCACCTTACAGTTATGCAAACTTGATAACATTCGCTATTAATGCTGCTCCAAAAGGCAAAACAACTCTTTCAGAAATATACCAATGGATTTCTGAGAATTTTCCATTCTATAACGAA
>OG0000112-Podocoryna-carnea40631_41
TAATGCTGCTCCAAAAGGCAAAACAACTCTTTCAGAAATATACCAATGGATTTCTGAGAATTTTCCATTCTATAACGAATCAAGCAATGGTTGGAAGAACTCTATCCGTCACAATCTTTC
>OG0000112-Podocoryna-carnea40631_82
ACCAATGGATTTCTGAGAATTTTCCATTCTATAACGAATCAAGCAATGGTTGGAAGAACTCTATCCGTCACAATCTTTCATTAAATAGATGTTTCGTCAAAGTGCCTAGAACTAAAGAAG
>OG0000112-Podocoryna-carnea40631_123
AGCAATGGTTGGAAGAACTCTATCCGTCACAATCTTTCATTAAATAGATGTTTCGTCAAAGTGCCTAGAACTAAAGAAGACCCTGGAAAGGGGTCTTATTGGGCTATTGATCCTAATCCA
>OG0000112-Stomolophus-meleagris23812_0
AAGCCTCCGTACTCATACGCAAATTTAATAACATTTGCAATCAACAGTACTGTTAAGAAGAAAATGACTCTCAATGAGATCTATAACTGGATTTGTGAGAATTTTCCATATTATAGAGAA
>OG0000112-Stomolophus-meleagris23812_41
CAACAGTACTGTTAAGAAGAAAATGACTCTCAATGAGATCTATAACTGGATTTGTGAGAATTTTCCATATTATAGAGAAGCCGGTAATGGATGGAAGAATTCAATCAGACACAATTTATC
>OG0000112-Stomolophus-meleagris23812_82
ATAACTGGATTTGTGAGAATTTTCCATATTATAGAGAAGCCGGTAATGGATGGAAGAATTCAATCAGACACAATTTATCATTAAACAAGTGCTTTGTGAAAGTTGCAAGAAGTAAAGATG
>OG0000112-Stomolophus-meleagris23812_123
GGTAATGGATGGAAGAATTCAATCAGACACAATTTATCATTAAACAAGTGCTTTGTGAAAGTTGCAAGAAGTAAAGATGATCCAGGAAAGGGTTCGTATTGGGCGATCGAGCAGAATCCA
>OG0000113-Abylopsis-tetragona29534_0
GAGAACATTTCACCACAAGTTCTACGGGAGGTTGCAAAACAGTTGCACTCGTTGCAGTCAGATGCTCCAGAGGGTATCAAGGTCTTCGTGAATGAGGGGGACCTAACAGATATACAAGCA
>OG0000113-Abylopsis-tetragona29534_48
TCGTTGCAGTCAGATGCTCCAGAGGGTATCAAGGTCTTCGTGAATGAGGGGGACCTAACAGATATACAAGCAAGCATTGAGGGACCAGCTGGGACGCCTTATGAAGGAGGTTCGTTCAAA
>OG0000113-Abylopsis-tetragona29534_96
GGGGACCTAACAGATATACAAGCAAGCATTGAGGGACCAGCTGGGACGCCTTATGAAGGAGGTTCGTTCAAAATAAAGATTGTCCTTGGAAAAGATTATCCGCAATCGCCACCAAGAGGC
>OG0000113-Abylopsis-tetragona29534_144
CCTTATGAAGGAGGTTCGTTCAAAATAAAGATTGTCCTTGGAAAAGATTATCCGCAATCGCCACCAAGAGGCTTCTTTCTAACTAAAATATTCCATCCGAATGTGTCGAAAACTGGAGAG
>OG0000113-Abylopsis-tetragona29534_192
TATCCGCAATCGCCACCAAGAGGCTTCTTTCTAACTAAAATATTCCATCCGAATGTGTCGAAAACTGGAGAGATATGCGTCAACACTCTGAAAAAGGACTGGAAAGCAGACCTGGGTCTG
>OG0000113-Abylopsis-tetragona29534_240
CCGAATGTGTCGAAAACTGGAGAGATATGCGTCAACACTCTGAAAAAGGACTGGAAAGCAGACCTGGGTCTGAAACATATACTTATTACCGTAAAATGTCTTCTCATCTACCCGAACCCT
>OG0000113-Abylopsis-tetragona29534_288
GACTGGAAAGCAGACCTGGGTCTGAAACATATACTTATTACCGTAAAATGTCTTCTCATCTACCCGAACCCTGAGTCCGCCCTCAACGAAGAGGCCGGAAAACTCCTCCTTGAACAGTAC
>OG0000113-Abylopsis-tetragona29534_333
AAATGTCTTCTCATCTACCCGAACCCTGAGTCCGCCCTCAACGAAGAGGCCGGAAAACTCCTCCTTGAACAGTACGCAGAATATTCCAAACAAGCAAAAATGATGACCGAGATCTACGCA
>OG0000113-Agalma-elegans22992_0
GAAAATATATCTCCTCAAGTTCTGCGAGAGGTGGCAAAACAACTCCATTCTTTACAATCTGAAGCTCCAGAGGGAATAAAAGTATTTCTGAATGAAGGTGATCTCACTGATATTCAAGCA
>OG0000113-Agalma-elegans22992_48
TCTTTACAATCTGAAGCTCCAGAGGGAATAAAAGTATTTCTGAATGAAGGTGATCTCACTGATATTCAAGCAAGTATTGAGGGACCTGCCGGAACACCATATGAAGGAGGATCATTCAAA
>OG0000113-Agalma-elegans22992_96
GGTGATCTCACTGATATTCAAGCAAGTATTGAGGGACCTGCCGGAACACCATATGAAGGAGGATCATTCAAAATAAAGATAGTTTTAGGAAAAGATTATCCACAATCACCTCCCAGAGGT
>OG0000113-Agalma-elegans22992_144
CCATATGAAGGAGGATCATTCAAAATAAAGATAGTTTTAGGAAAAGATTATCCACAATCACCTCCCAGAGGTTTCTTCTTGACAAAGATATTCCATCCAAATGTATCGAAAACTGGTGAA
>OG0000113-Agalma-elegans22992_192
TATCCACAATCACCTCCCAGAGGTTTCTTCTTGACAAAGATATTCCATCCAAATGTATCGAAAACTGGTGAAATATGTGTTAATACATTGAAAAAAGATTGGAAGGCTGATCTTGGTTTG
>OG0000113-Agalma-elegans22992_240
CCAAATGTATCGAAAACTGGTGAAATATGTGTTAATACATTGAAAAAAGATTGGAAGGCTGATCTTGGTTTGAAACATATCCTTATTACGGTGAAATGTCTTCTAATATATCCTAATCCA
>OG0000113-Agalma-elegans22992_288
GATTGGAAGGCTGATCTTGGTTTGAAACATATCCTTATTACGGTGAAATGTCTTCTAATATATCCTAATCCAGAATCCGCCTTAAATGAAGAAGCTGGTAAATTATTGCTTGAACAATAT
>OG0000113-Agalma-elegans22992_333
AAATGTCTTCTAATATATCCTAATCCAGAATCCGCCTTAAATGAAGAAGCTGGTAAATTATTGCTTGAACAATATGGTGAGTACTCGAAACAAGCAAAAATGATGACTGAGATATATGCA
>OG0000113-Alatina-alata25900_0
GAGAATCTCGCCCCACAAGTTCTTCGGCAAGTTGCCAAAGAAGTGAGCGAACTTCAAGCGTCGCCTCCTGAGGGAATCAAGCTGTTTTTTAATGATGGGGACATCACTGATATTCAGGCT
>OG0000113-Alatina-alata25900_48
GAACTTCAAGCGTCGCCTCCTGAGGGAATCAAGCTGTTTTTTAATGATGGGGACATCACTGATATTCAGGCTTCCATAGAAGGACCAGCGGGCACACCATATGAAGGTGGAGTCTTCAAA
>OG0000113-Alatina-alata25900_96
GGGGACATCACTGATATTCAGGCTTCCATAGAAGGACCAGCGGGCACACCATATGAAGGTGGAGTCTTCAAAATGAAACTTGTGTTAGGAAAGGACTTTCCAACAGGACCACCAAAAGGT
>OG0000113-Alatina-alata25900_144
CCATATGAAGGTGGAGTCTTCAAAATGAAACTTGTGTTAGGAAAGGACTTTCCAACAGGACCACCAAAAGGTTTCTTCCTGACGAAAATCTTTCATCCCAACGTCTCCAAAAATGGTGAA
>OG0000113-Alatina-alata25900_192
TTTCCAACAGGACCACCAAAAGGTTTCTTCCTGACGAAAATCTTTCATCCCAACGTCTCCAAAAATGGTGAAATATGTGTCAATACCTTGAAAAGAGACTGGAAACCAAACCTTGGAATC
>OG0000113-Alatina-alata25900_240
CCCAACGTCTCCAAAAATGGTGAAATATGTGTCAATACCTTGAAAAGAGACTGGAAACCAAACCTTGGAATCAAACATATCTTATTGACTGTCAAGTGTCTCTTGATTTATCCCAATCCG
>OG0000113-Alatina-alata25900_288
GACTGGAAACCAAACCTTGGAATCAAACATATCTTATTGACTGTCAAGTGTCTCTTGATTTATCCCAATCCGGAATCGGCTCTAAATGAAGAAGCTGGGAAATTACTCTTAGAACAATAT
>OG0000113-Alatina-alata25900_333
AAGTGTCTCTTGATTTATCCCAATCCGGAATCGGCTCTAAATGAAGAAGCTGGGAAATTACTCTTAGAACAATATGACGACTATTCCAAACAAGCCAAAATGATGACAGAAATCTATGCC
>OG0000113-Aurelia-aurita55368_0
GAAAACATATCGCCACATGTTCTAAAGCAAGTTGCAAAAGAGCTGCAACAACTACAAAAGAATCCACCAGAAGGAATAAAAGTTATAGTTAATGATGCTGACCTAACAGATATCCAAGCC
>OG0000113-Aurelia-aurita55368_48
CAACTACAAAAGAATCCACCAGAAGGAATAAAAGTTATAGTTAATGATGCTGACCTAACAGATATCCAAGCCATGATAGAAGGACCAGCTGGAACCCCATATGAAGGTGGAATGTTCAAA
>OG0000113-Aurelia-aurita55368_96
GCTGACCTAACAGATATCCAAGCCATGATAGAAGGACCAGCTGGAACCCCATATGAAGGTGGAATGTTCAAAATGAAGTTAGTTTTGGGAAAAGATTTTCCAGCGGCACCCCCAGCTGGA
>OG0000113-Aurelia-aurita55368_144
CCATATGAAGGTGGAATGTTCAAAATGAAGTTAGTTTTGGGAAAAGATTTTCCAGCGGCACCCCCAGCTGGATTCTTCTTGACAAAAATCTTTCACCCGAATGTTGCTTCAAATGGAGCC
>OG0000113-Aurelia-aurita55368_192
TTTCCAGCGGCACCCCCAGCTGGATTCTTCTTGACAAAAATCTTTCACCCGAATGTTGCTTCAAATGGAGCCATTTGTGTCAATACTCTCAAAAAAGATTGGAAAGCAGAACTCGGAATT
>OG0000113-Aurelia-aurita55368_240
CCGAATGTTGCTTCAAATGGAGCCATTTGTGTCAATACTCTCAAAAAAGATTGGAAAGCAGAACTCGGAATTAAACACATTCTATTAACTGTGAAATGTTTATTAATCGTTCCGAATCCA
>OG0000113-Aurelia-aurita55368_288
GATTGGAAAGCAGAACTCGGAATTAAACACATTCTATTAACTGTGAAATGTTTATTAATCGTTCCGAATCCAGCCTCGGCGTTAAATGAAGAAGCAGGCAAATTATTACTTGAACATTAT
>OG0000113-Aurelia-aurita55368_333
AAATGTTTATTAATCGTTCCGAATCCAGCCTCGGCGTTAAATGAAGAAGCAGGCAAATTATTACTTGAACATTATGATGATTATTCACGTCAAGCGAAAATGATGACTGAAATTCACGCA
>OG0000113-Cassiopea18863_0
GAAAACATATCACCTCATGTCTTGAAGCAAGTGACTAGAGAATTACAGCAATTGCAGAAAGACCCCCCAGAAGGAATAAAAATAATTGTAAATGATTCAGACTTAACAGATATCCAAGCA
>OG0000113-Cassiopea18863_48
CAATTGCAGAAAGACCCCCCAGAAGGAATAAAAATAATTGTAAATGATTCAGACTTAACAGATATCCAAGCATTAATAGAAGGCCCAGCTGGAACTCCGTATGAAGGAGGTATCTTTAGA
>OG0000113-Cassiopea18863_96
TCAGACTTAACAGATATCCAAGCATTAATAGAAGGCCCAGCTGGAACTCCGTATGAAGGAGGTATCTTTAGAATGAAGTTGGTACTTGGAAAGGACTTTCCAACAGCCCCGCCAGCTGGC
>OG0000113-Cassiopea18863_144
CCGTATGAAGGAGGTATCTTTAGAATGAAGTTGGTACTTGGAAAGGACTTTCCAACAGCCCCGCCAGCTGGCTTCTTTCTTACTAAAATATTCCATCCAAATGTGGCTTCTAATGGTGCA
>OG0000113-Cassiopea18863_192
TTTCCAACAGCCCCGCCAGCTGGCTTCTTTCTTACTAAAATATTCCATCCAAATGTGGCTTCTAATGGTGCAATTTGTGTAAATACATTAAAAAAGGATTGGAAGTCAGAGTTGGGCATA
>OG0000113-Cassiopea18863_240
CCAAATGTGGCTTCTAATGGTGCAATTTGTGTAAATACATTAAAAAAGGATTGGAAGTCAGAGTTGGGCATAAAGCATATTTTATTGACTGTAAAATGTTTACTTATAGTTCCAAATCCA
>OG0000113-Cassiopea18863_288
GATTGGAAGTCAGAGTTGGGCATAAAGCATATTTTATTGACTGTAAAATGTTTACTTATAGTTCCAAATCCAGCATCTGCATTAAACGAAGAGGCTGGGAAATTACTCCTAGAACATTAT
>OG0000113-Cassiopea18863_333
AAATGTTTACTTATAGTTCCAAATCCAGCATCTGCATTAAACGAAGAGGCTGGGAAATTACTCCTAGAACATTATGACGATTATTCTCGTCAGGCAAAAATGATGACGGAAATACATGCA
>OG0000113-Craseoa-lathetica24143_0
GAAAATATTTCACCACAAGTTCTACGAGAGGTTGCAAAACAATTACATTCATTGCAATCCAATGCACCTGAAGGTATAAAAGTATTTGTTAATGAAGGTGATCTTACAGATATACAAGCA
>OG0000113-Craseoa-lathetica24143_48
TCATTGCAATCCAATGCACCTGAAGGTATAAAAGTATTTGTTAATGAAGGTGATCTTACAGATATACAAGCAAGTATCGAAGGACCAGCGGGAACACCATACGAAGGAGGTTCTTTCAAA
>OG0000113-Craseoa-lathetica24143_96
GGTGATCTTACAGATATACAAGCAAGTATCGAAGGACCAGCGGGAACACCATACGAAGGAGGTTCTTTCAAAATAAAAATAGTTTTAGGAAAAGATTACCCACAGTCACCACCCAGAGGG
>OG0000113-Craseoa-lathetica24143_144
CCATACGAAGGAGGTTCTTTCAAAATAAAAATAGTTTTAGGAAAAGATTACCCACAGTCACCACCCAGAGGGTTTTTCTTGACAAAGATTTTCCATCCGAATGTGTCAAAAGCTGGAGAA
>OG0000113-Craseoa-lathetica24143_192
TACCCACAGTCACCACCCAGAGGGTTTTTCTTGACAAAGATTTTCCATCCGAATGTGTCAAAAGCTGGAGAAATATGTGTTAATACCTTGAAAAAGGATTGGAAAGCAGATCTTGGTTTA
>OG0000113-Craseoa-lathetica24143_240
CCGAATGTGTCAAAAGCTGGAGAAATATGTGTTAATACCTTGAAAAAGGATTGGAAAGCAGATCTTGGTTTAAAACATATATTTATTACGGTGAAGTGTCTTCTAATATACCCAAACCCG
>OG0000113-Craseoa-lathetica24143_288
GATTGGAAAGCAGATCTTGGTTTAAAACATATATTTATTACGGTGAAGTGTCTTCTAATATACCCAAACCCGGAATCAGCTCTAAACGAAGAAGCAGGTAAATTATTACTTGAACAATAC
>OG0000113-Craseoa-lathetica24143_333
AAGTGTCTTCTAATATACCCAAACCCGGAATCAGCTCTAAACGAAGAAGCAGGTAAATTATTACTTGAACAATACGCAGAATACTCAAAACAAGCAAAAATGATGACCGAAATATATGCA
>OG0000113-Craterolophus-convolvulus27501_0
GAGAATTTACCTCCTCGAGTGCTTCGTTATGTTGCCAAGGAGTTGCAAGAGCTTCATTCGAACCCACCAGAAGGAATAAAGATATCGATAAATGAGAAGGACATGACGGATATAAGGGCG
>OG0000113-Craterolophus-convolvulus27501_48
GAGCTTCATTCGAACCCACCAGAAGGAATAAAGATATCGATAAATGAGAAGGACATGACGGATATAAGGGCGACTATTGAAGGACCAGTTGGCACACCTTACGAAGACGGAGTATTTAAA
>OG0000113-Craterolophus-convolvulus27501_96
AAGGACATGACGGATATAAGGGCGACTATTGAAGGACCAGTTGGCACACCTTACGAAGACGGAGTATTTAAAATGAAGCTTGTGCTTGGCTCTGATTATCCTAACGTCCCCCCTAAAGGT
>OG0000113-Craterolophus-convolvulus27501_144
CCTTACGAAGACGGAGTATTTAAAATGAAGCTTGTGCTTGGCTCTGATTATCCTAACGTCCCCCCTAAAGGTTTTTTTATCACGAAAATATTTCATCCCAATGTGTCTCTCACCGGGGAA
>OG0000113-Craterolophus-convolvulus27501_192
TATCCTAACGTCCCCCCTAAAGGTTTTTTTATCACGAAAATATTTCATCCCAATGTGTCTCTCACCGGGGAAATATGTGTAAACACTTTGAAAAAAGACTGGAAGAAAGAACTTGGAGTG
>OG0000113-Craterolophus-convolvulus27501_240
CCCAATGTGTCTCTCACCGGGGAAATATGTGTAAACACTTTGAAAAAAGACTGGAAGAAAGAACTTGGAGTGAAACATATTTTATTGACTGTCAAATGTCTGCTGATCGTTCCCAATCCC
>OG0000113-Craterolophus-convolvulus27501_288
GACTGGAAGAAAGAACTTGGAGTGAAACATATTTTATTGACTGTCAAATGTCTGCTGATCGTTCCCAATCCCGAATCGGCGTTAAACGAAGAAGCAGGAAAACTTCTACTAGAACACTAT
>OG0000113-Craterolophus-convolvulus27501_333
AAATGTCTGCTGATCGTTCCCAATCCCGAATCGGCGTTAAACGAAGAAGCAGGAAAACTTCTACTAGAACACTATTCCGACTACTGCAGTCAAGCGAAAATGATGACGGAAATTCACGCC
>OG0000113-Ectopleura-larynx1551_0
GAAAATATCTCACCACAAATTCTGCGAGAAGTTGCGAAACAACTCAATGCATTGCAGTCTGATCCACCGGAAGGAATCAAGGTTTTTATGAATGAGGGCGATTTGACTGACATTCAAGCT
>OG0000113-Ectopleura-larynx1551_48
GCATTGCAGTCTGATCCACCGGAAGGAATCAAGGTTTTTATGAATGAGGGCGATTTGACTGACATTCAAGCTACAATTGAGGGACCATCGGACACGCCCTACCAAGGAGGTTTGTTCAAG
>OG0000113-Ectopleura-larynx1551_96
GGCGATTTGACTGACATTCAAGCTACAATTGAGGGACCATCGGACACGCCCTACCAAGGAGGTTTGTTCAAGATGAAGCTTGTGCTGGATAAAGACTTTCCACAAACTCCGCCCAGAGGT
>OG0000113-Ectopleura-larynx1551_144
CCCTACCAAGGAGGTTTGTTCAAGATGAAGCTTGTGCTGGATAAAGACTTTCCACAAACTCCGCCCAGAGGTTACTTTCTTACAAAGATTTTCCACCCAAACGTCTCAAAATCTGGAGAA
>OG0000113-Ectopleura-larynx1551_192
TTTCCACAAACTCCGCCCAGAGGTTACTTTCTTACAAAGATTTTCCACCCAAACGTCTCAAAATCTGGAGAAATATGTGTAAACACATTAAAGAAGGACTGGAAAGCTGATCTTGGAATA
>OG0000113-Ectopleura-larynx1551_240
CCAAACGTCTCAAAATCTGGAGAAATATGTGTAAACACATTAAAGAAGGACTGGAAAGCTGATCTTGGAATAAAACACGTTCTTATTACAATAAAATGCCTGTTAATTTACCCAAACCCT
>OG0000113-Ectopleura-larynx1551_288
GACTGGAAAGCTGATCTTGGAATAAAACACGTTCTTATTACAATAAAATGCCTGTTAATTTACCCAAACCCTGAGTCTGCGTTAAACGAAGAGGCGGGCAAACTTTTACTCGAACAGTAC
>OG0000113-Ectopleura-larynx1551_333
AAATGCCTGTTAATTTACCCAAACCCTGAGTCTGCGTTAAACGAAGAGGCGGGCAAACTTTTACTCGAACAGTACGAGGAATACTCGAAACACGCAAAACTTATCACTGAGGTTCACGCC
>OG0000113-Eunicella-cavolinii18195_0
GAGAATTTTTCTCCCCAAATGATCAAACGTGTAGCGAAGGAGTTACAAGAGTTAGCTACCAGCCCACCTGAGGGAATCAAAGTTTTCACAAGTGATGATGATATTACAAATATTCAAGCG
>OG0000113-Eunicella-cavolinii18195_48
GAGTTAGCTACCAGCCCACCTGAGGGAATCAAAGTTTTCACAAGTGATGATGATATTACAAATATTCAAGCGACAATTGAAGGACCAGCTGGAACACCATATGAAGCCGGAATCTTTAAA
>OG0000113-Eunicella-cavolinii18195_96
GATGATATTACAAATATTCAAGCGACAATTGAAGGACCAGCTGGAACACCATATGAAGCCGGAATCTTTAAAGTAAAGTTAGTTCTTCAACGTGATTTCCCAGCCAGCCCACCAAAAGGA
>OG0000113-Eunicella-cavolinii18195_144
CCATATGAAGCCGGAATCTTTAAAGTAAAGTTAGTTCTTCAACGTGATTTCCCAGCCAGCCCACCAAAAGGATTTTTTATGACCAAGATATTCCATCCTAATGTTGCTAGCAATGGGGAG
>OG0000113-Eunicella-cavolinii18195_192
TTCCCAGCCAGCCCACCAAAAGGATTTTTTATGACCAAGATATTCCATCCTAATGTTGCTAGCAATGGGGAGATTTGTGTGAATACGTTAAAGAAAGACTGGAAATCTGATCTTGGGATT
>OG0000113-Eunicella-cavolinii18195_240
CCTAATGTTGCTAGCAATGGGGAGATTTGTGTGAATACGTTAAAGAAAGACTGGAAATCTGATCTTGGGATTAAACACATTTTACTGACAATAAAGTGTCTACTTATTGTACCAAACCCC
>OG0000113-Eunicella-cavolinii18195_288
GACTGGAAATCTGATCTTGGGATTAAACACATTTTACTGACAATAAAGTGTCTACTTATTGTACCAAACCCCGAGTCTGCGCTTAACGAGGAGGCAGGCAAATTATTACTTGAAGAATAC
>OG0000113-Eunicella-cavolinii18195_333
AAGTGTCTACTTATTGTACCAAACCCCGAGTCTGCGCTTAACGAGGAGGCAGGCAAATTATTACTTGAAGAATACGATGATTATTCTCGGCGAGCAAAAATGATGACAGATATTCATGCA
>OG0000113-Gorgonia-ventalina60512_0
GAGAATTTTTCTCCCCAAATTATCAAACGTGTTGCCAAAGAACTGCAAGAGTTATCCTCCAGTCCACCTGAGGGAATTAAAGTTTTTACAAGCGATGATGATATTACCAATATACAAGCA
>OG0000113-Gorgonia-ventalina60512_48
GAGTTATCCTCCAGTCCACCTGAGGGAATTAAAGTTTTTACAAGCGATGATGATATTACCAATATACAAGCAACCATTGAAGGCCCAGCCGGAACACCTTACGAAGCTGGAATCTTCAAA
>OG0000113-Gorgonia-ventalina60512_96
GATGATATTACCAATATACAAGCAACCATTGAAGGCCCAGCCGGAACACCTTACGAAGCTGGAATCTTCAAAGTAAAGTTGGTTCTTCAACGAGATTTTCCAGCTAGCCCACCAAAAGGA
>OG0000113-Gorgonia-ventalina60512_144
CCTTACGAAGCTGGAATCTTCAAAGTAAAGTTGGTTCTTCAACGAGATTTTCCAGCTAGCCCACCAAAAGGATTTTTTACTACCAAGATATTTCATCCTAATGTTGCTAGCAATGGGGAG
>OG0000113-Gorgonia-ventalina60512_192
TTTCCAGCTAGCCCACCAAAAGGATTTTTTACTACCAAGATATTTCATCCTAATGTTGCTAGCAATGGGGAGATTTGTGTGAATACATTAAAAAAAGACTGGAAATCAGATCTTGGGATA
>OG0000113-Gorgonia-ventalina60512_240
CCTAATGTTGCTAGCAATGGGGAGATTTGTGTGAATACATTAAAAAAAGACTGGAAATCAGATCTTGGGATAAAACACATTTTACTGACAATAAAGTGCTTACTTATTGTACCAAACCCA
>OG0000113-Gorgonia-ventalina60512_288
GACTGGAAATCAGATCTTGGGATAAAACACATTTTACTGACAATAAAGTGCTTACTTATTGTACCAAACCCAGAATCTGCATTGAATGAAGAAGCTGGTAAATTACTGCTGGAAGAGTAC
>OG0000113-Gorgonia-ventalina60512_333
AAGTGCTTACTTATTGTACCAAACCCAGAATCTGCATTGAATGAAGAAGCTGGTAAATTACTGCTGGAAGAGTACGATGATTACTCACGCCGAGCAAAAATGATGACAGACATTCACGCA
>OG0000113-Hydractinia-symbiolongicarpus7168_0
GAGAATTTGTCACCACAAGTATTACGTGAGGTGGCAAAGCAATTACATGTGTTGCAAACAGAGGCTCCAGAAGGAATTAAAATCTTTGTAAATGAAGGAGATATGACAGATATACAAGCA
>OG0000113-Hydractinia-symbiolongicarpus7168_48
GTGTTGCAAACAGAGGCTCCAGAAGGAATTAAAATCTTTGTAAATGAAGGAGATATGACAGATATACAAGCATCAATAGAGGGTCCTGCCGGCACACCTTATGAGGGAGGCCTATTTAAA
>OG0000113-Hydractinia-symbiolongicarpus7168_96
GGAGATATGACAGATATACAAGCATCAATAGAGGGTCCTGCCGGCACACCTTATGAGGGAGGCCTATTTAAAATGAAATTGGTTTTGGGAAAAGACTATCCACAATCACCACCCAGAGGT
>OG0000113-Hydractinia-symbiolongicarpus7168_144
CCTTATGAGGGAGGCCTATTTAAAATGAAATTGGTTTTGGGAAAAGACTATCCACAATCACCACCCAGAGGTTTCTTTTTAACAAAAATCTTTCATCCAAATGTGTCAGCAAAAGGAGAA
>OG0000113-Hydractinia-symbiolongicarpus7168_192
TATCCACAATCACCACCCAGAGGTTTCTTTTTAACAAAAATCTTTCATCCAAATGTGTCAGCAAAAGGAGAAATTTGTGTTAACACACTAAAAAAAGATTGGAAGGCTAATCTTGGTTTA
>OG0000113-Hydractinia-symbiolongicarpus7168_240
CCAAATGTGTCAGCAAAAGGAGAAATTTGTGTTAACACACTAAAAAAAGATTGGAAGGCTAATCTTGGTTTAAAGCACATTCTCATAACCGTAAAATGTTTATTGATATATCCAAACCCT
>OG0000113-Hydractinia-symbiolongicarpus7168_288
GATTGGAAGGCTAATCTTGGTTTAAAGCACATTCTCATAACCGTAAAATGTTTATTGATATATCCAAACCCTGAATCTGCGTTAAATGAAGAAGCAGGGAAATTATTACTCGAACAGTAT
>OG0000113-Hydractinia-symbiolongicarpus7168_333
AAATGTTTATTGATATATCCAAACCCTGAATCTGCGTTAAATGAAGAAGCAGGGAAATTATTACTCGAACAGTATACGGAATATTCAAAACAAGCGAAATTGATGACCGAAGTATATGCA
>OG0000113-Leptogorgia-sarmentosa1152_0
GAGAATTTTTCTCCCCAAATCATCAAACGTGTGGCCAAAGAACTACAGGATTTAGCCTCCAGTCCACCAGAGGGAATTAAAGTTTTTACTAGTGATGACGATATCACCAATATTCAAGCC
>OG0000113-Leptogorgia-sarmentosa1152_48
GATTTAGCCTCCAGTCCACCAGAGGGAATTAAAGTTTTTACTAGTGATGACGATATCACCAATATTCAAGCCACAATCGAAGGCCCAGCTGGAACACCATACGAAGCTGGCATTTTCAAA
>OG0000113-Leptogorgia-sarmentosa1152_96
GACGATATCACCAATATTCAAGCCACAATCGAAGGCCCAGCTGGAACACCATACGAAGCTGGCATTTTCAAAGTGAAGTTGGTGCTTCAACGAGACTTCCCAGCAAGCCCACCAAAGGGA
>OG0000113-Leptogorgia-sarmentosa1152_144
CCATACGAAGCTGGCATTTTCAAAGTGAAGTTGGTGCTTCAACGAGACTTCCCAGCAAGCCCACCAAAGGGATTTTTCATGACAAAGATATTTCATCCTAACGTTGCCAGCAATGGAGAA
>OG0000113-Leptogorgia-sarmentosa1152_192
TTCCCAGCAAGCCCACCAAAGGGATTTTTCATGACAAAGATATTTCATCCTAACGTTGCCAGCAATGGAGAAATTTGTGTGAATACATTAAAAAAAGACTGGAAATCAGATCTTGGAATT
>OG0000113-Leptogorgia-sarmentosa1152_240
CCTAACGTTGCCAGCAATGGAGAAATTTGTGTGAATACATTAAAAAAAGACTGGAAATCAGATCTTGGAATTAAACACATTTTACTGACAATAAAGTGTTTGCTTATTGTACCAAACCCA
>OG0000113-Leptogorgia-sarmentosa1152_288
GACTGGAAATCAGATCTTGGAATTAAACACATTTTACTGACAATAAAGTGTTTGCTTATTGTACCAAACCCAGAGTCAGCACTGAATGAAGAGGCCGGTAAATTATTACTTGAAGAATAC
>OG0000113-Leptogorgia-sarmentosa1152_333
AAGTGTTTGCTTATTGTACCAAACCCAGAGTCAGCACTGAATGAAGAGGCCGGTAAATTATTACTTGAAGAATACGACGATTATTCACGGCGAGCTAAAATGATGACGGATATCCATGCA
>OG0000113-Montastraea-cavernosa5799_0
GAAAATCTTCATCCACAAATCATCAAAAAAGTTGTTAAAGAACTAACGAGCTTATCAAGCGATCCACCCGAAGGTATTAAAGTTTTTACCAACGAACAGGATGTAACAGACATTCAAGCA
>OG0000113-Montastraea-cavernosa5799_50
CTTATCAAGCGATCCACCCGAAGGTATTAAAGTTTTTACCAACGAACAGGATGTAACAGACATTCAAGCAACAATAGAAGGGCCAGCTGGTACGCCTTATGAAGGAGGACTCTTTCGTGT
>OG0000113-Montastraea-cavernosa5799_100
ATGTAACAGACATTCAAGCAACAATAGAAGGGCCAGCTGGTACGCCTTATGAAGGAGGACTCTTTCGTGTAAAACTAGTTCTAGGGAAAGATTTTCCTGCTGCTCCTCCTAAAGGATTTT
>OG0000113-Montastraea-cavernosa5799_150
GAAGGAGGACTCTTTCGTGTAAAACTAGTTCTAGGGAAAGATTTTCCTGCTGCTCCTCCTAAAGGATTTTTCTTAACAAAAATCTTCCACCCAAATGTAGCCAGCAATGGAGAAATCTGT
>OG0000113-Montastraea-cavernosa5799_200
TGCTCCTCCTAAAGGATTTTTCTTAACAAAAATCTTCCACCCAAATGTAGCCAGCAATGGAGAAATCTGTGTAAACACGTTAAAAAAGGATTGGAAACCGGAGCTTGGAGTAAAACATAT
>OG0000113-Montastraea-cavernosa5799_250
CCAGCAATGGAGAAATCTGTGTAAACACGTTAAAAAAGGATTGGAAACCGGAGCTTGGAGTAAAACATATCTTATTGACTGTGAAATGTCTTCTGATAGTCCCAAATCCTGAGTCAGCAT
>OG0000113-Montastraea-cavernosa5799_300
GAGCTTGGAGTAAAACATATCTTATTGACTGTGAAATGTCTTCTGATAGTCCCAAATCCTGAGTCAGCATTGAATGAAGAAGCTGGTAAGCTGTTATTAGAGAAGTATGATGACTACTCA
>OG0000113-Nematostella-vectensis23868_0
GAGAATTTCTCTCCTCAAATAATCAAGCAAGTTGCAAGAGAAATACACGGACTGACGAACGATCCACCCGAAGGAATAAAAGTATTTTCTAATGATGAAGACATTACAGACATCCAAGCA
>OG0000113-Nematostella-vectensis23868_48
GGACTGACGAACGATCCACCCGAAGGAATAAAAGTATTTTCTAATGATGAAGACATTACAGACATCCAAGCATCAATCGAGGGACCTACTGGCACACCATATGAAGGAGGAATATTTAAA
>OG0000113-Nematostella-vectensis23868_96
GAAGACATTACAGACATCCAAGCATCAATCGAGGGACCTACTGGCACACCATATGAAGGAGGAATATTTAAAATCAAACTAGTTTTAGGAAAAGATTTCCCTGCTGCACCGCCAAAAGGG
>OG0000113-Nematostella-vectensis23868_144
CCATATGAAGGAGGAATATTTAAAATCAAACTAGTTTTAGGAAAAGATTTCCCTGCTGCACCGCCAAAAGGGTTTTTTCTTACCAAGATCTTCCATCCAAATGTTGCAAAGAATGGTGAG
>OG0000113-Nematostella-vectensis23868_192
TTCCCTGCTGCACCGCCAAAAGGGTTTTTTCTTACCAAGATCTTCCATCCAAATGTTGCAAAGAATGGTGAGATCTGTGTCAACACATTAAAGAAAGACTGGAAGCCAGACTTAGGAATT
>OG0000113-Nematostella-vectensis23868_240
CCAAATGTTGCAAAGAATGGTGAGATCTGTGTCAACACATTAAAGAAAGACTGGAAGCCAGACTTAGGAATTAAGCAGGTCTTACTGACTGTCAAGTGTCTGCTCATCGTCCCAAACCCC
>OG0000113-Nematostella-vectensis23868_288
GACTGGAAGCCAGACTTAGGAATTAAGCAGGTCTTACTGACTGTCAAGTGTCTGCTCATCGTCCCAAACCCCGAGTCAGCACTAAACGAAGAAGCCGGCAAACTTCTACTAGAAAGATAT
>OG0000113-Nematostella-vectensis23868_333
AAGTGTCTGCTCATCGTCCCAAACCCCGAGTCAGCACTAAACGAAGAAGCCGGCAAACTTCTACTAGAAAGATATGACGACTACTCCAAACGCGCGAAGATGTTCACCGAAATCCATGCA
>OG0000113-Platygyra-carnosus157568_0
GAAAATCTTCACCCACAAATCATCAAGAAAGTTGTTAAAGAACTAACCAGTTTATCAAGCGATCCACCTGAAGGTATTAAAGTTTTTACCAACGAACAGGATGTAACAGACATTCAAGCA
>OG0000113-Platygyra-carnosus157568_48
AGTTTATCAAGCGATCCACCTGAAGGTATTAAAGTTTTTACCAACGAACAGGATGTAACAGACATTCAAGCAACAATAGAAGGCCCTGCTGGAACGCCTTATGAAGGAGGACTCTTTCGT
>OG0000113-Platygyra-carnosus157568_96
CAGGATGTAACAGACATTCAAGCAACAATAGAAGGCCCTGCTGGAACGCCTTATGAAGGAGGACTCTTTCGTGTAAAACTAGTTCTGGGGAAAGATTTTCCTGCTGCGCCTCCTAAAGGA
>OG0000113-Platygyra-carnosus157568_144
CCTTATGAAGGAGGACTCTTTCGTGTAAAACTAGTTCTGGGGAAAGATTTTCCTGCTGCGCCTCCTAAAGGATTTTTCTTAACAAAAATCTTCCACCCAAATGTAGCTAGCAATGGAGAA
>OG0000113-Platygyra-carnosus157568_192
TTTCCTGCTGCGCCTCCTAAAGGATTTTTCTTAACAAAAATCTTCCACCCAAATGTAGCTAGCAATGGAGAAATCTGTGTAAACACACTAAAAAAGGATTGGAAACCAGAACTTGGAGTT
>OG0000113-Platygyra-carnosus157568_240
CCAAATGTAGCTAGCAATGGAGAAATCTGTGTAAACACACTAAAAAAGGATTGGAAACCAGAACTTGGAGTTAAACATATTTTATTGACTGTGAAATGTCTTCTGATAGTCCCAAATCCT
>OG0000113-Platygyra-carnosus157568_288
GATTGGAAACCAGAACTTGGAGTTAAACATATTTTATTGACTGTGAAATGTCTTCTGATAGTCCCAAATCCTGAGTCAGCATTGAATGAAGAAGCTGGTAAGCTGTTATTAGAGAAGTAT
>OG0000113-Platygyra-carnosus157568_333
AAATGTCTTCTGATAGTCCCAAATCCTGAGTCAGCATTGAATGAAGAAGCTGGTAAGCTGTTATTAGAGAAGTATGACGACTATTCAAAGCGAGCTCAGTGGTGGACGGATATCCATGCC
>OG0000113-Seriatopora-hystrix44590_0
GAGAATCTTCATCCTCAAATCCTCAAGCAAGTTATGAAAGAGCTTAGAAGTTTGTCTTGCGATCCTCCCGAAGGCATCAAGATTTTAAGCAACGATGAAGATATAACAGACATACAAGCA
>OG0000113-Seriatopora-hystrix44590_51
TTGTCTTGCGATCCTCCCGAAGGCATCAAGATTTTAAGCAACGATGAAGATATAACAGACATACAAGCAACAATAGAAGGCCCAGCTGGTACCCCTTACGAAGGAGGACTCTTTCGAGTG
>OG0000113-Seriatopora-hystrix44590_102
ATAACAGACATACAAGCAACAATAGAAGGCCCAGCTGGTACCCCTTACGAAGGAGGACTCTTTCGAGTGAAACTAGTTCTTGGGAAGGATTTTCCTGCCAGTCCTCCAAAAGGATTTTTT
>OG0000113-Seriatopora-hystrix44590_153
GGAGGACTCTTTCGAGTGAAACTAGTTCTTGGGAAGGATTTTCCTGCCAGTCCTCCAAAAGGATTTTTTTCAACTAAAATATTTCACCCAAATGTAGCCAGTAATGGAGAAATCTGTGTT
>OG0000113-Seriatopora-hystrix44590_204
CCTCCAAAAGGATTTTTTTCAACTAAAATATTTCACCCAAATGTAGCCAGTAATGGAGAAATCTGTGTTAATACACTAAAAAAAGATTGGAAACCAGATCTTGGTGTAAAGCATATATTA
>OG0000113-Seriatopora-hystrix44590_255
AATGGAGAAATCTGTGTTAATACACTAAAAAAAGATTGGAAACCAGATCTTGGTGTAAAGCATATATTATTGACTATAAAATGTCTTCTTATCGTTCCAAATCCTGAATCTGCATTAAAT
>OG0000129-Abylopsis-tetragona6860_0
AAACTGGATAACTTGAAACGTTTGTTGTTGGCGTTCTTCGACACGCATACGGCGGAGATCGTGAGCTCTAAGGAATTCAACGAGCTGTCGAGCGAGGCGTTGGCATACGTGCTTCAGAGC
>OG0000129-Abylopsis-tetragona6860_49
CGGCGGAGATCGTGAGCTCTAAGGAATTCAACGAGCTGTCGAGCGAGGCGTTGGCATACGTGCTTCAGAGCGATGGACTCTGCATGCACGAATACAATCTCGTCATGGCAGTGAAGAGTT
>OG0000129-Abylopsis-tetragona6860_98
GTTGGCATACGTGCTTCAGAGCGATGGACTCTGCATGCACGAATACAATCTCGTCATGGCAGTGAAGAGTTGGGCGGCCGTCAATGCTGTAGCTACCGGAACTCCGCTGTACGAAACAGC
>OG0000129-Abylopsis-tetragona6860_147
CTCGTCATGGCAGTGAAGAGTTGGGCGGCCGTCAATGCTGTAGCTACCGGAACTCCGCTGTACGAAACAGCCCACAAAGTCGTGTTCAATTTACGGTTACCACTGTTGTCACCACGGGAG
>OG0000129-Aiptasia-pallida52410_0
TTACAAAAGATATGTGAACATTACATTGGTGAAACATTGTCTGTGTACACTGCGGCTGAAGCCCTTCAGACTGCAGTTACTTACAATCAAGAGGAATTACAAGAAAGATGTGTGGAGTAC
>OG0000129-Aiptasia-pallida52410_47
CACTGCGGCTGAAGCCCTTCAGACTGCAGTTACTTACAATCAAGAGGAATTACAAGAAAGATGTGTGGAGTACATTGAAGGACATACTGTTGATGTAATGAAGACCAAAGGATTTCATGA
>OG0000129-Aiptasia-pallida52410_94
AATTACAAGAAAGATGTGTGGAGTACATTGAAGGACATACTGTTGATGTAATGAAGACCAAAGGATTTCATGAACTGTCAGAAGACTCCTTTGCATTACTAATGAGAAGTGACAATTTAC
>OG0000129-Aiptasia-pallida52410_141
GTAATGAAGACCAAAGGATTTCATGAACTGTCAGAAGACTCCTTTGCATTACTAATGAGAAGTGACAATTTACAAATGGATGAACTAGATCTCCTTAATGCAGTTAGAGAATGGGCTACG
>OG0000129-Aiptasia-pallida52410_188
ATTACTAATGAGAAGTGACAATTTACAAATGGATGAACTAGATCTCCTTAATGCAGTTAGAGAATGGGCTACGGTGAATGCTGTTGTATCTGGAAGAAGTGTTGCTGACATTGCACAAAC
>OG0000129-Aiptasia-pallida52410_231
CTCCTTAATGCAGTTAGAGAATGGGCTACGGTGAATGCTGTTGTATCTGGAAGAAGTGTTGCTGACATTGCACAAACCGTAGTTCATCATATAAGATTAGGCCTTCTTACACCAGAAGAA
>OG0000129-Anthopleura-elegantissima121220_0
ATCATGGGATCAGCAATTGAATATGGACTAGAACAACTACAAAAAATATGTGAACAATATATTGGAGAAACATTATCAGTAAACACAGCAGCAGAAGCTCTGCAGACCGCAGTGACTTAC
>OG0000129-Anthopleura-elegantissima121220_54
CAATATATTGGAGAAACATTATCAGTAAACACAGCAGCAGAAGCTCTGCAGACCGCAGTGACTTACAATCAAGAAGAGCTACAAGACAGGTGCATAGAATTCATTGAAGCACAAACAGCA
>OG0000129-Anthopleura-elegantissima121220_108
GCAGTGACTTACAATCAAGAAGAGCTACAAGACAGGTGCATAGAATTCATTGAAGCACAAACAGCAGAGGTGTTCAAAACTAAAGGCTTCCATGAACTGTCAGAAGAATCATTGAATTTG
>OG0000129-Anthopleura-elegantissima121220_162
GCACAAACAGCAGAGGTGTTCAAAACTAAAGGCTTCCATGAACTGTCAGAAGAATCATTGAATTTGCTGCTAGCGAGTGACAAGCTAAGAATGGATGAACTAGATCTTATCAGTGCTATT
>OG0000129-Anthopleura-elegantissima121220_216
TCATTGAATTTGCTGCTAGCGAGTGACAAGCTAAGAATGGATGAACTAGATCTTATCAGTGCTATTAGAGAATGGGCTACTGTTAATGCTGTTGTTTCTGGGAAATCTGTAGCAGAAGTA
>OG0000129-Anthopleura-elegantissima121220_267
CTTATCAGTGCTATTAGAGAATGGGCTACTGTTAATGCTGTTGTTTCTGGGAAATCTGTAGCAGAAGTAGCCCATCCAGTCATTCATCACATAAGATTTGGCCTGTTGTCACCAGAAGAA
>OG0000129-Bolocera-tuediae18971_0
GTGATGGATATAATGGGATCAGCTATCGAGTATGGATTAGAACAACTACAAAAGATATGTGAACAGTACATTGGAGAAACCTTATCAGTAAGCACAGCGGCAGAGGCTCTTCAGACAGCA
>OG0000129-Bolocera-tuediae18971_46
TACAAAAGATATGTGAACAGTACATTGGAGAAACCTTATCAGTAAGCACAGCGGCAGAGGCTCTTCAGACAGCAGTTACGTACAATCAAGAAGAGCTACAAGATAGATGTATTGAGTACA
>OG0000129-Bolocera-tuediae18971_92
CACAGCGGCAGAGGCTCTTCAGACAGCAGTTACGTACAATCAAGAAGAGCTACAAGATAGATGTATTGAGTACATTGAAGCACATACAGCTGATGTCTTCAAGACTAAGGGATTCCATGA
>OG0000129-Bolocera-tuediae18971_138
GAGCTACAAGATAGATGTATTGAGTACATTGAAGCACATACAGCTGATGTCTTCAAGACTAAGGGATTCCATGAACTATCAGAAGATTCTTTAGCTCTACTGTTGGCGAGTGACAAGCTA
>OG0000129-Bolocera-tuediae18971_184
ATGTCTTCAAGACTAAGGGATTCCATGAACTATCAGAAGATTCTTTAGCTCTACTGTTGGCGAGTGACAAGCTAGGGATGGACGAACTAGATCTCATTGGTTCTGTTAGAGAATGGGCTA
>OG0000129-Bolocera-tuediae18971_230
AGCTCTACTGTTGGCGAGTGACAAGCTAGGGATGGACGAACTAGATCTCATTGGTTCTGTTAGAGAATGGGCTACTGTTAATGCTGTTGTTTCTTGTAAATCTGTAGCAGAAGTGGCCCA
>OG0000129-Bolocera-tuediae18971_276
CTCATTGGTTCTGTTAGAGAATGGGCTACTGTTAATGCTGTTGTTTCTTGTAAATCTGTAGCAGAAGTGGCCCATCCCATCATTCATCACATTAGGTTTGGTCTCTTAACGCCAGAAGAA
>OG0000129-Cassiopea51358_0
GTCTTTGACATATTAACTGCGGCTTACGAAAACGAGCTGGAGCAACTCATCAAGGTATGCGAAGAATTCCTGTTACGAAATGCGAGCGTAGACAATGTGTGTGAATACATGGATTTTTTT
>OG0000129-Craseoa-lathetica12717_0
GTTATGGACATCTTGCTATTAGCAATGGAATATAAATTAAGTAAACTTGTTGATATGTGTGAGAAGTATATATTACAGAACGTTACCATAGAAACTGCTTGTCATTCTATTCAAGCTGCA
>OG0000129-Craseoa-lathetica12717_38
AAGTAAACTTGTTGATATGTGTGAGAAGTATATATTACAGAACGTTACCATAGAAACTGCTTGTCATTCTATTCAAGCTGCAATATCATTTGGATTGGATAACTTAAAAAGATTGTTACT
>OG0000129-Craseoa-lathetica12717_75
CAGAACGTTACCATAGAAACTGCTTGTCATTCTATTCAAGCTGCAATATCATTTGGATTGGATAACTTAAAAAGATTGTTACTTGCATTCTTCGAAAAACATACAAAAGAAGTATTCCGT
>OG0000129-Craterolophus-convolvulus4222_0
CTGATGGATACTATGATCGCAGCATCAGAATATGGAATTGATGACCTGATTTCACTTTCTGAAAGACATATGAAGGCAACTGTTGGAATAAGAACGCTTGCGACTTCATGCAGATTGCTG
>OG0000129-Craterolophus-convolvulus4222_3
ATGGATACTATGATCGCAGCATCAGAATATGGAATTGATGACCTGATTTCACTTTCTGAAAGACATATGAAGGCAACTGTTGGAATAAGAACGCTTGCGACTTCATGCAGATTGCTGTGA
>OG0000129-Edwardsiella-lineata11290_0
GTGATGGATATAATGGGTGCAGCAATGGAGTATGGTCTTGGGCAGCTACAAAAGATCTGTGAAAAGTACATTGGGGAGACTCTTGCTGTTGCAACGGCTTGTGGGGCAATGCAGATATCT
>OG0000129-Edwardsiella-lineata11290_46
TACAAAAGATCTGTGAAAAGTACATTGGGGAGACTCTTGCTGTTGCAACGGCTTGTGGGGCAATGCAGATATCTGTGACATACAGCCAGGATGAGCTGCAAGCCCACTGCTTAGAGTTCA
>OG0000129-Edwardsiella-lineata11290_92
AACGGCTTGTGGGGCAATGCAGATATCTGTGACATACAGCCAGGATGAGCTGCAAGCCCACTGCTTAGAGTTCATTGAGCTCAACACCCCTGGCGTGTTCAAAACCAAAGGCTTCCACGA
>OG0000129-Edwardsiella-lineata11290_138
GAGCTGCAAGCCCACTGCTTAGAGTTCATTGAGCTCAACACCCCTGGCGTGTTCAAAACCAAAGGCTTCCACGAGTTGTCAGAAGAGGCTTTGGAAATCCTGCTGCGCAGTGATAGGCTG
>OG0000129-Edwardsiella-lineata11290_184
GCGTGTTCAAAACCAAAGGCTTCCACGAGTTGTCAGAAGAGGCTTTGGAAATCCTGCTGCGCAGTGATAGGCTGAATATTGATGAGCTGGATCTTCTGAGTGCTGTTCGGGAATGGGCCA
>OG0000129-Edwardsiella-lineata11290_230
GGAAATCCTGCTGCGCAGTGATAGGCTGAATATTGATGAGCTGGATCTTCTGAGTGCTGTTCGGGAATGGGCCACAGTCAATGCTGTTGTTTCAATCAAGTCAGTCGCTGATACTGGTGC
>OG0000129-Edwardsiella-lineata11290_276
CTTCTGAGTGCTGTTCGGGAATGGGCCACAGTCAATGCTGTTGTTTCAATCAAGTCAGTCGCTGATACTGGTGCCAATGTTGTGCAGCATATTCGCCTTGGCTTACTGACTCCAGAAGAA
>OG0000129-Eunicella-verrucosa13971_0
GTAATAGATGTTCTTGTTAGTGCGGCGGAATACTCATTAGATGAATTACAGCAAATATGTGGTGAGTTCATTGCCAATACGCTATGTATATCAACTGCTTGTGCAGCTATGCAGGTTTCT
>OG0000129-Eunicella-verrucosa13971_48
CAGCAAATATGTGGTGAGTTCATTGCCAATACGCTATGTATATCAACTGCTTGTGCAGCTATGCAGGTTTCTGTGATGTATAATCTATCAAACTTAAAGGAAACTGTTCTAAGCTACATT
>OG0000129-Eunicella-verrucosa13971_96
GCTTGTGCAGCTATGCAGGTTTCTGTGATGTATAATCTATCAAACTTAAAGGAAACTGTTCTAAGCTACATTGAAAAACACGCTCAAGAAGTATTTAAAACGGAAAGTTTTCATGAACTA
>OG0000129-Eunicella-verrucosa13971_144
AAGGAAACTGTTCTAAGCTACATTGAAAAACACGCTCAAGAAGTATTTAAAACGGAAAGTTTTCATGAACTATCTGAAGACGCATTTTGCGTACTGTTAGCGAGTGATAACCTGAATATT
>OG0000129-Eunicella-verrucosa13971_192
AAAACGGAAAGTTTTCATGAACTATCTGAAGACGCATTTTGCGTACTGTTAGCGAGTGATAACCTGAATATTGATGAGCTTGATCTTATTGCTTTAGTGAGGGAATGGGCAACTGTTAAT
>OG0000129-Eunicella-verrucosa13971_240
TTAGCGAGTGATAACCTGAATATTGATGAGCTTGATCTTATTGCTTTAGTGAGGGAATGGGCAACTGTTAATTCGATTGGTCTCAATAAACCAGTCCAAGAATTGACGAAAAATATTGAT
>OG0000129-Hydractinia-polyclina35909_0
GTGATGAATGTGTTGTCAGCCTCAATGGAGTATGGTATGGATCAACTTGTGAAGATTTGCGAGAAATACATTGGAGAATCAGTGATCATTGAGACAGCTTGCGATGCTATGCAGGCAGCT
>OG0000129-Hydractinia-polyclina35909_46
TTGTGAAGATTTGCGAGAAATACATTGGAGAATCAGTGATCATTGAGACAGCTTGCGATGCTATGCAGGCAGCTGTGACGTTTGGTCTTGACAACTTCAAGAGAATGCTGCTTCCGTTTT
>OG0000129-Hydractinia-polyclina35909_92
GACAGCTTGCGATGCTATGCAGGCAGCTGTGACGTTTGGTCTTGACAACTTCAAGAGAATGCTGCTTCCGTTTTTCGAGCAACATACTGCTGAGATTTTCCAAACCAAAGGTTTCAACGA
>OG0000129-Hydractinia-polyclina35909_138
AACTTCAAGAGAATGCTGCTTCCGTTTTTCGAGCAACATACTGCTGAGATTTTCCAAACCAAAGGTTTCAACGAATTGTCCGACACTACATTGGCTTATATCATGCAGAGTGATGAGCTA
>OG0000129-Hydractinia-polyclina35909_184
AGATTTTCCAAACCAAAGGTTTCAACGAATTGTCCGACACTACATTGGCTTATATCATGCAGAGTGATGAGCTAAATATGGACGAATATGAATTACTGAAAGCAATAAAAAGTTGGGCAG
>OG0000129-Hydractinia-polyclina35909_230
GGCTTATATCATGCAGAGTGATGAGCTAAATATGGACGAATATGAATTACTGAAAGCAATAAAAAGTTGGGCAGTTGTTAACTCGGTAGCATTGGGTCGTCCTCTATGTGAGGTAGCACG
>OG0000129-Hydractinia-polyclina35909_276
TTACTGAAAGCAATAAAAAGTTGGGCAGTTGTTAACTCGGTAGCATTGGGTCGTCCTCTATGTGAGGTAGCACGTACTGTTGTTTGCAATTTAAGGCTACCGTTACTTTCTCCTGAAGAG
>OG0000129-Leptogorgia-sarmentosa2834_0
AACTTGAAGGAAACAGTTCTCAGTTACATTGAGAAACATGCTCAAGACGTGTTTAAAACGGAAGGTTTTCATGAACTATCAGAGGAAACATTTTGCGTACTGTTAGCAAGTGATAACCTC
>OG0000129-Leptogorgia-sarmentosa2834_46
ACGTGTTTAAAACGGAAGGTTTTCATGAACTATCAGAGGAAACATTTTGCGTACTGTTAGCAAGTGATAACCTCAACATTGACGAGCTTAATCTCATTGCGTTAGTGAGGGAGTGGGCGA
>OG0000129-Leptogorgia-sarmentosa2834_92
TTGCGTACTGTTAGCAAGTGATAACCTCAACATTGACGAGCTTAATCTCATTGCGTTAGTGAGGGAGTGGGCGACTGTTAATTCGATTGGTCTCAATAAACCAGTTCAAGACTTGACAAA
>OG0000129-Leptogorgia-sarmentosa2834_138
CTCATTGCGTTAGTGAGGGAGTGGGCGACTGTTAATTCGATTGGTCTCAATAAACCAGTTCAAGACTTGACAAAGAATATTGTTCATCATCTTCGTTTATTGTTGCTGTCCCCGGAGGAA
>OG0000129-Montastraea-cavernosa85813_0
GTAATGGAAGTCATGGGTTCAGCCATGGAGTACAATTTAGAGCAACTACAAAAGATTTGTGAGCAGTTCATTGGTGAAACTCTTGCAATAGAGACAGCATCAGAAGCTATGCAGATTGCA
>OG0000129-Montastraea-cavernosa85813_46
TACAAAAGATTTGTGAGCAGTTCATTGGTGAAACTCTTGCAATAGAGACAGCATCAGAAGCTATGCAGATTGCAGTTACCTATGATCAGGAAGAACTGAGAGAGCGTTGTTTGGATTTCA
>OG0000129-Montastraea-cavernosa85813_92
GACAGCATCAGAAGCTATGCAGATTGCAGTTACCTATGATCAGGAAGAACTGAGAGAGCGTTGTTTGGATTTCATTGAAGAAAACACAGAGAGTGTCTTCAGAACAAAAGGATTTAATGA
>OG0000129-Montastraea-cavernosa85813_138
GAACTGAGAGAGCGTTGTTTGGATTTCATTGAAGAAAACACAGAGAGTGTCTTCAGAACAAAAGGATTTAATGAACTGTCTGAGGAAGCCTTGTCCATACTGCTGCAAAGTGACAAACTG
>OG0000129-Montastraea-cavernosa85813_184
GTGTCTTCAGAACAAAAGGATTTAATGAACTGTCTGAGGAAGCCTTGTCCATACTGCTGCAAAGTGACAAACTGATGATGGATGAGCTGGAAATTCTTGTGGCTGTGAGGGAATGGGCCA
>OG0000129-Montastraea-cavernosa85813_230
GTCCATACTGCTGCAAAGTGACAAACTGATGATGGATGAGCTGGAAATTCTTGTGGCTGTGAGGGAATGGGCCACAGTTAATTCTGTGGTTCTTAGTAAGTCCCTTGCTGAAGTGGCACA
>OG0000129-Montastraea-cavernosa85813_276
ATTCTTGTGGCTGTGAGGGAATGGGCCACAGTTAATTCTGTGGTTCTTAGTAAGTCCCTTGCTGAAGTGGCACAGAATGTAATCAAACATGTCAGACTTGCGCTGTTAACACCTGAGGAA
>OG0000129-Nanomia-bijuga49202_0
GTTATGGATATACTGCTTTTAGCGATTGAATATCATTTAAGTGGACTTATAAAAATTTGCGAGAAGTTTATATTGAGTTCAATTAAGATTGAAACTGCATGTGATGCAATGCAAGCTGCT
>OG0000129-Nanomia-bijuga49202_46
TTATAAAAATTTGCGAGAAGTTTATATTGAGTTCAATTAAGATTGAAACTGCATGTGATGCAATGCAAGCTGCTGTGACTTTTGAATTAGACAATCTAAAGCGAGCTTTAATTCCATATT
>OG0000129-Nanomia-bijuga49202_92
AACTGCATGTGATGCAATGCAAGCTGCTGTGACTTTTGAATTAGACAATCTAAAGCGAGCTTTAATTCCATATTTTGAGAAAAATACAATAGAAATATTTAACTCAGGAGAATTCAATGA
>OG0000129-Nanomia-bijuga49202_138
AATCTAAAGCGAGCTTTAATTCCATATTTTGAGAAAAATACAATAGAAATATTTAACTCAGGAGAATTCAATGAGTTATCTAGCGATGCATTGGCATATATTCTGCAAAGTGATGAACTT
>OG0000129-Nanomia-bijuga49202_184
AAATATTTAACTCAGGAGAATTCAATGAGTTATCTAGCGATGCATTGGCATATATTCTGCAAAGTGATGAACTTTTAATGAAAGAGTATGATATATTAGTTGCCATCAAAAGATGGGCCA
>OG0000129-Nanomia-bijuga49202_230
GGCATATATTCTGCAAAGTGATGAACTTTTAATGAAAGAGTATGATATATTAGTTGCCATCAAAAGATGGGCCATGGTTAATTCTGGCGCCCTAAATGTTCCACTTTTTGCAATGTCTCA
>OG0000129-Nanomia-bijuga49202_276
ATATTAGTTGCCATCAAAAGATGGGCCATGGTTAATTCTGGCGCCCTAAATGTTCCACTTTTTGCAATGTCTCAATCAGTTGTTTCATATTTAAGACTTCCTTTGCTTACCTCGGAAGAA
>OG0000129-Platygyra-carnosus124103_0
GTGATGGAAGTCATGGGTTCAGCCATGGAGTACAATTTAGAGCAACTACAAAAGATTTGTGGGCAGTTCACTGGTGAAACTCTTGCAATAGAAACAGCATCTGAAGCTATGCAGATTGCT
>OG0000129-Platygyra-carnosus124103_46
TACAAAAGATTTGTGGGCAGTTCACTGGTGAAACTCTTGCAATAGAAACAGCATCTGAAGCTATGCAGATTGCTGTAACCTATGATCAGGAGGAGCTCAGGGAACGCTGTTTGGATTTCA
>OG0000129-Platygyra-carnosus124103_92
AACAGCATCTGAAGCTATGCAGATTGCTGTAACCTATGATCAGGAGGAGCTCAGGGAACGCTGTTTGGATTTCATTGAAGAAAACACAGAGAGTGTCTTCAGAACTAAAGGATTTCATGA
>OG0000129-Platygyra-carnosus124103_138
GAGCTCAGGGAACGCTGTTTGGATTTCATTGAAGAAAACACAGAGAGTGTCTTCAGAACTAAAGGATTTCATGAGCTGTCTGAGGAAGCCTTGTCTTTATTGCTGCAAAGTGACAAACTG
>OG0000129-Platygyra-carnosus124103_184
GTGTCTTCAGAACTAAAGGATTTCATGAGCTGTCTGAGGAAGCCTTGTCTTTATTGCTGCAAAGTGACAAACTGATGATGGATGAGCTGGAAATTCTTGTTGCTGTGAGGGAATGGGCCA
>OG0000129-Platygyra-carnosus124103_230
GTCTTTATTGCTGCAAAGTGACAAACTGATGATGGATGAGCTGGAAATTCTTGTTGCTGTGAGGGAATGGGCCACAGTTAATTCTGTGGTCCTGAGTAAGTCACTTGCTGAAGTGGCACA
>OG0000129-Platygyra-carnosus124103_276
ATTCTTGTTGCTGTGAGGGAATGGGCCACAGTTAATTCTGTGGTCCTGAGTAAGTCACTTGCTGAAGTGGCACAGAATGTCATCAAATATGTCCGACTTGCACTGTTAACACCTGAGGAA
>OG0000129-Porites-ateroides9927_0
GTAATGGATATAATGGGGTGTGCCATGGAATACAATCTGGAGCAACTTCAAAAGATTTGTGAGCAGTTCATCGGTGAAACACTGGCAGTAGAGACAGCCTCTGAAGCTATGCAGATTGCT
>OG0000129-Porites-ateroides9927_50
AAAGATTTGTGAGCAGTTCATCGGTGAAACACTGGCAGTAGAGACAGCCTCTGAAGCTATGCAGATTGCTGTTACTTATGGACAGGAAGAGTTAAGAGAACGCTGTTTAGAATTCATTGA
>OG0000129-Porites-ateroides9927_100
CTGAAGCTATGCAGATTGCTGTTACTTATGGACAGGAAGAGTTAAGAGAACGCTGTTTAGAATTCATTGAAGAAAACACCGAAAGTGTTTTCAGAACAAAAGGTTTTCACGAGTTGTCCG
>OG0000129-Porites-ateroides9927_150
CGCTGTTTAGAATTCATTGAAGAAAACACCGAAAGTGTTTTCAGAACAAAAGGTTTTCACGAGTTGTCCGAGGAGGCTTTGGCACAACTACTCCAAAGTGATAAACTAATGATGGATGAG
>OG0000129-Stomolophus-meleagris35667_0
GTATTCGACATTTTGACTGCAGCTAACGAGAAAGGACTGGAGAAACTCATCAAGGTTTGTGAAGATTTTCTGCTACGGAACGCTAGCATTGAAACAGTTTGCGAATACATGGACGTGGCA
>OG0000129-Stomolophus-meleagris35667_46
TCATCAAGGTTTGTGAAGATTTTCTGCTACGGAACGCTAGCATTGAAACAGTTTGCGAATACATGGACGTGGCAGTCACCTTCGAACTGGCGAGCCTGAGTGACAAGCTGATGGTCTACT
>OG0000129-Stomolophus-meleagris35667_92
AACAGTTTGCGAATACATGGACGTGGCAGTCACCTTCGAACTGGCGAGCCTGAGTGACAAGCTGATGGTCTACTTTGATGAGCACACCGTGGACATTTTCAATTCCGTCACATTCAGAGA
>OG0000129-Stomolophus-meleagris35667_138
AGCCTGAGTGACAAGCTGATGGTCTACTTTGATGAGCACACCGTGGACATTTTCAATTCCGTCACATTCAGAGAAATGTCCGCAGCGGCCCTGGAGTTCGTTCTCAACAGCAACAACCTG
>OG0000129-Stomolophus-meleagris35667_184
ACATTTTCAATTCCGTCACATTCAGAGAAATGTCCGCAGCGGCCCTGGAGTTCGTTCTCAACAGCAACAACCTGCGCATGGACGAATTCGACATCTACGAGGCTGTACGAGGCTGGGCTA
>OG0000129-Stomolophus-meleagris35667_230
GGAGTTCGTTCTCAACAGCAACAACCTGCGCATGGACGAATTCGACATCTACGAGGCTGTACGAGGCTGGGCTACCGTCAATTCTCTGGTTTTGGAGCAACCTGTTAATTCGGTAGCACA
>OG0000129-Stomolophus-meleagris35667_276
ATCTACGAGGCTGTACGAGGCTGGGCTACCGTCAATTCTCTGGTTTTGGAGCAACCTGTTAATTCGGTAGCACAGGGTGTCGTCAAGCAAATTCGTCTTGGTCTTATGACGTCAGAGGAG
>OG0000142-Abylopsis-tetragona2044_0
TGTTTTAAATGGGTAAAAACGAAAAAAGAAGTCCGTAACATCAAGTTAGTCATCGTTGGTCTTGACAATGCTGGCAAAACAACAACAATTACATCGTTGCAGGGTGAACCACCGGACGGT
>OG0000142-Abylopsis-tetragona2044_51
ATCGTTGGTCTTGACAATGCTGGCAAAACAACAACAATTACATCGTTGCAGGGTGAACCACCGGACGGTATTGCTCCTACTGTTGGCTTCTCGAACGCCAAGATGACAATAAACAGGTGG
>OG0000142-Abylopsis-tetragona2044_102
GGTGAACCACCGGACGGTATTGCTCCTACTGTTGGCTTCTCGAACGCCAAGATGACAATAAACAGGTGGAACATTGTCATTTATGATCTTGGTGGTGGAACAGGGGTGAGAAGTGTGTGG
>OG0000142-Abylopsis-tetragona2044_153
ATGACAATAAACAGGTGGAACATTGTCATTTATGATCTTGGTGGTGGAACAGGGGTGAGAAGTGTGTGGCAGAAGTACTACGCTGAAGTCTATGGAATTGTATTTACCGTGGATGCTGGG
>OG0000142-Abylopsis-tetragona2044_204
GGGGTGAGAAGTGTGTGGCAGAAGTACTACGCTGAAGTCTATGGAATTGTATTTACCGTGGATGCTGGGGATCATGAACGCATGACTGAAAGCAGAAATGTATTGCGCGAGATGTTCAGC
>OG0000142-Abylopsis-tetragona2044_255
TTTACCGTGGATGCTGGGGATCATGAACGCATGACTGAAAGCAGAAATGTATTGCGCGAGATGTTCAGCGACGACAAAGTACTGGGTAAACCCTTATTGGTGTTTGCAAACAAACAAGAT
>OG0000142-Abylopsis-tetragona2044_306
TTGCGCGAGATGTTCAGCGACGACAAAGTACTGGGTAAACCCTTATTGGTGTTTGCAAACAAACAAGATAAAGAGGGAGCACTCAACGAGGAGGAAATTACAGAACGACTTTCATTGAGA
>OG0000142-Abylopsis-tetragona2044_357
TTTGCAAACAAACAAGATAAAGAGGGAGCACTCAACGAGGAGGAAATTACAGAACGACTTTCATTGAGAGAATTATCACAAGAATATCAGTTCAAGTACAATGTCTTCTCCTGTTCTGCA
>OG0000142-Abylopsis-tetragona2044_405
ACAGAACGACTTTCATTGAGAGAATTATCACAAGAATATCAGTTCAAGTACAATGTCTTCTCCTGTTCTGCAATTAAAGGGTACGGAAAAACGATGGACAAAAGAATCAAATCAGGTTTA
>OG0000142-Agalma-elegans39918_0
TGTTTTAGATGGGTTAAGAGAAGAAAGCAAACAAAAGAAATAAAGCTTGTTATTATCGGTCTTGATAATGCAGGAAAGACAACTACTATAGCTTGTTTACAAGGCGAACCGCCTGATGGA
>OG0000142-Agalma-elegans39918_51
ATTATCGGTCTTGATAATGCAGGAAAGACAACTACTATAGCTTGTTTACAAGGCGAACCGCCTGATGGAATAGCACCCACTGTTGGATTTTCAAATGCTAACCTCACAATGGGAAGATGG
>OG0000142-Agalma-elegans39918_102
GGCGAACCGCCTGATGGAATAGCACCCACTGTTGGATTTTCAAATGCTAACCTCACAATGGGAAGATGGAACATCACTGTCTATGATCTTGGCGGCGGAGAAAATGTCCGCAGCGTCTGG
>OG0000142-Agalma-elegans39918_153
CTCACAATGGGAAGATGGAACATCACTGTCTATGATCTTGGCGGCGGAGAAAATGTCCGCAGCGTCTGGCCGAAATACTATGCAGAGGTTTATGGGATGATTTTTGCAGTTGACGCAGGT
>OG0000142-Agalma-elegans39918_204
AATGTCCGCAGCGTCTGGCCGAAATACTATGCAGAGGTTTATGGGATGATTTTTGCAGTTGACGCAGGTGATCATAGTCGACTTGTCGAATCTAAGAATGTCTTGAATGAGATATTCACT
>OG0000142-Agalma-elegans39918_255
TTTGCAGTTGACGCAGGTGATCATAGTCGACTTGTCGAATCTAAGAATGTCTTGAATGAGATATTCACTGATCCTAAAGTTAGTGGCAAGCCTATCGTTGTATTTGCCAATAAGCAAGAC
>OG0000142-Agalma-elegans39918_306
TTGAATGAGATATTCACTGATCCTAAAGTTAGTGGCAAGCCTATCGTTGTATTTGCCAATAAGCAAGACAAAGATGGTGCGTTCAACGAAGAAGAAGTTTCCAAGCAGCTTGCCCTGCAA
>OG0000142-Agalma-elegans39918_357
TTTGCCAATAAGCAAGACAAAGATGGTGCGTTCAACGAAGAAGAAGTTTCCAAGCAGCTTGCCCTGCAAGAACTATCAAAACAGCATAACTTTAAGTATAATATTTTCTCTTGCTCTGCA
>OG0000142-Agalma-elegans39918_405
TCCAAGCAGCTTGCCCTGCAAGAACTATCAAAACAGCATAACTTTAAGTATAATATTTTCTCTTGCTCTGCAATCCAAGGATATGGTAAGAAGACAGACAAACGGATTAGAAGTGGGCTA
>OG0000142-Alatina-alata28116_0
TGCTTTGCATGGCTCAAGAGGAAAAAGGAACCCGAAAGGAGCATCACATTGGTTATAATAGGGCTTGATGATGCTGGAAAAACAACAACAATTGCAGGGATCCAAGGAGAGCCTCCAGAT
>OG0000142-Alatina-alata28116_51
GTTATAATAGGGCTTGATGATGCTGGAAAAACAACAACAATTGCAGGGATCCAAGGAGAGCCTCCAGATGGTATCACACCAACAGTTGGTTTTGCCAACAAGTCATTGAAAATTAACGGG
>OG0000142-Alatina-alata28116_102
CAAGGAGAGCCTCCAGATGGTATCACACCAACAGTTGGTTTTGCCAACAAGTCATTGAAAATTAACGGGAGACAGGTAACAGCTTATGACCTTGGTGGTGGTGCAAAGTTTAGAGCTGTT
>OG0000142-Alatina-alata28116_153
TCATTGAAAATTAACGGGAGACAGGTAACAGCTTATGACCTTGGTGGTGGTGCAAAGTTTAGAGCTGTTTGGAAACAGTATTATGCAGAGGTTTATGGCATCGTGTTTGTGGTAGACTCC
>OG0000142-Alatina-alata28116_204
GCAAAGTTTAGAGCTGTTTGGAAACAGTATTATGCAGAGGTTTATGGCATCGTGTTTGTGGTAGACTCCAGCAACAAAGGTAGACTGGAAGAATGTAAAACTGTTCTGCATGAAGTCATA
>OG0000142-Alatina-alata28116_255
GTGTTTGTGGTAGACTCCAGCAACAAAGGTAGACTGGAAGAATGTAAAACTGTTCTGCATGAAGTCATAGAGCACTCAAGGATAGCTGGAAAACCAATTTTAATACTAGCAAACAAGCAA
>OG0000142-Alatina-alata28116_306
GTTCTGCATGAAGTCATAGAGCACTCAAGGATAGCTGGAAAACCAATTTTAATACTAGCAAACAAGCAAGACAAAGAAGGAGCGCTCAATCTGGAGGCGATTGAATCTTTACTGGAACTG
>OG0000142-Alatina-alata28116_357
ATACTAGCAAACAAGCAAGACAAAGAAGGAGCGCTCAATCTGGAGGCGATTGAATCTTTACTGGAACTGAAGCAGATGGCGGAAAAGCTTAATTTCCAATTTTCTTTGATGGGTTGCTCA
>OG0000142-Alatina-alata28116_408
GAATCTTTACTGGAACTGAAGCAGATGGCGGAAAAGCTTAATTTCCAATTTTCTTTGATGGGTTGCTCAGCAATAAAAGGATATGGCAGGAAACTTGACCCCAAAATAAAACAAGGGTTA
>OG0000142-Atolla-vanhoeffeni93_0
TGTTTTGCCTGGTTAAAGAAGAAAAGGGAACCAGAAAAGCGAATAACTCTTGTTATCATTGGCGTAGATAATGCTGGAAAGACAACTACAATAGCAAGTCTTCAAGGCGAAGCTCCTGAT
>OG0000142-Atolla-vanhoeffeni93_51
GTTATCATTGGCGTAGATAATGCTGGAAAGACAACTACAATAGCAAGTCTTCAAGGCGAAGCTCCTGATGGGGTGACACCAACAATTGGTTTTGCTAACAAAGAAGTCAATGTTGGAAAG
>OG0000142-Atolla-vanhoeffeni93_102
CAAGGCGAAGCTCCTGATGGGGTGACACCAACAATTGGTTTTGCTAACAAAGAAGTCAATGTTGGAAAGTTTAAAGTCACTATTTATGATTTAGGTGGTGGTGCGAGATTTCGGGATGTA
>OG0000142-Atolla-vanhoeffeni93_153
GAAGTCAATGTTGGAAAGTTTAAAGTCACTATTTATGATTTAGGTGGTGGTGCGAGATTTCGGGATGTATGGAAAAAATATTATTCTGATATATTTGGTGTCGTATTTGTTGTTGATTCG
>OG0000142-Atolla-vanhoeffeni93_204
GCGAGATTTCGGGATGTATGGAAAAAATATTATTCTGATATATTTGGTGTCGTATTTGTTGTTGATTCGTGTAGTCATGAAAAATTAGAAGAGTCTAGAACAGTTCTTCGTCAGGTTGTG
>OG0000142-Atolla-vanhoeffeni93_255
GTATTTGTTGTTGATTCGTGTAGTCATGAAAAATTAGAAGAGTCTAGAACAGTTCTTCGTCAGGTTGTGGAACATTCCCGAATATCAGGAAAACCATTCCTAATTTTTGCAAATAAACAA
>OG0000142-Atolla-vanhoeffeni93_306
GTTCTTCGTCAGGTTGTGGAACATTCCCGAATATCAGGAAAACCATTCCTAATTTTTGCAAATAAACAAGATCAGGATGGTGCGTTAAATAAAGATGAAATTATAGATCAACTTGAGCTA
>OG0000142-Atolla-vanhoeffeni93_357
ATTTTTGCAAATAAACAAGATCAGGATGGTGCGTTAAATAAAGATGAAATTATAGATCAACTTGAGCTAAGAGAACTATGGGATAAACATCGATTTCAATATAATGTGGTCCCATGTTCC
>OG0000142-Atolla-vanhoeffeni93_408
ATAGATCAACTTGAGCTAAGAGAACTATGGGATAAACATCGATTTCAATATAATGTGGTCCCATGTTCCGCCTTGAAAGGATATGGTAGAAAGATAGATAAGGGCATCAAAACAGGTTTA
>OG0000142-Calvadosia-cruxmelitensis48821_0
TGTTATGGATGGCTTAAAACTCGGAGAGAACCAACAAGGAAATTAACCCTGGTGTCCATCGGACTGGATGATGCTGGCAAAACAACAACCCTTGCAAGCCTTCAGGGAGAGCCACCGGAT
>OG0000142-Calvadosia-cruxmelitensis48821_51
GTGTCCATCGGACTGGATGATGCTGGCAAAACAACAACCCTTGCAAGCCTTCAGGGAGAGCCACCGGATGGCATCACACCAACACTTGGTTTTGCCAATGCCGAATTAACATTGAATCGT
>OG0000142-Calvadosia-cruxmelitensis48821_102
CAGGGAGAGCCACCGGATGGCATCACACCAACACTTGGTTTTGCCAATGCCGAATTAACATTGAATCGTTTTCAAGTGACCATTTATGATCTTGGTGGAGGCTCCAGAGTGCGCTCCATA
>OG0000142-Calvadosia-cruxmelitensis48821_153
GAATTAACATTGAATCGTTTTCAAGTGACCATTTATGATCTTGGTGGAGGCTCCAGAGTGCGCTCCATATGGAAGAATTATTATGCCGAGATATTTGGCCTCATCTTTGTTGTTGACTCT
>OG0000142-Calvadosia-cruxmelitensis48821_204
TCCAGAGTGCGCTCCATATGGAAGAATTATTATGCCGAGATATTTGGCCTCATCTTTGTTGTTGACTCTTGCAACAAAGACAGACTCACTGACGTGAGAGATGTTTTGGCAGAAGTGACG
>OG0000142-Calvadosia-cruxmelitensis48821_255
ATCTTTGTTGTTGACTCTTGCAACAAAGACAGACTCACTGACGTGAGAGATGTTTTGGCAGAAGTGACGTGTCATCCGTATGTCAGTGGGAAACCACTCTTGCTACTTGCCAATAAGCAG
>OG0000142-Calvadosia-cruxmelitensis48821_357
CTACTTGCCAATAAGCAGGATAGGGCCGATGCAGCCAGCACCGAAGAGATCAAATATGAAATCAATCTTGATGAACTTGCCGAGAAGAATGGTTTTGTTTATCACATGGTTGGGTGTTCT
>OG0000142-Calvadosia-cruxmelitensis48821_408
AAATATGAAATCAATCTTGATGAACTTGCCGAGAAGAATGGTTTTGTTTATCACATGGTTGGGTGTTCTGCTGTGAAAGGTTACGGTAAAGGAATCGATAAAAGCATACAACAAGGTGTG
>OG0000142-Corallium-rubrum37986_0
TGTTTTTCCTGGTTTACAAAGAAGGAAGCAAGGGAAATCAAACTGCTTATGCTTGGTTTGGACAACGCTGGCAAGTCAACCATCATCAATGATTTGAAAGGAGAATCTCAAGAGCCAACA
>OG0000142-Corallium-rubrum37986_45
CTTATGCTTGGTTTGGACAACGCTGGCAAGTCAACCATCATCAATGATTTGAAAGGAGAATCTCAAGAGCCAACAATGCCAACAGTTGGTTTCTCCAGTGCTGATCTTAAGTTGTTAAAT
>OG0000142-Corallium-rubrum37986_90
GATTTGAAAGGAGAATCTCAAGAGCCAACAATGCCAACAGTTGGTTTCTCCAGTGCTGATCTTAAGTTGTTAAATTTTAAAGTGAAGGCATACGATGTTGGTGGAGGTCCAAGGATTAGG
>OG0000142-Corallium-rubrum37986_135
TTCTCCAGTGCTGATCTTAAGTTGTTAAATTTTAAAGTGAAGGCATACGATGTTGGTGGAGGTCCAAGGATTAGGAGAATATGGAAAGACTATTATGCTGAGGTATTTGGAATGGTGTAC
>OG0000142-Corallium-rubrum37986_180
TACGATGTTGGTGGAGGTCCAAGGATTAGGAGAATATGGAAAGACTATTATGCTGAGGTATTTGGAATGGTGTACGTTGTTGATGCTAGTGATCAGAGTAAGATTGCTGAGTCAAAAACA
>OG0000142-Corallium-rubrum37986_222
GACTATTATGCTGAGGTATTTGGAATGGTGTACGTTGTTGATGCTAGTGATCAGAGTAAGATTGCTGAGTCAAAAACAGCTTTACGAGAAGCATTGTCTGATTCAAGACTTGCTGGAAAA
>OG0000142-Craspedacusta-sowerbyi75510_0
TGCTTCTCATGGCTTAAGGGATATAACAAGCCAGACAGAGAAATCAAGCTTGTGATAATTGGCCTAGATGATGCTGGCAAGACGACTACTGTAGCTTGTTTAGAAGGAGAACCCCCTGAT
>OG0000142-Craspedacusta-sowerbyi75510_51
GTGATAATTGGCCTAGATGATGCTGGCAAGACGACTACTGTAGCTTGTTTAGAAGGAGAACCCCCTGATGGTATCACGCCAACTGTTGGCTTCGCCAATGCGAAATTTAGGCTGGGCAAA
>OG0000142-Craspedacusta-sowerbyi75510_102
GAAGGAGAACCCCCTGATGGTATCACGCCAACTGTTGGCTTCGCCAATGCGAAATTTAGGCTGGGCAAATGGAACATCACGTTGTTTGACCTCGGAGGTGGTGCCAACGTGCGAACCGTG
>OG0000142-Craspedacusta-sowerbyi75510_153
AAATTTAGGCTGGGCAAATGGAACATCACGTTGTTTGACCTCGGAGGTGGTGCCAACGTGCGAACCGTGTGGAAGAGATATTATGCTGAGGTTTATGGAATTATCTATGCGATCGATTCG
>OG0000142-Craspedacusta-sowerbyi75510_204
GCCAACGTGCGAACCGTGTGGAAGAGATATTATGCTGAGGTTTATGGAATTATCTATGCGATCGATTCGGGCAACCCGGCAAGGTTGTTGGAGTCCAGGAACGCCCTGGCTGCCGTGTTT
>OG0000142-Craspedacusta-sowerbyi75510_255
ATCTATGCGATCGATTCGGGCAACCCGGCAAGGTTGTTGGAGTCCAGGAACGCCCTGGCTGCCGTGTTTGAAGAAGATCGAGTTAAAGGGAAGCCTGTGGTCGTATTTGCAAATAAGCAG
>OG0000142-Craspedacusta-sowerbyi75510_306
GCCCTGGCTGCCGTGTTTGAAGAAGATCGAGTTAAAGGGAAGCCTGTGGTCGTATTTGCAAATAAGCAGGACAAGGAAGACGCCTTGGATGAGAACCAGATCGCGAAAGAACTCGACTTG
>OG0000142-Craspedacusta-sowerbyi75510_357
GTATTTGCAAATAAGCAGGACAAGGAAGACGCCTTGGATGAGAACCAGATCGCGAAAGAACTCGACTTGCAGGAGCATTCCGACAGGCTTGGGTTCAAATTCAACGTGTTTCCTTGCTCG
>OG0000142-Craspedacusta-sowerbyi75510_408
GCGAAAGAACTCGACTTGCAGGAGCATTCCGACAGGCTTGGGTTCAAATTCAACGTGTTTCCTTGCTCGGCTTTGAAGGGTTACGGGAAAAATATGGACAAGTCGATCAAGGAAGGGCTC
>OG0000142-Ectopleura-larynx27071_0
TGTTTAAAATGCATTAATAAACCACCAAGGGATATCAAGGTAATCATCATTGGATTGGATGATGCAGGAAAAACCACTTTAGTTTCCAGTATAAAAGGAGAGCCTCCAGATGGCATTACA
>OG0000142-Ectopleura-larynx27071_50
TGGATTGGATGATGCAGGAAAAACCACTTTAGTTTCCAGTATAAAAGGAGAGCCTCCAGATGGCATTACACCAACAGTAGGGTTTGCAAATGCTAAGATTACCGTGCGCAAGTGGAACGT
>OG0000142-Ectopleura-larynx27071_100
AGCCTCCAGATGGCATTACACCAACAGTAGGGTTTGCAAATGCTAAGATTACCGTGCGCAAGTGGAACGTCACAATGTATGATTTAGGTGGGGGTGTCGGCGTCAGAAGTGTCTGGAACA
>OG0000142-Ectopleura-larynx27071_150
ACCGTGCGCAAGTGGAACGTCACAATGTATGATTTAGGTGGGGGTGTCGGCGTCAGAAGTGTCTGGAACAAATATTATGCAGAGATATATGGCATCATATTTACTGTTGACTCAATTAAC
>OG0000142-Ectopleura-larynx27071_200
CGTCAGAAGTGTCTGGAACAAATATTATGCAGAGATATATGGCATCATATTTACTGTTGACTCAATTAACAAAGAGAAACTAAAACAAGCTTCTGAATTGTTACATGAGATATTAGAGGA
>OG0000142-Ectopleura-larynx27071_250
TTACTGTTGACTCAATTAACAAAGAGAAACTAAAACAAGCTTCTGAATTGTTACATGAGATATTAGAGGATCCAAGACTCAAGGGAAAGCCATTGCTAATATTTGCCAACAAGCAAGATG
>OG0000142-Ectopleura-larynx27071_300
TTACATGAGATATTAGAGGATCCAAGACTCAAGGGAAAGCCATTGCTAATATTTGCCAACAAGCAAGATGTAAAGGGAGCTCTAACCAAAGAGCAGATTATAGAAAAACTTAGTTTTGAA
>OG0000142-Ectopleura-larynx27071_350
ATTTGCCAACAAGCAAGATGTAAAGGGAGCTCTAACCAAAGAGCAGATTATAGAAAAACTTAGTTTTGAAGAAATATCTAAGAAGCACGGAATTAAATTCGATTTGTTCACATGTTCAGC
>OG0000142-Ectopleura-larynx27071_399
ATAGAAAAACTTAGTTTTGAAGAAATATCTAAGAAGCACGGAATTAAATTCGATTTGTTCACATGTTCAGCGATGAAAGGCTACGGAAAATCTATCGATAGAAGTATTAATACAGGTTTG
>OG0000142-Eunicella-cavolinii5155_0
TGTTTTTCTCGAATAACGAAGCGAGATTCGCGAGAAATAAAGCTGCTTATGTTAGGCATTGATAATGGTGGAAAATCAACAATTATTAATGATTTGAAAGGGGAAGCAAATGAGTCGACA
>OG0000142-Eunicella-cavolinii5155_51
TTAGGCATTGATAATGGTGGAAAATCAACAATTATTAATGATTTGAAAGGGGAAGCAAATGAGTCGACAATTCCGACCATGGGATTTTCCAATGCGGAGTTTAAGTTGTTAAATTTCAAA
>OG0000142-Eunicella-cavolinii5155_102
GAAGCAAATGAGTCGACAATTCCGACCATGGGATTTTCCAATGCGGAGTTTAAGTTGTTAAATTTCAAAGTGACAGCATATGATGTCGGTGGAGGTCCTCGTATCAGAGGGATTTGGAAA
>OG0000142-Eunicella-cavolinii5155_153
AAGTTGTTAAATTTCAAAGTGACAGCATATGATGTCGGTGGAGGTCCTCGTATCAGAGGGATTTGGAAAGATTATTATGCAGAGATATTTGGCGTAGTGTATGTCATAGATGCCAGCGAC
>OG0000142-Eunicella-cavolinii5155_204
ATCAGAGGGATTTGGAAAGATTATTATGCAGAGATATTTGGCGTAGTGTATGTCATAGATGCCAGCGACCATGAAAGGATTATGGAGTCGAGAATTGTTCTTCGTGAAGCATTTTCCGAT
>OG0000142-Eunicella-cavolinii5155_255
GTCATAGATGCCAGCGACCATGAAAGGATTATGGAGTCGAGAATTGTTCTTCGTGAAGCATTTTCCGATTCAAGACTTGAGGGAAAACCTTTTGTTGTGTTTGCAAACAAGCAAGATATT
>OG0000142-Eunicella-cavolinii5155_306
CGTGAAGCATTTTCCGATTCAAGACTTGAGGGAAAACCTTTTGTTGTGTTTGCAAACAAGCAAGATATTGATGGAGCGTTATCAGAGGAAGATGTTGAACTTCAATTTGAATTGGAACAG
>OG0000142-Eunicella-cavolinii5155_357
GCAAACAAGCAAGATATTGATGGAGCGTTATCAGAGGAAGATGTTGAACTTCAATTTGAATTGGAACAGTTAGCTAAGAAATGTGGAAGTCGATACAAAGTTTTTCAGTGTACAGCATTA
>OG0000142-Eunicella-cavolinii5155_402
GAACTTCAATTTGAATTGGAACAGTTAGCTAAGAAATGTGGAAGTCGATACAAAGTTTTTCAGTGTACAGCATTACTAAATGGTGGTCGAAAGGTTGACAGTCAGTTAAAGAAAGGCTTA
>OG0000142-Gorgonia-ventalina74605_0
TGTTTTTCGCGAATAACAAAGCGTGAATCGCGCGATATAAAGTTGCTTATGTTGGGAATTGACAATGCTGGAAAATCAACAATTATTAATGATTTAAAAGGAGAAGCAAAAGAGTTAACG
>OG0000142-Gorgonia-ventalina74605_51
TTGGGAATTGACAATGCTGGAAAATCAACAATTATTAATGATTTAAAAGGAGAAGCAAAAGAGTTAACGGTTCCCACCGTAGGCTTTTCCAATGCCGAGTTTAGGATACTAAATTTTAAG
>OG0000142-Gorgonia-ventalina74605_102
GAAGCAAAAGAGTTAACGGTTCCCACCGTAGGCTTTTCCAATGCCGAGTTTAGGATACTAAATTTTAAGGTGACCGCGTATGACGTTGGTGGAGGCCCCCGTATTAGAGGAATTTGGAAG
>OG0000142-Gorgonia-ventalina74605_153
AGGATACTAAATTTTAAGGTGACCGCGTATGACGTTGGTGGAGGCCCCCGTATTAGAGGAATTTGGAAGGATTATTATGCTGAGATTTTCGGTGCAGTGTATGTCATAGATGCCAGCGAC
>OG0000142-Gorgonia-ventalina74605_204
ATTAGAGGAATTTGGAAGGATTATTATGCTGAGATTTTCGGTGCAGTGTATGTCATAGATGCCAGCGACCGCGAAAGAATTACAGAGTCTAGAACTGTTTTACGAGAAGCATTTTCCGAT
>OG0000142-Gorgonia-ventalina74605_255
GTCATAGATGCCAGCGACCGCGAAAGAATTACAGAGTCTAGAACTGTTTTACGAGAAGCATTTTCCGATGTAAGACTTGCAGGAAAACCATTTGTTGTGTTCGCGAACAAACAAGACATT
>OG0000142-Gorgonia-ventalina74605_306
CGAGAAGCATTTTCCGATGTAAGACTTGCAGGAAAACCATTTGTTGTGTTCGCGAACAAACAAGACATTGATGGAGCATTGTCCGAAGAGGATGTTGAAGTCCAATTTGAACTGGCACAG
>OG0000142-Gorgonia-ventalina74605_357
GCGAACAAACAAGACATTGATGGAGCATTGTCCGAAGAGGATGTTGAAGTCCAATTTGAACTGGCACAGTTAGCTAAGAAATCTGGAAGTCAATATAAAGTTTTCCAATGCACGGCACTT
>OG0000142-Gorgonia-ventalina74605_402
GAAGTCCAATTTGAACTGGCACAGTTAGCTAAGAAATCTGGAAGTCAATATAAAGTTTTCCAATGCACGGCACTTCTAAATGGTGGAAGAAAGGTTGACAGTCAATTGAAGAAAGGCTTA
>OG0000142-Hydractinia-polyclina39777_0
TGTTTCGCATGGTTAAAAGGAGGCAATAAACCAGTGAGAGAGATCAAGCTTGTTATTATTGGTTTGGATGACGCTGGCAAAACTACAACAGTTGCATGTTTACAAGGAGAACCTCCAGAT
>OG0000142-Hydractinia-polyclina39777_51
GTTATTATTGGTTTGGATGACGCTGGCAAAACTACAACAGTTGCATGTTTACAAGGAGAACCTCCAGATGGCATCACTCCAACAATTGGCTTTTCTAATGCATGTCTTAAAGTTGGGAAA
>OG0000142-Hydractinia-polyclina39777_102
CAAGGAGAACCTCCAGATGGCATCACTCCAACAATTGGCTTTTCTAATGCATGTCTTAAAGTTGGGAAATGGGACATAACACTGTACGATTTGGGAGGTGGTAGCAGTGTTCGCAGCGTG
>OG0000142-Hydractinia-polyclina39777_153
TGTCTTAAAGTTGGGAAATGGGACATAACACTGTACGATTTGGGAGGTGGTAGCAGTGTTCGCAGCGTGTGGGAAAAGTACTATGCTGATGTTTATGGTATTTTATTTGCGGTGGACTCT
>OG0000142-Hydractinia-polyclina39777_204
AGCAGTGTTCGCAGCGTGTGGGAAAAGTACTATGCTGATGTTTATGGTATTTTATTTGCGGTGGACTCTGGAAATGAAGATCGGTTAGAAGACTCAAAAAATGTGTTGGGTGATGTGTTC
>OG0000142-Hydractinia-polyclina39777_255
TTATTTGCGGTGGACTCTGGAAATGAAGATCGGTTAGAAGACTCAAAAAATGTGTTGGGTGATGTGTTCAAAGATCCAAAAGTGAAAGGAAAACCAGTTGCAGTTTTTGCCAACAAACAA
>OG0000142-Hydractinia-polyclina39777_306
GTGTTGGGTGATGTGTTCAAAGATCCAAAAGTGAAAGGAAAACCAGTTGCAGTTTTTGCCAACAAACAAGACATAGAGGGTGCGTTAAACGAAAAGCAGATAGCTGAACAGCTGGAGTTG
>OG0000142-Hydractinia-polyclina39777_357
GTTTTTGCCAACAAACAAGACATAGAGGGTGCGTTAAACGAAAAGCAGATAGCTGAACAGCTGGAGTTGCGAGAACTTTCCGAACAGTATAGTTTCACATTCAATGTTTTTCCATGCTCT
>OG0000142-Hydractinia-polyclina39777_408
GCTGAACAGCTGGAGTTGCGAGAACTTTCCGAACAGTATAGTTTCACATTCAATGTTTTTCCATGCTCTGCACTGAAAGGATATGGGAAACAAATAGATAAAAGCATAATGACAGGTTTG
>OG0000142-Hydra-oligactis11430_0
GTTTGGGAAAATATTATGCAGAGATTTATTGGTATAATATTTGTTGTTGACTCTGTAAATGAAAGTCGCATTGATGAGTCAGGTGATGTGCTGGAGAAAATTTTTAATGATTCAAAAGTG
>OG0000142-Hydra-oligactis11430_48
GACTCTGTAAATGAAAGTCGCATTGATGAGTCAGGTGATGTGCTGGAGAAAATTTTTAATGATTCAAAAGTGAATGGAAAACCCATTTTAATATTGGGAAACAAGCAAGACAAAGAAGGT
>OG0000142-Hydra-oligactis11430_96
AAAATTTTTAATGATTCAAAAGTGAATGGAAAACCCATTTTAATATTGGGAAACAAGCAAGACAAAGAAGGTGCATTAGGGAAAGAAAAGATTATTGAAAGACTCCACTTAAACAAACTT
>OG0000142-Hydra-oligactis11430_144
GGAAACAAGCAAGACAAAGAAGGTGCATTAGGGAAAGAAAAGATTATTGAAAGACTCCACTTAAACAAACTTGCTAAAGCACATGACTTTAAGTTTAATGTTTTTTTATGTTCTGCTACT
>OG0000142-Hydra-oligactis11430_189
ATTGAAAGACTCCACTTAAACAAACTTGCTAAAGCACATGACTTTAAGTTTAATGTTTTTTTATGTTCTGCTACTAAAGGTTACGGTAAAAAAAATAGATCAAAGTATCAATTTAGGACT
>OG0000142-Leptogorgia-sarmentosa8639_0
GACATTGACGGAGCTTTGTGCGGGGAAGATGTCGAAGTCCAATTTGAACTCGAACACTTAGCTAGGAAATGCGGAAGCCAATACAAAGTTTTCCAATGCACTGCATTTCTGAATGGCGGG
>OG0000142-Leptogorgia-sarmentosa8639_33
GAAGTCCAATTTGAACTCGAACACTTAGCTAGGAAATGCGGAAGCCAATACAAAGTTTTCCAATGCACTGCATTTCTGAATGGCGGGAAAAAAGTTGATAGCCAATTGAAGAAAGGTTTA
>OG0000142-Montastraea-cavernosa55827_0
TGTTTTACTTGGGTGAAAAGAAGGAGAGAGCCATCGAAGAAAGTTACTCTTTTAATGGTTGGCTTGGATAATGCGGGGAAAACGTCGACAGTAGCTGATCTAACTGGAGATTCTACTGAT
>OG0000142-Montastraea-cavernosa55827_48
CTTTTAATGGTTGGCTTGGATAATGCGGGGAAAACGTCGACAGTAGCTGATCTAACTGGAGATTCTACTGATGGAATTACTCCAACCGTTGGTTTTTTAAACTCCTCCTTCTCACTGTAC
>OG0000142-Montastraea-cavernosa55827_96
GATCTAACTGGAGATTCTACTGATGGAATTACTCCAACCGTTGGTTTTTTAAACTCCTCCTTCTCACTGTACAGATTTAATGTTACACTTTTTGATGTCGGAGGTGGAGCAAAAATTCGC
>OG0000142-Montastraea-cavernosa55827_144
TTAAACTCCTCCTTCTCACTGTACAGATTTAATGTTACACTTTTTGATGTCGGAGGTGGAGCAAAAATTCGCTCAATTTGGAAAAATTACTATGCAGAGTCATTTGGCATAGTGTTTGTT
>OG0000142-Montastraea-cavernosa55827_192
GTCGGAGGTGGAGCAAAAATTCGCTCAATTTGGAAAAATTACTATGCAGAGTCATTTGGCATAGTGTTTGTTGTGGATGCCAGTGATACAGACAGGCTTGAGGAATGCAAGAAAGCACTT
>OG0000142-Montastraea-cavernosa55827_240
GAGTCATTTGGCATAGTGTTTGTTGTGGATGCCAGTGATACAGACAGGCTTGAGGAATGCAAGAAAGCACTTCATGAAACAGAGATGCAACCTCGTGTTGCAGGGAAACCTTTACTTGTC
>OG0000142-Montastraea-cavernosa55827_288
CTTGAGGAATGCAAGAAAGCACTTCATGAAACAGAGATGCAACCTCGTGTTGCAGGGAAACCTTTACTTGTCCTTGGCAATAAACAGGACAATGAGGGAGCTTTGAATGAAGGTGAATTA
>OG0000142-Montastraea-cavernosa55827_333
CGTGTTGCAGGGAAACCTTTACTTGTCCTTGGCAATAAACAGGACAATGAGGGAGCTTTGAATGAAGGTGAATTACACAGACGGCTTGAACTTGACACTCTTATTGAAAGATACAAGTGT
>OG0000142-Nematostella-vectensis7011_0
TGTTTCTCATGGATAAAATGGAAGCGGGAGCCTGTAAAAAAAGTTACGATTTTAATGGTTGGCTTGGACAATGCAGGGAAAACATCCACGGTAGCCGATCTGAAAGGAGAGGCTTTAGAT
>OG0000142-Nematostella-vectensis7011_51
TTAATGGTTGGCTTGGACAATGCAGGGAAAACATCCACGGTAGCCGATCTGAAAGGAGAGGCTTTAGATGGTATAACGCCGACTGTGGGTTTTCTTTCGTCAAACTTCAACATGTATAGA
>OG0000142-Nematostella-vectensis7011_153
AACTTCAACATGTATAGATTCAATGTCACTGTTTATGACCTGGGCGGTGGTGCTAAAATAAGAGGAATATGGAAAGATTATTACGCTGAGGTGTTTGGCGTGGTGTTTGTGGTAGATGCA
>OG0000142-Nematostella-vectensis7011_204
GCTAAAATAAGAGGAATATGGAAAGATTATTACGCTGAGGTGTTTGGCGTGGTGTTTGTGGTAGATGCAAGCAATCGGGAAAGAATGGATGAATGTAGATCAATCCTACATGAAACTAAG
>OG0000142-Nematostella-vectensis7011_255
GTGTTTGTGGTAGATGCAAGCAATCGGGAAAGAATGGATGAATGTAGATCAATCCTACATGAAACTAAGCAAAATCCAAGGGTATCTGGGAAACCTTTGTTAATACTTGCAAACAAGCAG
>OG0000142-Nematostella-vectensis7011_306
ATCCTACATGAAACTAAGCAAAATCCAAGGGTATCTGGGAAACCTTTGTTAATACTTGCAAACAAGCAGGACTTAGAAGGTGCCATGAATGACGATGAGGTGTACCAGTCGCTGGATCTT
>OG0000142-Nematostella-vectensis7011_357
ATACTTGCAAACAAGCAGGACTTAGAAGGTGCCATGAATGACGATGAGGTGTACCAGTCGCTGGATCTTGGTGCCTTAATCGCTAAGCACAAATGCCCCTGTCAAGTGTACACATGTTCA
>OG0000142-Nematostella-vectensis7011_408
TACCAGTCGCTGGATCTTGGTGCCTTAATCGCTAAGCACAAATGCCCCTGTCAAGTGTACACATGTTCAGCTTACATAGGACAGGGAAATAAAATTGATAAGCAAATAAAGAAAGGATTT
>OG0000142-Physalia-physalis23176_0
CTTTCTAAACAGTATAATTTCAAATTCAATGTTTTTTCTTGTTCTGCTATCAAAGGTTATGGTAAAAAGATGGATAAAAGCATCAAATCAGGTTTGTTTTTTTTTTTTTTTTTTTTTTTT
>OG0000142-Podocoryna-carnea44727_0
TGTTTTGCATGGTTAAAAGGAAGGAACAAACCTCTGAGGGAGATCAAGCTCGTCATAGTAGGTTTAGATGATGCTGGGAAAACCACTACTGTTGCTTGCTTGGAAGGAGAGCCTCCAGAT
>OG0000142-Podocoryna-carnea44727_51
GTCATAGTAGGTTTAGATGATGCTGGGAAAACCACTACTGTTGCTTGCTTGGAAGGAGAGCCTCCAGATGGTATCACTCCAACGATTGGTTTTTCTAATGCATCGCTCACAATAGGAAGA
>OG0000142-Podocoryna-carnea44727_102
GAAGGAGAGCCTCCAGATGGTATCACTCCAACGATTGGTTTTTCTAATGCATCGCTCACAATAGGAAGATGGGAGATAACTTTGTATGACTTGGGAGGTGGAAGTGGTGTTCGTAGTGTA
>OG0000142-Podocoryna-carnea44727_153
TCGCTCACAATAGGAAGATGGGAGATAACTTTGTATGACTTGGGAGGTGGAAGTGGTGTTCGTAGTGTATGGGAAAAATACTATGCTGATATTTATGGGATTCTATTCACAGTAGATTCA
>OG0000142-Podocoryna-carnea44727_204
AGTGGTGTTCGTAGTGTATGGGAAAAATACTATGCTGATATTTATGGGATTCTATTCACAGTAGATTCAGGCAATGGAGATCGTCTAGAAGAATCACGGGATGTTTTGGTTGACATGTTC
>OG0000142-Podocoryna-carnea44727_255
CTATTCACAGTAGATTCAGGCAATGGAGATCGTCTAGAAGAATCACGGGATGTTTTGGTTGACATGTTCAGGGATCCTAAAATCACAGGGAAACCAGTGGCTGTTTTTGCCAACAAACAA
>OG0000142-Podocoryna-carnea44727_306
GTTTTGGTTGACATGTTCAGGGATCCTAAAATCACAGGGAAACCAGTGGCTGTTTTTGCCAACAAACAAGATGTTGAAGGGGCATTAGATGAGAAACAAGTAGCTGAACAACTTGAATTA
>OG0000142-Podocoryna-carnea44727_357
GTTTTTGCCAACAAACAAGATGTTGAAGGGGCATTAGATGAGAAACAAGTAGCTGAACAACTTGAATTACAAGAACTTTCGAAACAACATAATTTTCAGTTTAACGTGTTCCCTTGCTCT
>OG0000142-Podocoryna-carnea44727_408
GCTGAACAACTTGAATTACAAGAACTTTCGAAACAACATAATTTTCAGTTTAACGTGTTCCCTTGCTCTGCTTTGAAAGGCTATGGTAAAAAGATGGATAAAAGTATAATGACAGGTTTG
>OG0000142-Porites-ateroides7440_0
TGTTTTACTTGGGTCAAGAGAAGAAGGGAGCCATGGAAGAAGGTTACCATTTTGATGGTTGGTTTGGATAACGCGGGGAAAACGTCAACAGTTGCCGATTTAACGGGAGAAACTACAGAT
>OG0000142-Porites-ateroides7440_51
TTGATGGTTGGTTTGGATAACGCGGGGAAAACGTCAACAGTTGCCGATTTAACGGGAGAAACTACAGATGGAATAACCCCAACAATTGGATTTTCGAATTCTTCCTTCTCTCTGCATCGA
>OG0000142-Porites-ateroides7440_102
ACGGGAGAAACTACAGATGGAATAACCCCAACAATTGGATTTTCGAATTCTTCCTTCTCTCTGCATCGATTTCATGTTTCTCTCTTTGATGTTGGTGGTGGAGCGAGAATAAGGGCCATA
>OG0000142-Porites-ateroides7440_153
TCCTTCTCTCTGCATCGATTTCATGTTTCTCTCTTTGATGTTGGTGGTGGAGCGAGAATAAGGGCCATATGGAAAAATTATTATGCAGAGTCATATGGGATAGTATTTGTTGTAGATGCT
>OG0000142-Porites-ateroides7440_204
GCGAGAATAAGGGCCATATGGAAAAATTATTATGCAGAGTCATATGGGATAGTATTTGTTGTAGATGCTAGTGATGAAAACAGACTTGAAGAATGTAAGAGAATTCTTCATGAAACCGAA
>OG0000142-Porites-ateroides7440_255
GTATTTGTTGTAGATGCTAGTGATGAAAACAGACTTGAAGAATGTAAGAGAATTCTTCATGAAACCGAAATGCAACCTCGAGTGGCAGGGAAACCTCTTCTTATACTTGGCAATAAACAG
>OG0000142-Porites-ateroides7440_306
ATTCTTCATGAAACCGAAATGCAACCTCGAGTGGCAGGGAAACCTCTTCTTATACTTGGCAATAAACAGGACTGTGATGGAGCACTGAATGAAAATGATTTACAACGACGACTTGAGTTA
>OG0000142-Porites-ateroides7440_357
ATACTTGGCAATAAACAGGACTGTGATGGAGCACTGAATGAAAATGATTTACAACGACGACTTGAGTTAGATACACTTATGGAAAGATACAAGTGCCCCTGCGAAGTTTTTTGTTGTACA
>OG0000142-Porites-ateroides7440_408
CAACGACGACTTGAGTTAGATACACTTATGGAAAGATACAAGTGCCCCTGCGAAGTTTTTTGTTGTACAGCGGTGCTTGGTAAAGGAAATAAAGTAGACAGGCAAATTAAGAAAGGTTTC
>OG0000142-Stomolophus-meleagris4698_0
TGTTTCGATTGGATCAGGAAAAGAAAGGAGCCGAACAGGGCTGTTACTTTGATAATCATTGGCCTGGATGATGCTGGAAAAACAACAATGGTTGCAAGTCTTAAAGGAGAACCTCCTGAT
>OG0000142-Stomolophus-meleagris4698_51
ATAATCATTGGCCTGGATGATGCTGGAAAAACAACAATGGTTGCAAGTCTTAAAGGAGAACCTCCTGATGGCATAACTCCTACAATTGGATTTGCCAATGCAGAGTTCACTCTTAGCCGA
>OG0000142-Stomolophus-meleagris4698_102
AAAGGAGAACCTCCTGATGGCATAACTCCTACAATTGGATTTGCCAATGCAGAGTTCACTCTTAGCCGATGCAAAGTGACTGTTTATGACTTGGGTGGTGGGGTTAGAATTAGAGATGTA
>OG0000142-Stomolophus-meleagris4698_153
GAGTTCACTCTTAGCCGATGCAAAGTGACTGTTTATGACTTGGGTGGTGGGGTTAGAATTAGAGATGTATGGAGAAAATACTATGCAGAGGTCTATGGTGTTGTTTTTGTTTTGGATTCA
>OG0000142-Stomolophus-meleagris4698_204
GTTAGAATTAGAGATGTATGGAGAAAATACTATGCAGAGGTCTATGGTGTTGTTTTTGTTTTGGATTCATGTAATGTTAAGAGGCTGGATGAAACAAAAGAGGTCTTCCAACAAGTTTTA
>OG0000142-Stomolophus-meleagris4698_255
GTTTTTGTTTTGGATTCATGTAATGTTAAGAGGCTGGATGAAACAAAAGAGGTCTTCCAACAAGTTTTAGAAAGTGGGAAAATTCTGGGCAAACCTTTTTTAATATTCGCAAACAAGCAA
>OG0000142-Stomolophus-meleagris4698_306
GTCTTCCAACAAGTTTTAGAAAGTGGGAAAATTCTGGGCAAACCTTTTTTAATATTCGCAAACAAGCAAGATAAAGTGGGTGCCTTGTCAGCTGAAGACATCACTAATGCACTTGATTTA
>OG0000142-Stomolophus-meleagris4698_357
ATATTCGCAAACAAGCAAGATAAAGTGGGTGCCTTGTCAGCTGAAGACATCACTAATGCACTTGATTTAGATAATTCAAAGCATACTTTTTCTTACAAAGTGTTCACATGTTCTGCATTG
>OG0000142-Stomolophus-meleagris4698_402
GACATCACTAATGCACTTGATTTAGATAATTCAAAGCATACTTTTTCTTACAAAGTGTTCACATGTTCTGCATTGAAAGGCTACGGAAGAGGAACAGACAAAAACATAAGTGCTGGCTTC
>OG0000147-Abylopsis-tetragona22432_0
CAATGCTGTAAGATGTCGGGCTGTGACGTTGCGTTCTTTACCAACGATGCGTGTTATTCTGTCAAGTGTGCCAGCATTGAGTCTTGCGCGCCAACACGAAATACTGATAGCCGGAGAAGC
>OG0000147-Abylopsis-tetragona22432_51
TGTTATTCTGTCAAGTGTGCCAGCATTGAGTCTTGCGCGCCAACACGAAATACTGATAGCCGGAGAAGCACTGACATTGCTTTCGTAGCAAGACCTAAACAACGTCAGCCCGCCGACGTC
>OG0000147-Abylopsis-tetragona22432_102
ACTGATAGCCGGAGAAGCACTGACATTGCTTTCGTAGCAAGACCTAAACAACGTCAGCCCGCCGACGTCATTGAAGGTGGCGGGGGTGAGCCAGCACTGGATGACAACTTGATCGCTGAA
>OG0000147-Abylopsis-tetragona22432_153
CGTCAGCCCGCCGACGTCATTGAAGGTGGCGGGGGTGAGCCAGCACTGGATGACAACTTGATCGCTGAAGTCACAAACGAGAGTCCATTTGTGAACGCCGATGGTTCGGTTATCGGTCGT
>OG0000147-Abylopsis-tetragona22432_204
GACAACTTGATCGCTGAAGTCACAAACGAGAGTCCATTTGTGAACGCCGATGGTTCGGTTATCGGTCGTCGTGTAGTGTCACGTGATCAGCGTCTACGGCAAATGAAAAGGTACCGACGG
>OG0000147-Abylopsis-tetragona22432_255
GGTTCGGTTATCGGTCGTCGTGTAGTGTCACGTGATCAGCGTCTACGGCAAATGAAAAGGTACCGACGGAACACATGGACCGAATACCGTGACATCATCATCGCCCTTACTTCTGGATTT
>OG0000147-Abylopsis-tetragona22432_306
ATGAAAAGGTACCGACGGAACACATGGACCGAATACCGTGACATCATCATCGCCCTTACTTCTGGATTTGCTGCAGTTGCAGTAGGCGTGCTAGGCGTGATCACAATGACCCGGAAATTG
>OG0000147-Aiptasia-pallida15655_0
AACAGCGCCGTAAATTATAACGTAACATTAACAAATGGAGGCAAATCTGGAAAGTTTTACAAACTCGACAAAGTGCATAAAATCGATGACTGTATCAATACGTGCTGCGACAGCAAGAAA
>OG0000147-Aiptasia-pallida15655_53
GTTTTACAAACTCGACAAAGTGCATAAAATCGATGACTGTATCAATACGTGCTGCGACAGCAAGAAATGCGACGTTGCTTTTGTTGTTAAGAAGACATGTTACATGGTAGAGTGTTATAG
>OG0000147-Aiptasia-pallida15655_106
GCGACAGCAAGAAATGCGACGTTGCTTTTGTTGTTAAGAAGACATGTTACATGGTAGAGTGTTATAGCAAGGAGTCTTGTGGTATCCAGCAAGCTAATGAATTATCATTGGGTACCGTTT
>OG0000147-Aiptasia-pallida15655_159
GTAGAGTGTTATAGCAAGGAGTCTTGTGGTATCCAGCAAGCTAATGAATTATCATTGGGTACCGTTTTATCGGTGGTAGCAAAGAAATCTACGATTAGTGATAACGAAAAGGGGGCAGAG
>OG0000147-Aiptasia-pallida15655_212
ATTGGGTACCGTTTTATCGGTGGTAGCAAAGAAATCTACGATTAGTGATAACGAAAAGGGGGCAGAGCCTGCCGTCGAAGAGAATTTAGCAGAGCAGGCAACAAGTCCTTATATAAAAGA
>OG0000147-Aiptasia-pallida15655_265
AAAAGGGGGCAGAGCCTGCCGTCGAAGAGAATTTAGCAGAGCAGGCAACAAGTCCTTATATAAAAGACGATGGAATGACAACAATCAGCGCTTTTGGAACTGGTAAATACAGACGAACCA
>OG0000147-Aiptasia-pallida15655_318
CCTTATATAAAAGACGATGGAATGACAACAATCAGCGCTTTTGGAACTGGTAAATACAGACGAACCAAGAGATCGTCCGACATAATCGACCTCGTGGTAGCGGTTGGGTGTGGTACAGTA
>OG0000147-Aiptasia-pallida15655_366
GGTAAATACAGACGAACCAAGAGATCGTCCGACATAATCGACCTCGTGGTAGCGGTTGGGTGTGGTACAGTAGCAGTTGCGGTGGGCGTGGCAGGGGTTATAATGATGACAAGACGGTTG
>OG0000147-Anthopleura-elegantissima130381_0
AGAAGTGCTGTGGATTACAATGTAACATTAATTAAGGGAGCAAAGGCTGGGAAATTCTACAAATTAGATAAAGTGAACAGAATAGATGATTGTATCAACCACTGCTGTGACAGTAAGAGC
>OG0000147-Anthopleura-elegantissima130381_53
ATTCTACAAATTAGATAAAGTGAACAGAATAGATGATTGTATCAACCACTGCTGTGACAGTAAGAGCTGTGATGTCGCGTTCATGGTCACCAATGCGTGTTATATGGTACAGTGTAATAG
>OG0000147-Anthopleura-elegantissima130381_106
GTGACAGTAAGAGCTGTGATGTCGCGTTCATGGTCACCAATGCGTGTTATATGGTACAGTGTAATAGCAAGGAGTCGTGTGAGATTCAACAAGCAAAAAGACCTAAATTGGGGACTATTT
>OG0000147-Anthopleura-elegantissima130381_159
GTACAGTGTAATAGCAAGGAGTCGTGTGAGATTCAACAAGCAAAAAGACCTAAATTGGGGACTATTTTGTCTGTGGTTAATAAGAAATCGAAATTAAAAGATAAACCTGATGCTGTGCCC
>OG0000147-Anthopleura-elegantissima130381_212
ATTGGGGACTATTTTGTCTGTGGTTAATAAGAAATCGAAATTAAAAGATAAACCTGATGCTGTGCCCGCAGTAGATGAGAACCTTGCAGAGAAACCATTAAGTCCTTTTGTTAGTGCAGA
>OG0000147-Anthopleura-elegantissima130381_265
CTGATGCTGTGCCCGCAGTAGATGAGAACCTTGCAGAGAAACCATTAAGTCCTTTTGTTAGTGCAGATGATGGCATGACGACTGTTAGTGCGTTTGGGACTGGTAAATACAAACGAACCA
>OG0000147-Anthopleura-elegantissima130381_318
TTTGTTAGTGCAGATGATGGCATGACGACTGTTAGTGCGTTTGGGACTGGTAAATACAAACGAACCAAGAGGTCTTCAGACGTGATTGACATGGTGGTTGCTATTGGTTGCGGGACAGTT
>OG0000147-Anthopleura-elegantissima130381_366
GGTAAATACAAACGAACCAAGAGGTCTTCAGACGTGATTGACATGGTGGTTGCTATTGGTTGCGGGACAGTTGCAGTCTGCGTGGGCGTGGCTGGTGTTATCATGATGACAAGAAGATTG
>OG0000147-Aurelia-aurita31610_0
GAAAGCAAAATTGATAAGAATGTTACATTAGCCGAAGGGCGCAACGCTGGCCGTTACCTCAAGGCAAATAACTCAATAACATCCATGAGACAGTGTGTTGCGCAATGTTGTCGCATTGAA
>OG0000147-Aurelia-aurita31610_50
CCGTTACCTCAAGGCAAATAACTCAATAACATCCATGAGACAGTGTGTTGCGCAATGTTGTCGCATTGAAGGATGTGATGTAGCATTTATGGTGAACAAAGAGTGCTATTCAGTGCTTTG
>OG0000147-Aurelia-aurita31610_100
CGCAATGTTGTCGCATTGAAGGATGTGATGTAGCATTTATGGTGAACAAAGAGTGCTATTCAGTGCTTTGTAAAAGTCTGGACTCGTGTGCACCAAAGCAAAACGACATGGAATCAATGC
>OG0000147-Aurelia-aurita31610_150
GAGTGCTATTCAGTGCTTTGTAAAAGTCTGGACTCGTGTGCACCAAAGCAAAACGACATGGAATCAATGCATACGCTGGTGGCATACGTTGCTAAAATGAACAGGGATCATTCAAAGTAT
>OG0000147-Aurelia-aurita31610_200
AAACGACATGGAATCAATGCATACGCTGGTGGCATACGTTGCTAAAATGAACAGGGATCATTCAAAGTATCTTGAGGCAACAAGCGACGGTGAGCCAGCTGTAACAGATGATCTTCAAGC
>OG0000147-Aurelia-aurita31610_250
ACAGGGATCATTCAAAGTATCTTGAGGCAACAAGCGACGGTGAGCCAGCTGTAACAGATGATCTTCAAGCTGAATACATTGAAGAAAATCCATTTAGTTTTGAACAAGATATGTCATATG
>OG0000147-Aurelia-aurita31610_300
GTAACAGATGATCTTCAAGCTGAATACATTGAAGAAAATCCATTTAGTTTTGAACAAGATATGTCATATGATGACGTCACAAATACAGAGTCGCTGAAATTACTACAGAGGCACGGTGAA
>OG0000147-Aurelia-aurita31610_350
TGAACAAGATATGTCATATGATGACGTCACAAATACAGAGTCGCTGAAATTACTACAGAGGCACGGTGAAAGACAAATGAAAGATTTGATACTAGCAGTTGGATGTGGTTTGGTTGCTGT
>OG0000147-Aurelia-aurita31610_393
CTGAAATTACTACAGAGGCACGGTGAAAGACAAATGAAAGATTTGATACTAGCAGTTGGATGTGGTTTGGTTGCTGTTGTTGTCGGGGTTGCAGGAGTCATAATGATGACCAGAAAACTA
>OG0000147-Calvadosia-cruxmelitensis66661_0
AGAAGCAGGATCGACAACAATGTCACACTTGTCAATGGATTTTCATCTGGAAAATTCAATAAACAAGGAAAAGGACATCGTATAACTATGCCACAGTGTCTTGCAAAATGTTGTGAAATG
>OG0000147-Calvadosia-cruxmelitensis66661_50
AAAATTCAATAAACAAGGAAAAGGACATCGTATAACTATGCCACAGTGTCTTGCAAAATGTTGTGAAATGCCAACATGCGATGTGGCGCTAATGACCAACCACGTATGCTACTCTGTCGT
>OG0000147-Calvadosia-cruxmelitensis66661_100
TTGCAAAATGTTGTGAAATGCCAACATGCGATGTGGCGCTAATGACCAACCACGTATGCTACTCTGTCGTATGCAAGAGTCTAGAAGCGTGTGCACCTTCCGCCAATACTCGAGCGGATA
>OG0000147-Calvadosia-cruxmelitensis66661_150
CACGTATGCTACTCTGTCGTATGCAAGAGTCTAGAAGCGTGTGCACCTTCCGCCAATACTCGAGCGGATATCAAAACTAGTGTTTCATTCGTGGCGAGACCACTGCTGTCCGAAAGGCAA
>OG0000147-Calvadosia-cruxmelitensis66661_200
CGCCAATACTCGAGCGGATATCAAAACTAGTGTTTCATTCGTGGCGAGACCACTGCTGTCCGAAAGGCAAGGAAATCGCAAGTCTGATGATCTCGGAGAGCCCGAAGTCAAAGAAGAACT
>OG0000147-Calvadosia-cruxmelitensis66661_250
CACTGCTGTCCGAAAGGCAAGGAAATCGCAAGTCTGATGATCTCGGAGAGCCCGAAGTCAAAGAAGAACTACAAGCAGAAATGACACTGCCTCACTCTAGTTCAGATCTCGAATTGACAC
>OG0000147-Calvadosia-cruxmelitensis66661_300
CCCGAAGTCAAAGAAGAACTACAAGCAGAAATGACACTGCCTCACTCTAGTTCAGATCTCGAATTGACACAGCAATACGAGGTCCAACCAAAGACTGCCAATTTGCATCAAAGGACAAAA
>OG0000147-Calvadosia-cruxmelitensis66661_350
TTCAGATCTCGAATTGACACAGCAATACGAGGTCCAACCAAAGACTGCCAATTTGCATCAAAGGACAAAACGCGAATGGAAGGATCTCATCCTGGCCGTGGGGTGTGCCACTGTTGCTGT
>OG0000147-Calvadosia-cruxmelitensis66661_393
ACTGCCAATTTGCATCAAAGGACAAAACGCGAATGGAAGGATCTCATCCTGGCCGTGGGGTGTGCCACTGTTGCTGTCACAATGGGCGTGGCTGGTGTCATTTTCATGACAAGGCGATTG
>OG0000147-Cerianthus-borealis2726_0
AAAAGCGTCATTGATTCCAATGTTACGTTGAGCCTGGGCATGAAGGCGGGAAAATTCAGCAAAGATGCTAAAGCTACCAACATGACTGACTGCGTCAAGCACTGCTGTGACGTCAGCACG
>OG0000147-Cerianthus-borealis2726_50
AAAATTCAGCAAAGATGCTAAAGCTACCAACATGACTGACTGCGTCAAGCACTGCTGTGACGTCAGCACGTGTGACGCAGCTTTCATGGCGAACAAGCAATGTTTTCTGGTCAGCTGTTT
>OG0000147-Cerianthus-borealis2726_100
ACTGCTGTGACGTCAGCACGTGTGACGCAGCTTTCATGGCGAACAAGCAATGTTTTCTGGTCAGCTGTTTTAATATGGAGTCATGCGTAGCAAAGCAACAGAATAACCCATCGTATCATA
>OG0000147-Cerianthus-borealis2726_150
TGTTTTCTGGTCAGCTGTTTTAATATGGAGTCATGCGTAGCAAAGCAACAGAATAACCCATCGTATCATACTTTGCTGTCTTTTGTGATGAGACCAGCAAAGAACATTGGTAGCAAAAGT
>OG0000147-Cerianthus-borealis2726_200
GAATAACCCATCGTATCATACTTTGCTGTCTTTTGTGATGAGACCAGCAAAGAACATTGGTAGCAAAAGTATTAGCGGTGGTGCTGAGCCCGCGATCGCGGAGGACTTAGCTGAGGAAGT
>OG0000147-Cerianthus-borealis2726_250
AGAACATTGGTAGCAAAAGTATTAGCGGTGGTGCTGAGCCCGCGATCGCGGAGGACTTAGCTGAGGAAGTTCCTTGGGACAGCAATCCTTTCATATTGGAGAAATCATCAGCACGGAATC
>OG0000147-Cerianthus-borealis2726_300
GAGGACTTAGCTGAGGAAGTTCCTTGGGACAGCAATCCTTTCATATTGGAGAAATCATCAGCACGGAATCTAGTCTCGTCTGATCCTTATGAGAAGTACCGCTGGCTGGCCCGGCACAAG
>OG0000147-Cerianthus-borealis2726_350
GAAATCATCAGCACGGAATCTAGTCTCGTCTGATCCTTATGAGAAGTACCGCTGGCTGGCCCGGCACAAGCGCTCTGACATATTTGATCTCGTCTTAGCGATTGGTTGTGGGATGGCAGC
>OG0000147-Cerianthus-borealis2726_396
TACCGCTGGCTGGCCCGGCACAAGCGCTCTGACATATTTGATCTCGTCTTAGCGATTGGTTGTGGGATGGCAGCAGTATGTGTAGGTGTGGGTGGCGTCATCATGATGACGCAACGTCTT
>OG0000147-Corallium-rubrum80236_0
GAAAGTTCTATAAATTACAATATCGTGTTCAAGCACGGCCATCAAGCTGGACGCTTTCAGAAAGAGAAGAACATCACTGACATGGCAAACTGTATTGGGAAGTGTTGCAGTACAAGAGAT
>OG0000147-Corallium-rubrum80236_50
ACGCTTTCAGAAAGAGAAGAACATCACTGACATGGCAAACTGTATTGGGAAGTGTTGCAGTACAAGAGATTGCGATGTGGCTTTTATGTCTCGAGAGTATTGTTACATGGTCGATTGTAA
>OG0000147-Corallium-rubrum80236_100
AGTGTTGCAGTACAAGAGATTGCGATGTGGCTTTTATGTCTCGAGAGTATTGTTACATGGTCGATTGTAAGAGTTTTGAAAGTTGTGTAACGAAACATTTAACGAGACCAAAATACGAGA
>OG0000147-Corallium-rubrum80236_150
TGTTACATGGTCGATTGTAAGAGTTTTGAAAGTTGTGTAACGAAACATTTAACGAGACCAAAATACGAGACAATGTTGTCGTTTGTTTCTCGACCAAGCAGGAATCATGCAACTTTTGTG
>OG0000147-Corallium-rubrum80236_200
AACGAGACCAAAATACGAGACAATGTTGTCGTTTGTTTCTCGACCAAGCAGGAATCATGCAACTTTTGTGGCCGGTGGGGATGGAGAACCTGCTGTTGAGGAAAATCTTCAAGAAAATTC
>OG0000147-Corallium-rubrum80236_250
GGAATCATGCAACTTTTGTGGCCGGTGGGGATGGAGAACCTGCTGTTGAGGAAAATCTTCAAGAAAATTCTCCAGAAATGGATCATCCTTTGGTCTTGAACACATCAAACAAGAAAGATA
>OG0000147-Corallium-rubrum80236_300
GAAAATCTTCAAGAAAATTCTCCAGAAATGGATCATCCTTTGGTCTTGAACACATCAAACAAGAAAGATAAAGCATCTAACTTAAAGCAATACATGTCAGACAAGACTCGCTCTCGCCGT
>OG0000147-Corallium-rubrum80236_350
CACATCAAACAAGAAAGATAAAGCATCTAACTTAAAGCAATACATGTCAGACAAGACTCGCTCTCGCCGTTCGGAAGTCATTGACATAATCTTGGCCGTTGGTGCTTCAATTGTTGCTGT
>OG0000147-Corallium-rubrum80236_393
ATGTCAGACAAGACTCGCTCTCGCCGTTCGGAAGTCATTGACATAATCTTGGCCGTTGGTGCTTCAATTGTTGCTGTATCTGCCGCCGTTATTGGTGTTATTACTATGATGAGAAGACTG
>OG0000147-Craspedacusta-sowerbyi38302_0
AGAAGCAAGATCGACAAGAACGTTACCTTAGCTCTCGGTCAAAAGGCCGGGAATTTTTTCAAAGCCAATATTTCCCACGTCTCGATGAAACAGTGCGTGGCGAGGTGCTGCAAGATGAGG
>OG0000147-Craspedacusta-sowerbyi38302_52
ATTTTTTCAAAGCCAATATTTCCCACGTCTCGATGAAACAGTGCGTGGCGAGGTGCTGCAAGATGAGGGCATGTGATGTGGCCTTGTTGAAAAATGCAGTTTGCTATTCGGTGCAGTGTC
>OG0000147-Craspedacusta-sowerbyi38302_104
GTGCTGCAAGATGAGGGCATGTGATGTGGCCTTGTTGAAAAATGCAGTTTGCTATTCGGTGCAGTGTCATACACTCGAGAGTTGCGTCCCGAAGCAGAATGATGACAAAAGATTCAACAT
>OG0000147-Craspedacusta-sowerbyi38302_156
TATTCGGTGCAGTGTCATACACTCGAGAGTTGCGTCCCGAAGCAGAATGATGACAAAAGATTCAACATACAGATATCGTATATAGCTCGACCATCCCATGAAAAAGTGGCCGTCAAAGAC
>OG0000147-Craspedacusta-sowerbyi38302_208
ACAAAAGATTCAACATACAGATATCGTATATAGCTCGACCATCCCATGAAAAAGTGGCCGTCAAAGACAGTACCGGCGAGACTGCTATCGATGACGAGCTTGTGTCGGAAGCGAACCGTG
>OG0000147-Craspedacusta-sowerbyi38302_260
AGTGGCCGTCAAAGACAGTACCGGCGAGACTGCTATCGATGACGAGCTTGTGTCGGAAGCGAACCGTGTGTCGCCGTCCTTCACGTACGACTCGACAAGTCCACGCCATGATGGAATCTC
>OG0000147-Craspedacusta-sowerbyi38302_312
TCGGAAGCGAACCGTGTGTCGCCGTCCTTCACGTACGACTCGACAAGTCCACGCCATGATGGAATCTCCGACGAAAGCGCTGGCTCTGAGGATTCGGCTAGACTATATTCCCCGCACCGA
>OG0000147-Craspedacusta-sowerbyi38302_364
GCCATGATGGAATCTCCGACGAAAGCGCTGGCTCTGAGGATTCGGCTAGACTATATTCCCCGCACCGAACATGGAAAGAGTGGCAAGACCTTATTGTTGCTATTGGATGCGGCTTTGTCG
>OG0000147-Craspedacusta-sowerbyi38302_411
AGACTATATTCCCCGCACCGAACATGGAAAGAGTGGCAAGACCTTATTGTTGCTATTGGATGCGGCTTTGTCGCGACGGCTGTCGGCGTAATCGGCGTCATTTTGATGACGCGTCGACTT
>OG0000147-Ectopleura-larynx2889_0
AGGAGTCGCATCGATCACAATGTCACCTTGGCAGAGGGCTACCATGCGGGAGAGTTCTTAAAAGCTAACAGGTCAATTCGTACGGCAGAAAGATGTGTGAAACAGTGTTGTCAAATGAAG
>OG0000147-Ectopleura-larynx2889_55
TCTTAAAAGCTAACAGGTCAATTCGTACGGCAGAAAGATGTGTGAAACAGTGTTGTCAAATGAAGAAGTGTGATGTGGCATTTTTTAACAACGGGGTCTGCTACTCGGTGAAATGCAAAA
>OG0000147-Ectopleura-larynx2889_110
TCAAATGAAGAAGTGTGATGTGGCATTTTTTAACAACGGGGTCTGCTACTCGGTGAAATGCAAAACACTAGAGGCATGCGCGCCAACGAAGAATCTGGACAAAAAGATGAGTATTGCAAT
>OG0000147-Ectopleura-larynx2889_165
AAATGCAAAACACTAGAGGCATGCGCGCCAACGAAGAATCTGGACAAAAAGATGAGTATTGCAATAGCCTTTGTTGCAAGACCTAAGCACCTTTCAATCAAAGGCGTCAGTGGGGATAAA
>OG0000147-Ectopleura-larynx2889_220
GTATTGCAATAGCCTTTGTTGCAAGACCTAAGCACCTTTCAATCAAAGGCGTCAGTGGGGATAAAACAGGAGAACCTGAGATTGTGGACAACTTGATTGCAGAAGTAACGTCAGAGGGTC
>OG0000147-Ectopleura-larynx2889_275
TGGGGATAAAACAGGAGAACCTGAGATTGTGGACAACTTGATTGCAGAAGTAACGTCAGAGGGTCCATTCCAAATGAACAAACAACTCTTCGATGATCAACCGGAGGAATTTGGCCGCAC
>OG0000147-Ectopleura-larynx2889_330
TCAGAGGGTCCATTCCAAATGAACAAACAACTCTTCGATGATCAACCGGAGGAATTTGGCCGCACAAAACGAACAGCATGGCGGGAGACGAAGGACGTAGTGGTGGCAGTTGCATGCGGT
>OG0000147-Ectopleura-larynx2889_384
TTTGGCCGCACAAAACGAACAGCATGGCGGGAGACGAAGGACGTAGTGGTGGCAGTTGCATGCGGTTTCATTGCAGTGGCTATCGGTGTCATTGGTATCATTACGATGACTCGAAAACTT
>OG0000147-Eunicella-cavolinii21440_0
GAAAGTTCCATAAATTACAACATCATGTTTAAACAGGGCCATCATGCAGGAACATTTCAGAGAGAAACGGACATTAATGACATGGTATCATGCATTGACAAATGCTGCCAGACACAAGAT
>OG0000147-Eunicella-cavolinii21440_49
GAACATTTCAGAGAGAAACGGACATTAATGACATGGTATCATGCATTGACAAATGCTGCCAGACACAAGATTGTGATGTGGCCTTCATGTCGCGGAAAAATTGTTACTTAGTGGACTGTT
>OG0000147-Eunicella-cavolinii21440_98
CAAATGCTGCCAGACACAAGATTGTGATGTGGCCTTCATGTCGCGGAAAAATTGTTACTTAGTGGACTGTTACAGTATCGATACATGTGCGACGAAACATTTAAAGAGACCAAAATATGA
>OG0000147-Eunicella-cavolinii21440_147
AATTGTTACTTAGTGGACTGTTACAGTATCGATACATGTGCGACGAAACATTTAAAGAGACCAAAATATGAAACGATGCTCTCTTTTATCGCACGTCCCAGAAGAAATCGACCAAAGTTT
>OG0000147-Eunicella-cavolinii21440_196
ATTTAAAGAGACCAAAATATGAAACGATGCTCTCTTTTATCGCACGTCCCAGAAGAAATCGACCAAAGTTTGCGGAGGACAACGGGGCAATATCTGTTAATAGTTCCCAGAGAACGTCTC
>OG0000147-Eunicella-cavolinii21440_245
CAGAAGAAATCGACCAAAGTTTGCGGAGGACAACGGGGCAATATCTGTTAATAGTTCCCAGAGAACGTCTCGGCAAATGGATCACCCTTTGATATTAAATGCTTCAAAACGGAGTGACAA
>OG0000147-Eunicella-cavolinii21440_294
AATAGTTCCCAGAGAACGTCTCGGCAAATGGATCACCCTTTGATATTAAATGCTTCAAAACGGAGTGACAAAGTATCCAATCTTCAGCAAAAATATCCAGACAGCATGTCTACCCGTCGT
>OG0000147-Eunicella-cavolinii21440_343
ATGCTTCAAAACGGAGTGACAAAGTATCCAATCTTCAGCAAAAATATCCAGACAGCATGTCTACCCGTCGTTCAGAGATCATTGACATCATATTGGCCGTTGGAGCATCAATCGTAGCGG
>OG0000147-Eunicella-cavolinii21440_387
TATCCAGACAGCATGTCTACCCGTCGTTCAGAGATCATTGACATCATATTGGCCGTTGGAGCATCAATCGTAGCGGTGTCTGCGGCGGTTATTGGAGTAGTTACCATGATGAGAAGATTA
>OG0000147-Gorgonia-ventalina39352_0
GAGAGCTCCATAAACTACAACATTGTGTTTAAAGAAGGCCATCATGCAGGAACATTTCAAAAAGAAACTGACATTAATGATATGGTGTCATGCGTTGACAAATGTTGCCAGACACAGGAT
>OG0000147-Gorgonia-ventalina39352_54
TTTCAAAAAGAAACTGACATTAATGATATGGTGTCATGCGTTGACAAATGTTGCCAGACACAGGATTGTGACGTGGCTTTTATGTCGCAACAAAATTGTTACTTGGTAGACTGCTATAGT
>OG0000147-Gorgonia-ventalina39352_108
CAGACACAGGATTGTGACGTGGCTTTTATGTCGCAACAAAATTGTTACTTGGTAGACTGCTATAGTACCGATAAATGTGCCACAAAACACTTGAAAAGACCTAAATACGAAACGATGCTT
>OG0000147-Gorgonia-ventalina39352_162
GACTGCTATAGTACCGATAAATGTGCCACAAAACACTTGAAAAGACCTAAATACGAAACGATGCTTTCTTTCGTTGCACGGTCTAGAAGAAATCGACTAAAGTTTGCAGAGGACAATAGA
>OG0000147-Gorgonia-ventalina39352_216
GAAACGATGCTTTCTTTCGTTGCACGGTCTAGAAGAAATCGACTAAAGTTTGCAGAGGACAATAGAGGAGCTTCACAAAGAAATTTCCCACAAATGGATCACCCTTTGATATTGAATGCA
>OG0000147-Gorgonia-ventalina39352_270
GAGGACAATAGAGGAGCTTCACAAAGAAATTTCCCACAAATGGATCACCCTTTGATATTGAATGCATCAAAACGGAATGACAGAGGACCAAACTTGCAGGAAAAATACCGAGAGAGCATG
>OG0000147-Gorgonia-ventalina39352_324
ATATTGAATGCATCAAAACGGAATGACAGAGGACCAAACTTGCAGGAAAAATACCGAGAGAGCATGTCCACTCGTCGCTCCGAGATCATTGACATTATATTGGCTGTTGGAGCATCAATT
>OG0000147-Gorgonia-ventalina39352_375
TACCGAGAGAGCATGTCCACTCGTCGCTCCGAGATCATTGACATTATATTGGCTGTTGGAGCATCAATTGTTGCTTTGTCTGCGGCGATTATTGGAGTGATTACCGTGATGAGAAGATTA
>OG0000147-Hydractinia-symbiolongicarpus22123_0
CGAAGTAAAATCGATCGTAATGTCACTGTCTCTGCTGGCCATCAAGCAGGATCTTTCCTAAAAGCAAATAAATCTATTGCCACTATGGAAAAATGTGTTCAGCAATGCTGTCAAATGAGC
>OG0000147-Hydractinia-symbiolongicarpus22123_50
ATCTTTCCTAAAAGCAAATAAATCTATTGCCACTATGGAAAAATGTGTTCAGCAATGCTGTCAAATGAGCGGCTGTGATGTAGCATTCTTCAGTAACGATGCTTGTTATTCAGTTATATG
>OG0000147-Hydractinia-symbiolongicarpus22123_100
AGCAATGCTGTCAAATGAGCGGCTGTGATGTAGCATTCTTCAGTAACGATGCTTGTTATTCAGTTATATGTAAAGATGTCGAATCCTGCGCTCCTGCAAAGAATACCAATGCTAGGATGA
>OG0000147-Hydractinia-symbiolongicarpus22123_150
GCTTGTTATTCAGTTATATGTAAAGATGTCGAATCCTGCGCTCCTGCAAAGAATACCAATGCTAGGATGAACATTGAAATATCGTATGTTGCTAAACCAAATATTGCAAATAAAAAATCA
>OG0000147-Hydractinia-symbiolongicarpus22123_200
GAATACCAATGCTAGGATGAACATTGAAATATCGTATGTTGCTAAACCAAATATTGCAAATAAAAAATCATATGTTACTGATAAAACAGGAGAGCCAGCTATTACGGATAATTTGATATC
>OG0000147-Hydractinia-symbiolongicarpus22123_250
ATATTGCAAATAAAAAATCATATGTTACTGATAAAACAGGAGAGCCAGCTATTACGGATAATTTGATATCTGAAGTCACAAAAGAAAGCCCATTTCTTTTTGATGAGCCAAATAGTACAG
>OG0000147-Hydractinia-symbiolongicarpus22123_300
ATTACGGATAATTTGATATCTGAAGTCACAAAAGAAAGCCCATTTCTTTTTGATGAGCCAAATAGTACAGACGAAGATGATACTGATCTACAACTAATGCGTTCACGTCGAGAAAGTTGG
>OG0000147-Hydractinia-symbiolongicarpus22123_350
TGATGAGCCAAATAGTACAGACGAAGATGATACTGATCTACAACTAATGCGTTCACGTCGAGAAAGTTGGAAAGAGACTAAAGACATGGTCATAGCCATAACGTGCGGGTTTGTGGCGGT
>OG0000147-Hydractinia-symbiolongicarpus22123_393
CTAATGCGTTCACGTCGAGAAAGTTGGAAAGAGACTAAAGACATGGTCATAGCCATAACGTGCGGGTTTGTGGCGGTGGCGGTTGGCGTTGCAGGCGTTATTATGATGACACGTCAACTA
>OG0000147-Metridium-senile13701_0
AGAAGTGCAGTAGACTATAACGTAACCTTATCAAAAGGAGGAAAATCAGGAAAGTTTTATAAATTGGCCGACATCAACAAAATCGACGACTGTATTTCTAAATGTTGCGGTGATCAGAAG
>OG0000147-Metridium-senile13701_53
GTTTTATAAATTGGCCGACATCAACAAAATCGACGACTGTATTTCTAAATGTTGCGGTGATCAGAAGTGTAATATTGCTTTAATGGTCAAGAAGACATGCTATATGGTAGAATGTTATAG
>OG0000147-Metridium-senile13701_106
GCGGTGATCAGAAGTGTAATATTGCTTTAATGGTCAAGAAGACATGCTATATGGTAGAATGTTATAGTAAAGAATCATGCGAGGTACAACAAGCAAGTAAATTAGCACTTGGTACTGTAT
>OG0000147-Metridium-senile13701_159
GTAGAATGTTATAGTAAAGAATCATGCGAGGTACAACAAGCAAGTAAATTAGCACTTGGTACTGTATTATCTGTGGTTAAAAAGAAGACGTCTGAAAGTAATGGTAATAAAACAGAAGCA
>OG0000147-Metridium-senile13701_212
ACTTGGTACTGTATTATCTGTGGTTAAAAAGAAGACGTCTGAAAGTAATGGTAATAAAACAGAAGCAGAGCCTGCAGTCGAAGAAAATTTAGCAGAAGAAGCAAGAAGTCCTTATGTAAA
>OG0000147-Metridium-senile13701_265
ATAAAACAGAAGCAGAGCCTGCAGTCGAAGAAAATTTAGCAGAAGAAGCAAGAAGTCCTTATGTAAAAGACGATGGAATGACAACGATCAGTGCTTTTGGAACTGGTAAATATAAACGAA
>OG0000147-Metridium-senile13701_318
AGTCCTTATGTAAAAGACGATGGAATGACAACGATCAGTGCTTTTGGAACTGGTAAATATAAACGAACCAAGAGATCATCAGATATCATCGACCTCGTGGTAGCAGTAGGGTGTGGCACT
>OG0000147-Metridium-senile13701_369
GGTAAATATAAACGAACCAAGAGATCATCAGATATCATCGACCTCGTGGTAGCAGTAGGGTGTGGCACTGTTGCAGTAGCAGTGGGCGTGGCCGGTGTTATAATGATGACAAGAAGGTTG
>OG0000147-Nematostella-vectensis20663_0
CGCAGCGCCGTCGACTACAACGTCACACTCGCGAAAGGCGGAAAAGCCGGAAAATACTTCAAAATTAACGACGTCCACAACATCGATGGATGCTTGCGGGAATGCTGTGGTGCGAAGAGG
>OG0000147-Nematostella-vectensis20663_51
AAATACTTCAAAATTAACGACGTCCACAACATCGATGGATGCTTGCGGGAATGCTGTGGTGCGAAGAGGTGTGACGTAGCGTTCATGGTGCGTGACACATGCTACCTCGTGCAGTGCTTT
>OG0000147-Nematostella-vectensis20663_102
TGCTGTGGTGCGAAGAGGTGTGACGTAGCGTTCATGGTGCGTGACACATGCTACCTCGTGCAGTGCTTTAGCGCCGAGTCTTGTGACGTCACCCAATCCGTGAGACCCGAAATACAGACA
>OG0000147-Nematostella-vectensis20663_153
TACCTCGTGCAGTGCTTTAGCGCCGAGTCTTGTGACGTCACCCAATCCGTGAGACCCGAAATACAGACAATTCTTTCTGTCGCCGCAGTAGAAAAGGCTTCTGGTGCCGAGCCCGCCATA
>OG0000147-Nematostella-vectensis20663_204
AGACCCGAAATACAGACAATTCTTTCTGTCGCCGCAGTAGAAAAGGCTTCTGGTGCCGAGCCCGCCATAGAAGAGAATCTAGCGGTCAGCAATAGTCCTTATGTAAATGATGGAGAGGAA
>OG0000147-Nematostella-vectensis20663_255
GGTGCCGAGCCCGCCATAGAAGAGAATCTAGCGGTCAGCAATAGTCCTTATGTAAATGATGGAGAGGAACTGACTACCATAAGCGCATTTGGGACTGGTAAATACAAACGCACCAAGCGC
>OG0000147-Nematostella-vectensis20663_306
GTAAATGATGGAGAGGAACTGACTACCATAAGCGCATTTGGGACTGGTAAATACAAACGCACCAAGCGCTCATCCGACATCATCGACCTCGTGGTGGCTGTTGGGTGTGGCACCGTCGCT
>OG0000147-Nematostella-vectensis20663_351
GGTAAATACAAACGCACCAAGCGCTCATCCGACATCATCGACCTCGTGGTGGCTGTTGGGTGTGGCACCGTCGCTGTGTGTGTGGGCGTGGCAGGTGTCATTATGATGACAAGGAGATTG
>OG0000147-Podocoryna-carnea46746_0
CGAAGCAAAGTAGATCATAATGTTACAGTCTCAGCTGGCCATCAAGCTGGTTCTTTTCTGAAAGCAAATAAATCAATAACTACGATGGATAAATGCGTTCAGCAATGTTGTCAAATGAGT
>OG0000147-Podocoryna-carnea46746_50
TTCTTTTCTGAAAGCAAATAAATCAATAACTACGATGGATAAATGCGTTCAGCAATGTTGTCAAATGAGTGGATGTGACGTTGCATTTTTCAGTAATGATGCATGTTATTCTGTAAAGTG
>OG0000147-Podocoryna-carnea46746_100
AGCAATGTTGTCAAATGAGTGGATGTGACGTTGCATTTTTCAGTAATGATGCATGTTATTCTGTAAAGTGTAACAATATCCAATCTTGTGCACCAACCAAAAACACTGATGCAAGAATGA
>OG0000147-Podocoryna-carnea46746_150
GCATGTTATTCTGTAAAGTGTAACAATATCCAATCTTGTGCACCAACCAAAAACACTGATGCAAGAATGAAAATTGCGATTTCATATGTGGCCAAACCGAGTGTGTCAACTAAAAAAGTA
>OG0000147-Podocoryna-carnea46746_200
AAACACTGATGCAAGAATGAAAATTGCGATTTCATATGTGGCCAAACCGAGTGTGTCAACTAAAAAAGTATTGACTACAGATAAGAATGGAGAACCAGCTATCACAGACAATCTAATATC
>OG0000147-Podocoryna-carnea46746_250
GTGTGTCAACTAAAAAAGTATTGACTACAGATAAGAATGGAGAACCAGCTATCACAGACAATCTAATATCTGAAGTCACAAAAGAAAGTCCTTTTTTTCTCGATGAACCAAAAGATCAAG
>OG0000147-Podocoryna-carnea46746_300
ATCACAGACAATCTAATATCTGAAGTCACAAAAGAAAGTCCTTTTTTTCTCGATGAACCAAAAGATCAAGATCAAGATGACACTGAGCTTCAATTGATGAGAGCACGTCGAGAGAGTTGG
>OG0000147-Podocoryna-carnea46746_350
CGATGAACCAAAAGATCAAGATCAAGATGACACTGAGCTTCAATTGATGAGAGCACGTCGAGAGAGTTGGAAAGAAACTAAAGATATGGTAATCGCAATCACTTGTGGGTTTGTGGCGGT
>OG0000147-Podocoryna-carnea46746_393
TTGATGAGAGCACGTCGAGAGAGTTGGAAAGAAACTAAAGATATGGTAATCGCAATCACTTGTGGGTTTGTGGCGGTAGCAGTGGGCGTAGCGGGCGTTATTATGATGACACGTCAACTA
>OG0000159-Abylopsis-tetragona51628_0
GCTGTCAAGAAGTTTATGGATGAAGCCCGACAAAAAGGTTACGAAGAGCTGGACCTTCAAGACCAGGGAATCATAAACATTGCTGAAATCCCCCATCTCCTACAACTGCGCAATATCACC
>OG0000159-Abylopsis-tetragona51628_54
CTTCAAGACCAGGGAATCATAAACATTGCTGAAATCCCCCATCTCCTACAACTGCGCAATATCACCATATTGACGCTGAGTCATAATCGAATCGTGAAGCTGCCAGATGCCATTGCCAAT
>OG0000159-Abylopsis-tetragona51628_108
CGCAATATCACCATATTGACGCTGAGTCATAATCGAATCGTGAAGCTGCCAGATGCCATTGCCAATTGTCAGGGTCTGGAGAGCTTGAATCTCTTCAACAATGAACTGGAGTCGCTACCA
>OG0000159-Abylopsis-tetragona51628_162
GCCATTGCCAATTGTCAGGGTCTGGAGAGCTTGAATCTCTTCAACAATGAACTGGAGTCGCTACCAACAACAATGTGCAACCTTCCAAAACTCAAATTCCTGAACTGTGGTGTGAACAAA
>OG0000159-Abylopsis-tetragona51628_216
GAGTCGCTACCAACAACAATGTGCAACCTTCCAAAACTCAAATTCCTGAACTGTGGTGTGAACAAACTCACGGAACTCCCAAAAGGCTTCGGAGCGTGCCCCACATTAGAAGTTCTGGAT
>OG0000159-Abylopsis-tetragona51628_270
GGTGTGAACAAACTCACGGAACTCCCAAAAGGCTTCGGAGCGTGCCCCACATTAGAAGTTCTGGATCTGACGTACAACAATCTCAACGAAAACTCCTTTTCCAGCAACTTCTTTTATCTG
>OG0000159-Abylopsis-tetragona51628_324
GAAGTTCTGGATCTGACGTACAACAATCTCAACGAAAACTCCTTTTCCAGCAACTTCTTTTATCTGGCACCACTCAGGGCTTTGTATCTGGGCGACAACGAATTCGAGAGAATACCACCA
>OG0000159-Abylopsis-tetragona51628_378
TTCTTTTATCTGGCACCACTCAGGGCTTTGTATCTGGGCGACAACGAATTCGAGAGAATACCACCAGATGTCAAGAACTTGGTGAACCTTCAAGTGCTCGTGATCCGAGATAATGATATC
>OG0000159-Abylopsis-tetragona51628_432
AGAATACCACCAGATGTCAAGAACTTGGTGAACCTTCAAGTGCTCGTGATCCGAGATAATGATATCACTGAGATTCCAAAAGAAGTCGGGGAGCTATCAAAACTGAAAGAGTTACATTTA
>OG0000159-Abylopsis-tetragona51628_486
GATAATGATATCACTGAGATTCCAAAAGAAGTCGGGGAGCTATCAAAACTGAAAGAGTTACATTTACAGCATAATAGACTGCGTGTTTTGCCACCGGAAATCGGGAACTTGGACTTCACG
>OG0000159-Abylopsis-tetragona51628_540
GAGTTACATTTACAGCATAATAGACTGCGTGTTTTGCCACCGGAAATCGGGAACTTGGACTTCACGGCTCCGAATCACGTGCTACGGTGGCAAGGAAACTCCTGGATCAACGAAATTGCA
>OG0000159-Abylopsis-tetragona51628_594
TTGGACTTCACGGCTCCGAATCACGTGCTACGGTGGCAAGGAAACTCCTGGATCAACGAAATTGCAGATCAACTGGTCCTTGGAGCGTCCCACATCCTGGGATATCTGAAGTCCGAAGCA
>OG0000159-Abylopsis-tetragona51628_648
AACGAAATTGCAGATCAACTGGTCCTTGGAGCGTCCCACATCCTGGGATATCTGAAGTCCGAAGCATATCTCAAAAGATATGAAGATCATTTGGCACAAAATCCCGCACCTCCCCCCAAG
>OG0000159-Aegina-citrea6100_0
TCGATCAAGAAGTTAATTGAGGAGGCGAAGATACGTGAAGTTGAGGAGCTAGACCTGCAAGATCGAACGATTACCGTGCTCGAGGACTTCCCTCAACTCATGCAATGCCGGAAGTTGACA
>OG0000159-Aegina-citrea6100_54
CTGCAAGATCGAACGATTACCGTGCTCGAGGACTTCCCTCAACTCATGCAATGCCGGAAGTTGACAAGCCTGATATTGAGTCACAATTCTATTGTTTCGCTCCCGGTCTCGATATCTGAT
>OG0000159-Aegina-citrea6100_108
CGGAAGTTGACAAGCCTGATATTGAGTCACAATTCTATTGTTTCGCTCCCGGTCTCGATATCTGATCTTGTGAATTTGGAAAATTTGAATCTGTTTAACAACGAATTGACGTCATTACCC
>OG0000159-Aegina-citrea6100_162
TCGATATCTGATCTTGTGAATTTGGAAAATTTGAATCTGTTTAACAACGAATTGACGTCATTACCCACGACCATATGCAACTTACCAAAGCTCAAGTTTCTCAATTGCGGCTTGAACAAA
>OG0000159-Aegina-citrea6100_216
ACGTCATTACCCACGACCATATGCAACTTACCAAAGCTCAAGTTTCTCAATTGCGGCTTGAACAAACTGAGCAAGCTGCCTCAAGGTTTTGGAGCCTGCCCGAATCTGGAGATACTCGAC
>OG0000159-Aiptasia-pallida20821_0
GCCCTGAAGAAGATAGTCGATGAAACTAAAGAGCATGGATACACTGAATTAGATCTTTGTGATCGTGGTATTTCGAACATTTCTGATATCCCAAATCTGACGAAGCTACGAAATCTTTCA
>OG0000159-Aiptasia-pallida20821_54
CTTTGTGATCGTGGTATTTCGAACATTTCTGATATCCCAAATCTGACGAAGCTACGAAATCTTTCAAGACTGACTTTAAGTCATAATAAAATAACAACTCTGCCTTCTTCAATAGTAGAA
>OG0000159-Aiptasia-pallida20821_108
CGAAATCTTTCAAGACTGACTTTAAGTCATAATAAAATAACAACTCTGCCTTCTTCAATAGTAGAACTTCAAAACTTGGAAACATTGAATCTTTTCAACAATCACATTGAGGATCTGCCA
>OG0000159-Aiptasia-pallida20821_162
TCAATAGTAGAACTTCAAAACTTGGAAACATTGAATCTTTTCAACAATCACATTGAGGATCTGCCAATTTCACTTGGTTCATTACCAAAACTCAGACATCTAAATCTTGCGGTTAATAGG
>OG0000159-Aiptasia-pallida20821_216
GAGGATCTGCCAATTTCACTTGGTTCATTACCAAAACTCAGACATCTAAATCTTGCGGTTAATAGGCTTAGTACTTTACCCAAGGGTCTTGGAACAGCCTCTGCTTTAGAGATTCTCGAT
>OG0000159-Aiptasia-pallida20821_270
GCGGTTAATAGGCTTAGTACTTTACCCAAGGGTCTTGGAACAGCCTCTGCTTTAGAGATTCTCGATGTCACTTACAACAACCTAAGTGAACAATCGCTTCCAGGAAACTTTTTCATTATG
>OG0000159-Aiptasia-pallida20821_324
GAGATTCTCGATGTCACTTACAACAACCTAAGTGAACAATCGCTTCCAGGAAACTTTTTCATTATGAGTCAACTAAGAGCTCTTTATTTTGGAGACAATGACTTTGAAAGAATTCCATCA
>OG0000159-Aiptasia-pallida20821_378
TTTTTCATTATGAGTCAACTAAGAGCTCTTTATTTTGGAGACAATGACTTTGAAAGAATTCCATCAGAAATATCACATTTAAAGAATTTACAAGTGTTAGTGTTACGTGACAATGATATT
>OG0000159-Aiptasia-pallida20821_432
AGAATTCCATCAGAAATATCACATTTAAAGAATTTACAAGTGTTAGTGTTACGTGACAATGATATTGTTGAACTGCCTCCTGAACTGGGAGAATTGAGCAAACTCAGGGAACTTCATGTA
>OG0000159-Aiptasia-pallida20821_486
GACAATGATATTGTTGAACTGCCTCCTGAACTGGGAGAATTGAGCAAACTCAGGGAACTTCATGTACAGAATAATAGACTGATGGTGTTGCCTCCAGAACTGGGTGCTTTGAATCTTGGC
>OG0000159-Aiptasia-pallida20821_540
GAACTTCATGTACAGAATAATAGACTGATGGTGTTGCCTCCAGAACTGGGTGCTTTGAATCTTGGCAGCCCCAGGCATGTTTTTAAAGTGGATGGGAATTCTTGGATTCAACAAATTGAG
>OG0000159-Aiptasia-pallida20821_594
TTGAATCTTGGCAGCCCCAGGCATGTTTTTAAAGTGGATGGGAATTCTTGGATTCAACAAATTGAGGATCAAGTGGTGTTGGGAGTATCTCATGTCATGGACTACATAAGAACTGATACA
>OG0000159-Anthopleura-elegantissima185308_0
GCTTTGAAGAAGATCGTGGATGAAACCAGAGAACATGGATACACCGAATTGGACCTTTGTGATAGAGGAATATCAAGCCTTACTGACATTCCAAATTTAGGCACTCTCAGGAATCTTACC
>OG0000159-Anthopleura-elegantissima185308_54
CTTTGTGATAGAGGAATATCAAGCCTTACTGACATTCCAAATTTAGGCACTCTCAGGAATCTTACCCGACTTACTCTGAGTCATAATAAAATAACAACTCTTCCATCTTCCATAGTTGAG
>OG0000159-Anthopleura-elegantissima185308_108
AGGAATCTTACCCGACTTACTCTGAGTCATAATAAAATAACAACTCTTCCATCTTCCATAGTTGAGTTAGAAAATCTAGAAACCTTGAACTTGTTCAATAACCATATTGAGGATCTTCCC
>OG0000159-Anthopleura-elegantissima185308_162
TCCATAGTTGAGTTAGAAAATCTAGAAACCTTGAACTTGTTCAATAACCATATTGAGGATCTTCCCATTTCCTTGGGATCTTTACCCAAACTCAGACATCTGAATTTAGCTGTTAATCGG
>OG0000159-Anthopleura-elegantissima185308_216
GAGGATCTTCCCATTTCCTTGGGATCTTTACCCAAACTCAGACATCTGAATTTAGCTGTTAATCGGCTGAGTACATTACCTAAAGGCCTGGGAACAGCTTCTGCCTTGGAAATTCTTGAT
>OG0000159-Anthopleura-elegantissima185308_270
GCTGTTAATCGGCTGAGTACATTACCTAAAGGCCTGGGAACAGCTTCTGCCTTGGAAATTCTTGATGTTACTTACAACAATCTAACTGAACAATCACTCCCTGGGAACTTCTTCATCATG
>OG0000159-Anthopleura-elegantissima185308_324
GAAATTCTTGATGTTACTTACAACAATCTAACTGAACAATCACTCCCTGGGAACTTCTTCATCATGAGCCAGTTGAGGGCTCTCTATTTTGGGGATAATGATTTTGAGAAAATTCCAGCA
>OG0000159-Anthopleura-elegantissima185308_378
TTCTTCATCATGAGCCAGTTGAGGGCTCTCTATTTTGGGGATAATGATTTTGAGAAAATTCCAGCAGAAATAAATCAGTTGAAAAACCTTCAAGTGTTAGTTTTTCGTGACAACGACTTA
>OG0000159-Anthopleura-elegantissima185308_432
AAAATTCCAGCAGAAATAAATCAGTTGAAAAACCTTCAAGTGTTAGTTTTTCGTGACAACGACTTAACAGAGTTACCTCCTGAACTGGGAGAACTGAAAAAGTTGAGAGAACTGCACATA
>OG0000159-Anthopleura-elegantissima185308_486
GACAACGACTTAACAGAGTTACCTCCTGAACTGGGAGAACTGAAAAAGTTGAGAGAACTGCACATACAGAACAACAGGTTGATGGTACTACCTCCAGAACTAGGGGCATTGAATCTTGGC
>OG0000159-Anthopleura-elegantissima185308_540
GAACTGCACATACAGAACAACAGGTTGATGGTACTACCTCCAGAACTAGGGGCATTGAATCTTGGCAGTCCCAGACATGTGTTCAAGGTTGAAGGTAACCCTTGGTTACAGCAGATTGAA
>OG0000159-Anthopleura-elegantissima185308_594
TTGAATCTTGGCAGTCCCAGACATGTGTTCAAGGTTGAAGGTAACCCTTGGTTACAGCAGATTGAAGATCAAGTGGTTCTGGGCGTGTCTCACGTCATGGACTATATAAGAACTGGTGGC
>OG0000159-Aurelia-aurita39649_0
TCAGTGAAGAAAGCTATGGAAGACTATGTGGACAGAGGAGAACAAGAATTAGATCTTCAGGACAGAGGAATCGAAAACCTCCTTGATGTACCCTTTCTTAGTCGAATGAGAAGCATCACT
>OG0000159-Aurelia-aurita39649_54
CTTCAGGACAGAGGAATCGAAAACCTCCTTGATGTACCCTTTCTTAGTCGAATGAGAAGCATCACTAGTCTTATTTTGAGTCATAACAGACTTGTGTCACTCCCTCCATCGCTGGCTGAT
>OG0000159-Aurelia-aurita39649_108
AGAAGCATCACTAGTCTTATTTTGAGTCATAACAGACTTGTGTCACTCCCTCCATCGCTGGCTGATCTTTCAAATCTTGAGAATTTGAATCTGTTCAACAATGAGCTTGAGAATATTCCT
>OG0000159-Aurelia-aurita39649_162
TCGCTGGCTGATCTTTCAAATCTTGAGAATTTGAATCTGTTCAACAATGAGCTTGAGAATATTCCTACAACTATTTGCAATCTTCCAAAACTGAAGTTCTTGAATCTTGCATTAAACAGC
>OG0000159-Aurelia-aurita39649_216
GAGAATATTCCTACAACTATTTGCAATCTTCCAAAACTGAAGTTCTTGAATCTTGCATTAAACAGCTTGAGCTCTCTTCCAAAAGGTTTTGGTGCTTGTCCAATGTTGGAAGTCCTTGAT
>OG0000159-Aurelia-aurita39649_270
GCATTAAACAGCTTGAGCTCTCTTCCAAAAGGTTTTGGTGCTTGTCCAATGTTGGAAGTCCTTGATCTTACATATAACAACCTGAATGAATCATCTCTTTCTGCTAATTTCTTTTATTTG
>OG0000159-Aurelia-aurita39649_324
GAAGTCCTTGATCTTACATATAACAACCTGAATGAATCATCTCTTTCTGCTAATTTCTTTTATTTGGAGCCTCTTCGAGCATTGTATCTTGGTGACAACCAGTTTGAAAAGATTCCTGCA
>OG0000159-Aurelia-aurita39649_378
TTCTTTTATTTGGAGCCTCTTCGAGCATTGTATCTTGGTGACAACCAGTTTGAAAAGATTCCTGCAGATCTAAAGCATCTGAAGAACCTACAAGTTCTGGTTGTTCGTGACAACGATCTT
>OG0000159-Aurelia-aurita39649_432
AAGATTCCTGCAGATCTAAAGCATCTGAAGAACCTACAAGTTCTGGTTGTTCGTGACAACGATCTTATTGATCTGCCTCCAGAAACAGGTGAATTATCGAGATTGAAGGAGCTACATATT
>OG0000159-Aurelia-aurita39649_486
GACAACGATCTTATTGATCTGCCTCCAGAAACAGGTGAATTATCGAGATTGAAGGAGCTACATATTCAAAATAACCGGCTACAAGTCTTGCCACCAGAACTTGGTGCTCTGGATCTTGTA
>OG0000159-Aurelia-aurita39649_540
GAGCTACATATTCAAAATAACCGGCTACAAGTCTTGCCACCAGAACTTGGTGCTCTGGATCTTGTAAGCCACAAACGAGTCCTAAAGGGCGACAACAACGTATGGATATCAGAAATCGCT
>OG0000159-Aurelia-aurita39649_594
CTGGATCTTGTAAGCCACAAACGAGTCCTAAAGGGCGACAACAACGTATGGATATCAGAAATCGCTGATCAATTTGCACTGGGTGTTTCCCATGTAATGGATTACATTAAAACTGATGAC
>OG0000159-Aurelia-aurita39649_648
TCAGAAATCGCTGATCAATTTGCACTGGGTGTTTCCCATGTAATGGATTACATTAAAACTGATGACTACGCATTACGATACAAAAGATTCCTGTCAGAGAACAAACCACCACCCCCAAAG
>OG0000159-Calvadosia-cruxmelitensis897_0
TCTGTTAAAAAGATTGTCGAAGAAGCTAGAGACAAGGAGCTTACCGAAGTTGATTTGGCCGACCGTGGAATCGGAAATCTCGCTGATGTCCCGTTTCTAACACAACTTCGGGCTGTGACG
>OG0000159-Calvadosia-cruxmelitensis897_54
TTGGCCGACCGTGGAATCGGAAATCTCGCTGATGTCCCGTTTCTAACACAACTTCGGGCTGTGACGAGCCTTACACTGAGCCACAATCGACTGACGTCTGTTCCTCCTTCGATTTCGGAG
>OG0000159-Calvadosia-cruxmelitensis897_108
CGGGCTGTGACGAGCCTTACACTGAGCCACAATCGACTGACGTCTGTTCCTCCTTCGATTTCGGAGCTGACTAATCTTGAGATGCTCAATTTATTCAACAATGAAATATCGGAATTGCCA
>OG0000159-Calvadosia-cruxmelitensis897_162
TCGATTTCGGAGCTGACTAATCTTGAGATGCTCAATTTATTCAACAATGAAATATCGGAATTGCCAACTACCTTATGCAATCTGCCGAAGCTGAAATTCTTGAATTTGGCTTTGAACAAC
>OG0000159-Calvadosia-cruxmelitensis897_216
TCGGAATTGCCAACTACCTTATGCAATCTGCCGAAGCTGAAATTCTTGAATTTGGCTTTGAACAACTTGAAAACTCTTCCAAAAGGGTTTGGCGCATGTCCTCAGCTGGAAGTTCTTGAC
>OG0000159-Calvadosia-cruxmelitensis897_270
GCTTTGAACAACTTGAAAACTCTTCCAAAAGGGTTTGGCGCATGTCCTCAGCTGGAAGTTCTTGACCTCACGTACAACAACTTAACACAAGCCTCTTGGTCAGGGAATTTCTTCTACTTA
>OG0000159-Calvadosia-cruxmelitensis897_324
GAAGTTCTTGACCTCACGTACAACAACTTAACACAAGCCTCTTGGTCAGGGAATTTCTTCTACTTAGATCCACTTCGTGCACTTTACCTTGGCGACAATGAATTCGAAACAATTCCTCCT
>OG0000159-Calvadosia-cruxmelitensis897_378
TTCTTCTACTTAGATCCACTTCGTGCACTTTACCTTGGCGACAATGAATTCGAAACAATTCCTCCTGAGATCAAGAACTTCAAGAACCTTCAAATTCTTGTCTTGCGGGATAATGACCTA
>OG0000159-Calvadosia-cruxmelitensis897_432
ACAATTCCTCCTGAGATCAAGAACTTCAAGAACCTTCAAATTCTTGTCTTGCGGGATAATGACCTAATCGAAATTCCACGTGAAATTGGCGAGCTGACACGACTCAAGGAGCTGCACATT
>OG0000159-Calvadosia-cruxmelitensis897_486
GATAATGACCTAATCGAAATTCCACGTGAAATTGGCGAGCTGACACGACTCAAGGAGCTGCACATTCAGAACAATCGATTACAATGTTTGCCACCTGAACTTGGCGAAATCGATCTGGAG
>OG0000159-Calvadosia-cruxmelitensis897_540
GAGCTGCACATTCAGAACAATCGATTACAATGTTTGCCACCTGAACTTGGCGAAATCGATCTGGAGAGCCCCAAACGCCTCCTTCGTGCCGACAATAACCCTTGGATGCAAGAGATCGCA
>OG0000159-Calvadosia-cruxmelitensis897_594
ATCGATCTGGAGAGCCCCAAACGCCTCCTTCGTGCCGACAATAACCCTTGGATGCAAGAGATCGCAGATCAACTGGTGCTCGGCGTCTCTCATGTACTGAGCTACTTGCGAACTGAAGAA
>OG0000159-Calvadosia-cruxmelitensis897_648
CAAGAGATCGCAGATCAACTGGTGCTCGGCGTCTCTCATGTACTGAGCTACTTGCGAACTGAAGAATACAAACGGAAGTATCAAATCTTCGTAGCAACCAACAAAATTCCACCACCGCGA
>OG0000159-Cerianthus-borealis11758_0
TCTGTCAAGAAAATTGTCGAAGAAACTCGCGATCATGGATTACTTGAGCTGGATTTATGTGACAGGGGCATCACACACCTAACAGATATACCAAATTTAACACAGCTCCGAAATCTGACG
>OG0000159-Cerianthus-borealis11758_54
TTATGTGACAGGGGCATCACACACCTAACAGATATACCAAATTTAACACAGCTCCGAAATCTGACGAGGCTCACGTTTAGTCACAATAAGATTGCAGCCATCCCAGCTGGTCTGTCTGAT
>OG0000159-Cerianthus-borealis11758_108
CGAAATCTGACGAGGCTCACGTTTAGTCACAATAAGATTGCAGCCATCCCAGCTGGTCTGTCTGATCTGCAGAATTTGGAGTATCTGAATTTATTCAATAACCATATAGAAGAGCTGCCT
>OG0000159-Cerianthus-borealis11758_162
GGTCTGTCTGATCTGCAGAATTTGGAGTATCTGAATTTATTCAATAACCATATAGAAGAGCTGCCTATGACCCTGAGCACAATGCCCAAGTTGGGGCACCTCAATGTGGCAGTGAATAAA
>OG0000159-Cerianthus-borealis11758_216
GAAGAGCTGCCTATGACCCTGAGCACAATGCCCAAGTTGGGGCACCTCAATGTGGCAGTGAATAAACTCAGTGTACTCCCTCGAGGTTTTGGTGCCTGCCCATCTCTGGAGATTCTGGAT
>OG0000159-Cerianthus-borealis11758_270
GCAGTGAATAAACTCAGTGTACTCCCTCGAGGTTTTGGTGCCTGCCCATCTCTGGAGATTCTGGATCTGACCTATAATAATCTCAACAAGGAATCATTGCCTGGGAATTTCTTCCTTCTT
>OG0000159-Cerianthus-borealis11758_324
GAGATTCTGGATCTGACCTATAATAATCTCAACAAGGAATCATTGCCTGGGAATTTCTTCCTTCTTGAGAGCTTGAGGGCATTATATCTTGGAGATAATGACTTTGAAACTTTGCCTGCT
>OG0000159-Cerianthus-borealis11758_378
TTCTTCCTTCTTGAGAGCTTGAGGGCATTATATCTTGGAGATAATGACTTTGAAACTTTGCCTGCTGAAATTGGACAGCTCAAAAATTTACAAGTGCTTTGTCTGAGAGATAATGACCTC
>OG0000159-Cerianthus-borealis11758_432
ACTTTGCCTGCTGAAATTGGACAGCTCAAAAATTTACAAGTGCTTTGTCTGAGAGATAATGACCTCATTGAATTACCCGCTGAAACTGGTCAGCTAACAAAACTGAGAGAACTTCATATC
>OG0000159-Cerianthus-borealis11758_486
GATAATGACCTCATTGAATTACCCGCTGAAACTGGTCAGCTAACAAAACTGAGAGAACTTCATATCCAGAATAACAGGATAACTGTCCTGCCTCCTGAATTAGGTGATCTTCCTCTTGGT
>OG0000159-Cerianthus-borealis11758_540
GAACTTCATATCCAGAATAACAGGATAACTGTCCTGCCTCCTGAATTAGGTGATCTTCCTCTTGGTCTTCCAAGACATGTGTTTAAAGGAGATGGTAATCCCTGGGTACAGCAGATTGAG
>OG0000159-Cerianthus-borealis11758_594
CTTCCTCTTGGTCTTCCAAGACATGTGTTTAAAGGAGATGGTAATCCCTGGGTACAGCAGATTGAGGATCAACTTGTACTTGGCCCATCTCATGTCTTTGAATACATTAAATCGGAGACT
>OG0000159-Cerianthus-borealis11758_648
CAGCAGATTGAGGATCAACTTGTACTTGGCCCATCTCATGTCTTTGAATACATTAAATCGGAGACTTACAGATTTTTGTACAGCCGCCATGTTCAGTCAGGAGTAAGCCCACCTCCTAAG
>OG0000159-Corallium-rubrum13891_0
GCGATCAAAAAAGTTGTCGAAGAGGCCAGGGATAATGCCTATACAGAAATTGATCTTGCCGACAGAGAAATTAAGAGCTTAAACAGCGTGCCTATTTTACTTCAGTTAAGGCAACTTACA
>OG0000159-Corallium-rubrum13891_55
TTGCCGACAGAGAAATTAAGAGCTTAAACAGCGTGCCTATTTTACTTCAGTTAAGGCAACTTACAAGGCTTACATTGTCTCACAACAAGTTAACAGCTATCCCATCTTCAATTGTTGACT
>OG0000159-Corallium-rubrum13891_110
GCAACTTACAAGGCTTACATTGTCTCACAACAAGTTAACAGCTATCCCATCTTCAATTGTTGACTTGTACAATTTGGAGCATTTAAATCTGTTTAATAACTTTATTGAGGAGTTACCCAC
>OG0000159-Corallium-rubrum13891_165
ATTGTTGACTTGTACAATTTGGAGCATTTAAATCTGTTTAATAACTTTATTGAGGAGTTACCCACTTCAATTAGTACTCTTTCAAAATTGAGAATTTTGAATGTTGGAGTTAACCGTTTG
>OG0000159-Corallium-rubrum13891_220
AGTTACCCACTTCAATTAGTACTCTTTCAAAATTGAGAATTTTGAATGTTGGAGTTAACCGTTTGAGTTCTTTGCCACGTGGTCTGGGTTCTCTTCCATCGCTTGAGATTCTGGATCTAA
>OG0000159-Corallium-rubrum13891_275
TAACCGTTTGAGTTCTTTGCCACGTGGTCTGGGTTCTCTTCCATCGCTTGAGATTCTGGATCTAACTTACAACAACCTCAATGAAAATTCTCTTCCTGCAAATTTTTTTCTGTTAGCAGA
>OG0000159-Corallium-rubrum13891_330
CTGGATCTAACTTACAACAACCTCAATGAAAATTCTCTTCCTGCAAATTTTTTTCTGTTAGCAGATAGTCTTCGAGCTCTTTATCTTGGTGACAATGATTTTGAAAAGTTGCCTGCTGAT
>OG0000159-Corallium-rubrum13891_385
TGTTAGCAGATAGTCTTCGAGCTCTTTATCTTGGTGACAATGATTTTGAAAAGTTGCCTGCTGATTTTGGAAAACTTAAAAATTTACAAGTTTTAGTTTTAAGAGATAACGATCTTGTTG
>OG0000159-Corallium-rubrum13891_440
GCCTGCTGATTTTGGAAAACTTAAAAATTTACAAGTTTTAGTTTTAAGAGATAACGATCTTGTTGAATTACCTGAAGAACTAGGCCAACTGACAAACCTGAAAGAACTTCATCTTCAAAA
>OG0000159-Corallium-rubrum13891_495
GATCTTGTTGAATTACCTGAAGAACTAGGCCAACTGACAAACCTGAAAGAACTTCATCTTCAAAACAACCGATTAACAGCTCTTCCACCAGCATTAGGAAACTTACAACTTGGTGAGGCC
>OG0000159-Corallium-rubrum13891_550
ATCTTCAAAACAACCGATTAACAGCTCTTCCACCAGCATTAGGAAACTTACAACTTGGTGAGGCCAGACATGTTTTCAAAGCAGAAGGAAACTCGTGGATTCAAGCAATACAAGATCAAC
>OG0000159-Corallium-rubrum13891_605
TGGTGAGGCCAGACATGTTTTCAAAGCAGAAGGAAACTCGTGGATTCAAGCAATACAAGATCAACTTATTCTTGGAAATACTCATGTTTTTGAAAGTTTAAAATCAGATGCTTATAAAGC
>OG0000159-Corallium-rubrum13891_651
CAAGCAATACAAGATCAACTTATTCTTGGAAATACTCATGTTTTTGAAAGTTTAAAATCAGATGCTTATAAAGCAACGTACAAAAGCCACGTCGATTCTGGTATTGCTCCTCCAGAGAAG
>OG0000159-Craterolophus-convolvulus21197_0
TCAGTGAAGAAGATTGTGGAAGAGGCGAGGGATAAAGAACTGACTGAAGTCGATCTGTCTGACCGTGGAATTGGCAATTTGGCAGATGTTCCCTTTCTGACACAACTCCGAGCTGTCACC
>OG0000159-Craterolophus-convolvulus21197_54
CTGTCTGACCGTGGAATTGGCAATTTGGCAGATGTTCCCTTTCTGACACAACTCCGAGCTGTCACCAGTTTAACATTGAGTCACAATCGCCTCACGTCTGTGCCACCTTCTATATCAGAG
>OG0000159-Craterolophus-convolvulus21197_108
CGAGCTGTCACCAGTTTAACATTGAGTCACAATCGCCTCACGTCTGTGCCACCTTCTATATCAGAGCTATCAAGTCTAGAAATGCTGAATTTATTCAACAATGAAATATCGGAACTTCCC
>OG0000159-Craterolophus-convolvulus21197_162
TCTATATCAGAGCTATCAAGTCTAGAAATGCTGAATTTATTCAACAATGAAATATCGGAACTTCCCACCACTCTTTGCAATCTTCCAAAATTGAAATTCCTGAATTTGGCATTGAATAAC
>OG0000159-Craterolophus-convolvulus21197_216
TCGGAACTTCCCACCACTCTTTGCAATCTTCCAAAATTGAAATTCCTGAATTTGGCATTGAATAACTTGAAGACGTTACCTAAAGGATTTGGTGCTTGCCCTCAACTTGAAGTGTTGGAT
>OG0000159-Craterolophus-convolvulus21197_270
GCATTGAATAACTTGAAGACGTTACCTAAAGGATTTGGTGCTTGCCCTCAACTTGAAGTGTTGGATCTCACTTACAACAACCTCACACAAGCATCCTGGTCGGGAAATTTCTTTTATCTT
>OG0000159-Craterolophus-convolvulus21197_324
GAAGTGTTGGATCTCACTTACAACAACCTCACACAAGCATCCTGGTCGGGAAATTTCTTTTATCTTGATCCACTTCGGGCGCTGTATCTTGGAGATAATGAATTTGAAACTATCCCTCCG
>OG0000159-Craterolophus-convolvulus21197_378
TTCTTTTATCTTGATCCACTTCGGGCGCTGTATCTTGGAGATAATGAATTTGAAACTATCCCTCCGGAGATCAAAAATTTCAAAAATTTGCAAATTCTTGTGTTACGGGATAATGATCTG
>OG0000159-Craterolophus-convolvulus21197_432
ACTATCCCTCCGGAGATCAAAAATTTCAAAAATTTGCAAATTCTTGTGTTACGGGATAATGATCTGATCGAGATCCCCCGTGAACTGGGAGAGCTTACCCGTTTGAAAGAACTTCACATT
>OG0000159-Craterolophus-convolvulus21197_486
GATAATGATCTGATCGAGATCCCCCGTGAACTGGGAGAGCTTACCCGTTTGAAAGAACTTCACATTCAGAACAACCGTCTCCAATGCCTTCCACCAGAATTGGGTGAAATCGATCTGGAA
>OG0000159-Craterolophus-convolvulus21197_540
GAACTTCACATTCAGAACAACCGTCTCCAATGCCTTCCACCAGAATTGGGTGAAATCGATCTGGAAAGTCCGAAGAGGCTTTTGCGAGCGGATAACAACCCTTGGATTCAGGAAATCGCC
>OG0000159-Craterolophus-convolvulus21197_594
ATCGATCTGGAAAGTCCGAAGAGGCTTTTGCGAGCGGATAACAACCCTTGGATTCAGGAAATCGCCGATCAACTTGTACTCGGTGTGTCCCACGTACTTAGCTATTTGAGGACAGAGGAA
>OG0000159-Craterolophus-convolvulus21197_648
CAGGAAATCGCCGATCAACTTGTACTCGGTGTGTCCCACGTACTTAGCTATTTGAGGACAGAGGAATACAAACGGAAGTACCAGATTTTCGTGGCCACGAACAAAATCCCTCCACCAAGG
>OG0000159-Ectopleura-larynx16516_0
TCGACCAAAAAACTCATAGAGGAGGCGAAGAATAAGAATTTTGAAGAAATCGACTTGCAAGATAAGGGCATTTCAAATTTGGCTGACTTTCCTCAATTGTTTCAAATGAGAAATATTACT
>OG0000159-Ectopleura-larynx16516_54
TTGCAAGATAAGGGCATTTCAAATTTGGCTGACTTTCCTCAATTGTTTCAAATGAGAAATATTACTACACTGACCTTATCGCACAATCGACTGGCAAAATTACCTGATGCTATCTCGAAT
>OG0000159-Ectopleura-larynx16516_108
AGAAATATTACTACACTGACCTTATCGCACAATCGACTGGCAAAATTACCTGATGCTATCTCGAATTTGGCTTTCATTGAAAACTTGAACCTTTTCAATAACGAGTTGGAGACTTTACCC
>OG0000159-Ectopleura-larynx16516_162
GCTATCTCGAATTTGGCTTTCATTGAAAACTTGAACCTTTTCAATAACGAGTTGGAGACTTTACCCACAACCCTGTGCAATCTTCCCAAGCTAAAATTCCTCAACTGCGCCATCAACAAG
>OG0000159-Ectopleura-larynx16516_216
GAGACTTTACCCACAACCCTGTGCAATCTTCCCAAGCTAAAATTCCTCAACTGCGCCATCAACAAGTTGCAGGAGCTACCCAAGGGTTTTGGCGCGTGTCCACAACTTGAAGTGCTCGAC
>OG0000159-Ectopleura-larynx16516_270
GCCATCAACAAGTTGCAGGAGCTACCCAAGGGTTTTGGCGCGTGTCCACAACTTGAAGTGCTCGACCTCACTTACAACGAACTCAACGATACCTCTTTCCCTGGAAACTTCTTCTATCTT
>OG0000159-Ectopleura-larynx16516_324
GAAGTGCTCGACCTCACTTACAACGAACTCAACGATACCTCTTTCCCTGGAAACTTCTTCTATCTTGCACCACTGCGAGCTTTGTATTTGGGAGACAACGAGTTTGAAGTGCTTCCCCCT
>OG0000159-Ectopleura-larynx16516_378
TTCTTCTATCTTGCACCACTGCGAGCTTTGTATTTGGGAGACAACGAGTTTGAAGTGCTTCCCCCTGCCATCAAGAATCTCACTAATCTTCAAGTGCTGTCGATCAGAGATAACCAGTTG
>OG0000159-Ectopleura-larynx16516_432
GTGCTTCCCCCTGCCATCAAGAATCTCACTAATCTTCAAGTGCTGTCGATCAGAGATAACCAGTTGACAACCATCCCCAAAGAGCTGGGCGAAAACACCAAACTCAAAGAACTTCATATT
>OG0000159-Ectopleura-larynx16516_486
GATAACCAGTTGACAACCATCCCCAAAGAGCTGGGCGAAAACACCAAACTCAAAGAACTTCATATTCAAGGGAACCGATTACAAGTACTGCCCTGTGAAATTGGTTACTTGGATTTGATC
>OG0000159-Ectopleura-larynx16516_540
GAACTTCATATTCAAGGGAACCGATTACAAGTACTGCCCTGTGAAATTGGTTACTTGGATTTGATCAGTCCAAAGCACCTTTTGCGGGCAGACACCAACCCTTGGATTCAAGAGATTGCC
>OG0000159-Ectopleura-larynx16516_594
TTGGATTTGATCAGTCCAAAGCACCTTTTGCGGGCAGACACCAACCCTTGGATTCAAGAGATTGCCGACCAACTTGTGCTGGGCACGTCTCATGTCCTCAACTATTTCCGCTCTGAAGAA
>OG0000159-Ectopleura-larynx16516_648
CAAGAGATTGCCGACCAACTTGTGCTGGGCACGTCTCATGTCCTCAACTATTTCCGCTCTGAAGAATACGCAAGACGCTACCAGCAACACCTGGATCAAAATAAAGTTCCACCACCGAAA
>OG0000159-Eunicella-cavolinii17128_0
GCGATCAAAAAAATAGTCGAAGAGGCGCGAGATAATGCCTACACCGAACTAGACCTTGCTGACAGAGAAATAAAGAGTTTAAACAGTGTCCCTATTTTACTTCAACTAAGACAACTGACA
>OG0000159-Eunicella-cavolinii17128_55
TTGCTGACAGAGAAATAAAGAGTTTAAACAGTGTCCCTATTTTACTTCAACTAAGACAACTGACAAGGCTGACGCTATCTCACAACAAGTTAACAGCAATCCCAACCTCCATTGTCGATT
>OG0000159-Eunicella-cavolinii17128_110
ACAACTGACAAGGCTGACGCTATCTCACAACAAGTTAACAGCAATCCCAACCTCCATTGTCGATTTGTACAATTTGGAACATTTAAATCTGTTTAACAATTTTATTGAGGAACTTCCAAT
>OG0000159-Eunicella-cavolinii17128_165
ATTGTCGATTTGTACAATTTGGAACATTTAAATCTGTTTAACAATTTTATTGAGGAACTTCCAATATCCATAACTACATTATCGAAACTGAAATTTTTGAATGTTGGAGTTAACCGTTTG
>OG0000159-Eunicella-cavolinii17128_220
AACTTCCAATATCCATAACTACATTATCGAAACTGAAATTTTTGAATGTTGGAGTTAACCGTTTGAGCTCTTTGCCTCGAGGTCTTGGTTCCTTGCCTTGCCTGGAAATTTTAGATCTAA
>OG0000159-Eunicella-cavolinii17128_275
TAACCGTTTGAGCTCTTTGCCTCGAGGTCTTGGTTCCTTGCCTTGCCTGGAAATTTTAGATCTAACATACAACAACCTTAATGAAAATTCTCTTCCTGCAAATTTTTTCTTGCTGGCAGA
>OG0000159-Eunicella-cavolinii17128_330
TTAGATCTAACATACAACAACCTTAATGAAAATTCTCTTCCTGCAAATTTTTTCTTGCTGGCAGATAGTCTAAGAGCTCTGTATCTTGGTGACAACGACTTTGAGAAGTTGTCGGCAGAT
>OG0000159-Eunicella-cavolinii17128_385
TGCTGGCAGATAGTCTAAGAGCTCTGTATCTTGGTGACAACGACTTTGAGAAGTTGTCGGCAGATTTTGGAAAGTTGAAAAATTTACAAGTGTTGGTATTACGAGACAATGATCTAGTTG
>OG0000159-Eunicella-cavolinii17128_440
GTCGGCAGATTTTGGAAAGTTGAAAAATTTACAAGTGTTGGTATTACGAGACAATGATCTAGTTGAATTACCAGAAGAACTCGGTGAACTTACAAATCTACAGGAATTGCATCTTCAGAA
>OG0000159-Eunicella-cavolinii17128_495
GATCTAGTTGAATTACCAGAAGAACTCGGTGAACTTACAAATCTACAGGAATTGCATCTTCAGAATAATCGATTGACAGCTCTTCCACCATCATTAGGTAACTTACAACTTGGCGAAGCA
>OG0000159-Eunicella-cavolinii17128_550
ATCTTCAGAATAATCGATTGACAGCTCTTCCACCATCATTAGGTAACTTACAACTTGGCGAAGCAAGACATGTTTTCAAAACAGAAGGAAATTCTTGGATTCAAGCAATTCAAGATCAAT
>OG0000159-Eunicella-cavolinii17128_605
TGGCGAAGCAAGACATGTTTTCAAAACAGAAGGAAATTCTTGGATTCAAGCAATTCAAGATCAATTAATACTTGGAAATACTCACGTTTTTAATAGCCTCAAATCTGATGCGTACAAAGA
>OG0000159-Eunicella-cavolinii17128_651
CAAGCAATTCAAGATCAATTAATACTTGGAAATACTCACGTTTTTAATAGCCTCAAATCTGATGCGTACAAAGAGACCTACAAGAGCCATGTTGATTCTGGTATTGACCCACCACCAAAG
>OG0000159-Gorgonia-ventalina28469_0
GCAATAAAAAAAATAGTTGAAGAGGCGCGAGATAATGCTTACACTGAAATAGATCTTGCTGACAGAGAAATAAAGAGTTTGAACAGCGTTCCAATTTTACTTCAATTAAGACAATTGACG
>OG0000159-Gorgonia-ventalina28469_55
TTGCTGACAGAGAAATAAAGAGTTTGAACAGCGTTCCAATTTTACTTCAATTAAGACAATTGACGAAGCTGACGCTGTCCCACAACAAGTTAACAGCAATCCCATCGTCTATTGTTGATT
>OG0000159-Gorgonia-ventalina28469_110
ACAATTGACGAAGCTGACGCTGTCCCACAACAAGTTAACAGCAATCCCATCGTCTATTGTTGATTTGTACAATTTGGAACATTTAAATTTGTTTAACAATTTTATTGAGGAACTTCCAAC
>OG0000159-Gorgonia-ventalina28469_165
ATTGTTGATTTGTACAATTTGGAACATTTAAATTTGTTTAACAATTTTATTGAGGAACTTCCAACATCAATCACAACATTATCAAAACTGAAATTTTTGAATGTTGGGGTTAACCGCCTA
>OG0000159-Gorgonia-ventalina28469_220
AACTTCCAACATCAATCACAACATTATCAAAACTGAAATTTTTGAATGTTGGGGTTAACCGCCTAAGCTCTTTGCCTCGTGGTCTTGGTTCCTTGCCTTGCTTGGAAATTTTAGAACTAA
>OG0000159-Gorgonia-ventalina28469_275
TAACCGCCTAAGCTCTTTGCCTCGTGGTCTTGGTTCCTTGCCTTGCTTGGAAATTTTAGAACTAACATACAACAACCTCAATGAAAATTCTCTTCCTGCTAATTTTTTCTTGCTGGCAGA
>OG0000159-Gorgonia-ventalina28469_330
TTAGAACTAACATACAACAACCTCAATGAAAATTCTCTTCCTGCTAATTTTTTCTTGCTGGCAGATAGTCTGAGGGCTCTGTACCTTGGTGATAATGACTTTGAAAAGTTGCCTGCAGAT
>OG0000159-Gorgonia-ventalina28469_385
TGCTGGCAGATAGTCTGAGGGCTCTGTACCTTGGTGATAATGACTTTGAAAAGTTGCCTGCAGATTTCGGAAAGTTAAAAAATTTACAAGTGTTGGTATTACGAGATAATGATCTAGTTG
>OG0000159-Gorgonia-ventalina28469_440
GCCTGCAGATTTCGGAAAGTTAAAAAATTTACAAGTGTTGGTATTACGAGATAATGATCTAGTTGAATTACCAGAAGAACTTGGTGAACTTACGAATCTAAGAGAACTGCATCTACAAAA
>OG0000159-Gorgonia-ventalina28469_495
GATCTAGTTGAATTACCAGAAGAACTTGGTGAACTTACGAATCTAAGAGAACTGCATCTACAAAACAATCGATTGACAGCTCTTCCACCGTCTTTAGGTAACTTACAACTTGGTGAAGCA
>OG0000159-Gorgonia-ventalina28469_550
ATCTACAAAACAATCGATTGACAGCTCTTCCACCGTCTTTAGGTAACTTACAACTTGGTGAAGCAAGACATGTTTTCAAAGCAGAGGGAAACTCGTGGATTCAAGCAATACAAGATCAAC
>OG0000159-Gorgonia-ventalina28469_605
TGGTGAAGCAAGACATGTTTTCAAAGCAGAGGGAAACTCGTGGATTCAAGCAATACAAGATCAACTAATACTTGGAAACACTCACGTTTTTGAAAGTCTCAAGTCTGATGCATACAAACA
>OG0000159-Gorgonia-ventalina28469_651
CAAGCAATACAAGATCAACTAATACTTGGAAACACTCACGTTTTTGAAAGTCTCAAGTCTGATGCATACAAACAGACATACAAGAGTCATGTTGATTCAGGTATTGCTCCACCACCAAAG
>OG0000159-Hydractinia-polyclina63208_0
TCTGTGAAAAAAATTATGGAGGAATCCAAATCAAGAGGATATGAAGAAATTGATCTCCAAGACAAAAGCATAACCAATGTTGCTGATATTCCTCATCTATTGCAAATGCGTAACCTCTCT
>OG0000159-Hydractinia-polyclina63208_54
CTCCAAGACAAAAGCATAACCAATGTTGCTGATATTCCTCATCTATTGCAAATGCGTAACCTCTCTATCCTGACTTTGAGTCATAATCGAATTCAAAAGCTTCCCGATGCAATAGCTAAT
>OG0000159-Hydractinia-polyclina63208_108
CGTAACCTCTCTATCCTGACTTTGAGTCATAATCGAATTCAAAAGCTTCCCGATGCAATAGCTAATCTTAGTGGTTTAGAAAACTTGAATTTGTTTAATAATGACCTGGATAGTTTACCG
>OG0000159-Hydractinia-polyclina63208_162
GCAATAGCTAATCTTAGTGGTTTAGAAAACTTGAATTTGTTTAATAATGACCTGGATAGTTTACCGACAACAATGTGTAATTTACCAAAGCTCAAGTTCCTGAATTGTGGAATTAACAAG
>OG0000159-Hydractinia-polyclina63208_216
GATAGTTTACCGACAACAATGTGTAATTTACCAAAGCTCAAGTTCCTGAATTGTGGAATTAACAAGCTGAAGGAACTACCAAAAGGCTTTGGTGCTTGCCCAACATTGGAAGTGTTGGAT
>OG0000159-Hydractinia-polyclina63208_270
GGAATTAACAAGCTGAAGGAACTACCAAAAGGCTTTGGTGCTTGCCCAACATTGGAAGTGTTGGATTTAACATATAACAACTTGAATGATCAATCGTTTCCAGGAAATTTCTTCTACTTA
>OG0000159-Hydractinia-polyclina63208_324
GAAGTGTTGGATTTAACATATAACAACTTGAATGATCAATCGTTTCCAGGAAATTTCTTCTACTTAGCACCGTTGAGAGCCCTCTACCTAGGTGATAATGAATTTGAAGTTCTTCCACCT
>OG0000159-Hydractinia-polyclina63208_378
TTCTTCTACTTAGCACCGTTGAGAGCCCTCTACCTAGGTGATAATGAATTTGAAGTTCTTCCACCTGAAATCAAAAATTTAGTAAACCTACAAGTTCTTGTGGTACGGGATAATGATCTA
>OG0000159-Hydractinia-polyclina63208_432
GTTCTTCCACCTGAAATCAAAAATTTAGTAAACCTACAAGTTCTTGTGGTACGGGATAATGATCTAATCTCCGTTCCCAAAGAACTTGGAGAACTATCGAAACTGAAAGAACTTCACATA
>OG0000159-Hydractinia-polyclina63208_486
GATAATGATCTAATCTCCGTTCCCAAAGAACTTGGAGAACTATCGAAACTGAAAGAACTTCACATACAAAACAACAGGCTGCAAGTACTCCCTCCTCAGCTTGGAAACCTTGATTTGATT
>OG0000159-Hydractinia-polyclina63208_540
GAACTTCACATACAAAACAACAGGCTGCAAGTACTCCCTCCTCAGCTTGGAAACCTTGATTTGATTAGTCCGAAACATTTATTGCGAGTTGAAAAGAATCCTTGGATACAGGAAATTCAA
>OG0000159-Hydractinia-polyclina63208_594
CTTGATTTGATTAGTCCGAAACATTTATTGCGAGTTGAAAAGAATCCTTGGATACAGGAAATTCAAGATCAAATCGTTCTTGGTGCATCGCATGTTCTCACCTATTTAAGATCGGAAGCT
>OG0000159-Hydractinia-polyclina63208_648
CAGGAAATTCAAGATCAAATCGTTCTTGGTGCATCGCATGTTCTCACCTATTTAAGATCGGAAGCTTACAGGAGACGCTATCAAGAACATTTAGATCAAAAACGACCACCTCCTCCCAAG
>OG0000159-Hydra-oligactis14964_0
CAAGATAAAGGGATATCTACATTAGTAGACTTTCCACAATTAATGCAACTTAGAGACTTGACTATTCTTACATTGAGTCACAACAGATTACAAAAAATTCCAGATGCTATATCTAATTTA
>OG0000159-Hydra-oligactis14964_54
GACTTGACTATTCTTACATTGAGTCACAACAGATTACAAAAAATTCCAGATGCTATATCTAATTTAACGAGCTTAGAGAATTTGAACTTGTTCAATAACGAGTTAGAGATGTTACCAACA
>OG0000159-Hydra-oligactis14964_108
ATATCTAATTTAACGAGCTTAGAGAATTTGAACTTGTTCAATAACGAGTTAGAGATGTTACCAACAACTCTTTGTAACTTACCAAAGTTGAAGTTCCTCAACTGTGGTATCAACAAATTA
>OG0000159-Hydra-oligactis14964_162
ATGTTACCAACAACTCTTTGTAACTTACCAAAGTTGAAGTTCCTCAACTGTGGTATCAACAAATTAAAAGAACTACCGAAAGGATTTGGAGCATGTCCACAACTAGAAGTCCTTGATCTT
>OG0000159-Hydra-oligactis14964_216
ATCAACAAATTAAAAGAACTACCGAAAGGATTTGGAGCATGTCCACAACTAGAAGTCCTTGATCTTACTTATAATGAGTTAAATGATAATTCTTTTCCTGGAAACTTTTTTTACCTCGCT
>OG0000159-Hydra-oligactis14964_270
GTCCTTGATCTTACTTATAATGAGTTAAATGATAATTCTTTTCCTGGAAACTTTTTTTACCTCGCTCCATTACGTGCACTGTATTTGGGGGACAACGAGTTTGAAGTACTACCACCAGCT
>OG0000159-Hydra-oligactis14964_324
TTTTACCTCGCTCCATTACGTGCACTGTATTTGGGGGACAACGAGTTTGAAGTACTACCACCAGCTATCAAGAATCTGGCTAACTTGCAAGTGCTGGTTGTTCGAGACAATGACTTGATC
>OG0000159-Hydra-oligactis14964_378
CTACCACCAGCTATCAAGAATCTGGCTAACTTGCAAGTGCTGGTTGTTCGAGACAATGACTTGATCAGCATTCCAAAAGAAATGGGGGAATTGACAAAGCTGAAGGAGCTTCATATTCAA
>OG0000159-Hydra-oligactis14964_432
AATGACTTGATCAGCATTCCAAAAGAAATGGGGGAATTGACAAAGCTGAAGGAGCTTCATATTCAAAACAATCGTTTACAAGTGTTGCCTGTCGAAATAGGCAGCTTAGACTTGATCAAT
>OG0000159-Hydra-oligactis14964_486
CTTCATATTCAAAACAATCGTTTACAAGTGTTGCCTGTCGAAATAGGCAGCTTAGACTTGATCAATCCTAAACATGTGTTCCGTGCTGATAACAACCCTTGGATTCAAGAAATAGCTGAC
>OG0000159-Hydra-oligactis14964_540
GACTTGATCAATCCTAAACATGTGTTCCGTGCTGATAACAACCCTTGGATTCAAGAAATAGCTGACCAACTGGTGTTGGGTACATCACATGTCCTAAATTATTTAAAATCTGATGGATAC
>OG0000159-Hydra-oligactis14964_591
CAAGAAATAGCTGACCAACTGGTGTTGGGTACATCACATGTCCTAAATTATTTAAAATCTGATGGATACAAGCGTCGTTACCAGGAACATCTTGATCAGAAACGTCCTCCTCCACCGAAA
>OG0000159-Leptogorgia-sarmentosa13120_0
GCCATCAAAAAAATAGTCGAAGAGGCGCGAGATAATGCTTATACTGAAATAGATCTTGCTGACAGAGAAATAAAAAGTTTAAACAGTGTTCCGATTTTACTTCAGCTAAGACAACTGACG
>OG0000159-Leptogorgia-sarmentosa13120_55
TTGCTGACAGAGAAATAAAAAGTTTAAACAGTGTTCCGATTTTACTTCAGCTAAGACAACTGACGAAGTTGACGTTGTCCCACAACAAGTTAACAGCAATTCCATCCTCTATTGTGGATT
>OG0000159-Leptogorgia-sarmentosa13120_110
ACAACTGACGAAGTTGACGTTGTCCCACAACAAGTTAACAGCAATTCCATCCTCTATTGTGGATTTGTACAATTTGGAACACTTAAATCTGTTTAATAATTTTATTGAGGAACTTCCAAC
>OG0000159-Leptogorgia-sarmentosa13120_165
ATTGTGGATTTGTACAATTTGGAACACTTAAATCTGTTTAATAATTTTATTGAGGAACTTCCAACGTCAATAACAACATTATCAAAACTGAAATTTTTGAATGTTGGGGTTAACCGTTTA
>OG0000159-Leptogorgia-sarmentosa13120_220
AACTTCCAACGTCAATAACAACATTATCAAAACTGAAATTTTTGAATGTTGGGGTTAACCGTTTAAGCTCCTTGCCTCGAGGTCTTGGTTCCTTGCCTTGCTTGGAAATTTTAGAGTTAA
>OG0000159-Leptogorgia-sarmentosa13120_275
TAACCGTTTAAGCTCCTTGCCTCGAGGTCTTGGTTCCTTGCCTTGCTTGGAAATTTTAGAGTTAACCTACAACAACCTCAATGAAAATTCTCTTCCTGCTAATTTCTTCTTGTTAGCAGA
>OG0000159-Leptogorgia-sarmentosa13120_330
TTAGAGTTAACCTACAACAACCTCAATGAAAATTCTCTTCCTGCTAATTTCTTCTTGTTAGCAGATAGTCTGAGAGCTCTTTACCTTGGTGATAATGACTTTGAGAAGTTGCCAGCAGAT
>OG0000159-Leptogorgia-sarmentosa13120_385
TGTTAGCAGATAGTCTGAGAGCTCTTTACCTTGGTGATAATGACTTTGAGAAGTTGCCAGCAGATTTTGGAAAGTTGAAAAATTTGCAAGTGTTGGTATTACGAGATAATGACCTGGTTG
>OG0000159-Leptogorgia-sarmentosa13120_440
GCCAGCAGATTTTGGAAAGTTGAAAAATTTGCAAGTGTTGGTATTACGAGATAATGACCTGGTTGAATTGCCTGAAGAACTTGGTGAACTTACAAATCTCAGGGAACTGCATCTTCAGAA
>OG0000159-Leptogorgia-sarmentosa13120_495
GACCTGGTTGAATTGCCTGAAGAACTTGGTGAACTTACAAATCTCAGGGAACTGCATCTTCAGAACAATCGCTTAACAGCTCTTCCGCCGTCTTTGGGTAACTTGCAACTTGGGGAAGCA
>OG0000159-Leptogorgia-sarmentosa13120_550
ATCTTCAGAACAATCGCTTAACAGCTCTTCCGCCGTCTTTGGGTAACTTGCAACTTGGGGAAGCAAGACATGTTTTCAAAGCGGAAGGAAATTCATGGATTCAAGCAATACAAGATCAAT
>OG0000159-Leptogorgia-sarmentosa13120_605
TGGGGAAGCAAGACATGTTTTCAAAGCGGAAGGAAATTCATGGATTCAAGCAATACAAGATCAATTAATACTTGGAAACACTCACGTTTTTGAAAGTCTCAAGTCTGATGCATACAAACA
>OG0000159-Leptogorgia-sarmentosa13120_651
CAAGCAATACAAGATCAATTAATACTTGGAAACACTCACGTTTTTGAAAGTCTCAAGTCTGATGCATACAAACAGACATACAAAAGTCATGTTGATTCTGGTATTACTCCTCCGCCAAAG
>OG0000159-Montastraea-cavernosa20385_0
TCCGTAAAGAAGCTTGTAGAAGAAACTAAAGAACAAGGTTATACAGAGTTGGATCTCTGTGACAAAAGCTTGTCTACTATAGCAGACATCCCTGGATTGACCCAGTTGAGGCATTTGGTA
>OG0000159-Montastraea-cavernosa20385_52
ATCTCTGTGACAAAAGCTTGTCTACTATAGCAGACATCCCTGGATTGACCCAGTTGAGGCATTTGGTACGGCTAACTTTAAGTCACAACAGAATAGCATCTCTCCCAGAATCCATTGGTC
>OG0000159-Montastraea-cavernosa20385_104
GTTGAGGCATTTGGTACGGCTAACTTTAAGTCACAACAGAATAGCATCTCTCCCAGAATCCATTGGTCAACTTGAAAGTCTGGAATTCCTGAATGTCTTCAATAATCACATTGAGGAGTT
>OG0000159-Montastraea-cavernosa20385_156
CCAGAATCCATTGGTCAACTTGAAAGTCTGGAATTCCTGAATGTCTTCAATAATCACATTGAGGAGTTGCCGATGTCTCTAGGTTCCTTGAAGAAACTGAGACATTTTAATGCAGCGGTG
>OG0000159-Montastraea-cavernosa20385_208
ATCACATTGAGGAGTTGCCGATGTCTCTAGGTTCCTTGAAGAAACTGAGACATTTTAATGCAGCGGTGAATCGACTCAGTTCCTTGCCCAGAGGCTTGGGGACAGCATCTGGATTGGAAA
>OG0000159-Montastraea-cavernosa20385_260
TTTTAATGCAGCGGTGAATCGACTCAGTTCCTTGCCCAGAGGCTTGGGGACAGCATCTGGATTGGAAATCCTGGATTTGACATACAACAATCTCAATGAAAAGTCACTACCAGGAAACTT
>OG0000159-Montastraea-cavernosa20385_312
GCATCTGGATTGGAAATCCTGGATTTGACATACAACAATCTCAATGAAAAGTCACTACCAGGAAACTTTTCTGTTATGAAACAATTGCGAGCTCTCTACCTTGGAGACAATGACTTCGAA
>OG0000159-Montastraea-cavernosa20385_364
CACTACCAGGAAACTTTTCTGTTATGAAACAATTGCGAGCTCTCTACCTTGGAGACAATGACTTCGAAACCTTACCTCCTGAGATAGGAGAGCTTAGAAATCTTCAAGTGCTTGTGCTAA
>OG0000159-Montastraea-cavernosa20385_411
CTTGGAGACAATGACTTCGAAACCTTACCTCCTGAGATAGGAGAGCTTAGAAATCTTCAAGTGCTTGTGCTAAGAGACAATGATCTAATTGAATTACCAAAAGCTCTTGGAAACCTGGCA
>OG0000159-Nematostella-vectensis15152_0
GCTTTGAAGAAACTCGTCGATGAAACGAAAGAACAAGGCTACACGGAGCTGGATCTGTGTGATAAAGGCATATCAAGTCTGAATGATATATCGAATCTAACGACAGCACGACATCTTGTC
>OG0000159-Nematostella-vectensis15152_54
CTGTGTGATAAAGGCATATCAAGTCTGAATGATATATCGAATCTAACGACAGCACGACATCTTGTCCGGCTCACCCTCAGTCATAACAAGATTACGAGTCTTCCTCAAGCGATTGTAGAG
>OG0000159-Nematostella-vectensis15152_108
CGACATCTTGTCCGGCTCACCCTCAGTCATAACAAGATTACGAGTCTTCCTCAAGCGATTGTAGAGCTTCAAAATTTGGAGACATTAATTCTATTTAATAATCATATTGAGGAACTTCCG
>OG0000159-Nematostella-vectensis15152_162
GCGATTGTAGAGCTTCAAAATTTGGAGACATTAATTCTATTTAATAATCATATTGAGGAACTTCCGATTGCACTTGGGTCCCTACCAAAGCTAAGACATCTAAATGTTGCGGTAAATAGA
>OG0000159-Nematostella-vectensis15152_270
GCGGTAAATAGACTAAGCTCCCTTCCTAAAGGCCTCGGCACAGCTTCTGCTCTGGAGATCCTAGACCTCACTTACAATAATCTCAACGAAAAATCATTACCTGGGAATTTCTTTATTATG
>OG0000159-Nematostella-vectensis15152_324
GAGATCCTAGACCTCACTTACAATAATCTCAACGAAAAATCATTACCTGGGAATTTCTTTATTATGTCTCAACTTCGAGCTCTGTACTTTGGTGACAATGATTTTGAGATGATCCCACCT
>OG0000159-Nematostella-vectensis15152_378
TTCTTTATTATGTCTCAACTTCGAGCTCTGTACTTTGGTGACAATGATTTTGAGATGATCCCACCTGAAATAGGGCAGCTGAAGAATCTACAAGTTCTTGTTTTCCGAGACAATGACCTG
>OG0000159-Nematostella-vectensis15152_432
ATGATCCCACCTGAAATAGGGCAGCTGAAGAATCTACAAGTTCTTGTTTTCCGAGACAATGACCTGATATCACTACCACCGGAGATTGGAGAACTAAAAAGTTTAAGAGAGCTCCACATT
>OG0000159-Nematostella-vectensis15152_486
GACAATGACCTGATATCACTACCACCGGAGATTGGAGAACTAAAAAGTTTAAGAGAGCTCCACATTCAGAACAACAGACTGATGGTGCTGCCTCCTGAATTAGGGGCCTTGAATCTTGGA
>OG0000159-Nematostella-vectensis15152_540
GAGCTCCACATTCAGAACAACAGACTGATGGTGCTGCCTCCTGAATTAGGGGCCTTGAATCTTGGAAGTCCTCGCCATGTATTCAAAGCTGAGGGAAATCCATGGATTCAACAACTAGAT
>OG0000159-Nematostella-vectensis15152_594
TTGAATCTTGGAAGTCCTCGCCATGTATTCAAAGCTGAGGGAAATCCATGGATTCAACAACTAGATGATCAGATTATCCTTGGCCCATTCCATGTGATGGACTACATCAAAACAGATGGA
>OG0000159-Nematostella-vectensis15152_648
CAACAACTAGATGATCAGATTATCCTTGGCCCATTCCATGTGATGGACTACATCAAAACAGATGGATACAAAACGGTTTATGAGAAACACCTAGAGTCACCACCCATGCCACCAGCAAAA
>OG0000159-Physalia-physalis25706_0
GAGGTGAAGAAGTTCATGGAAAAAGCTAAGCAAAATAGTTATCCAGAGATCGACTTACAGGATCAAGGTATTATAAATATTGCCGATGTGCCCCATATGCTACAGTTACGATCCATTACA
>OG0000159-Physalia-physalis25706_52
ACTTACAGGATCAAGGTATTATAAATATTGCCGATGTGCCCCATATGCTACAGTTACGATCCATTACAACGTTGACTTTGAGTCATAATCGCATCGTCAAGATTCCAGATGCCATCTCTA
>OG0000159-Physalia-physalis25706_104
GTTACGATCCATTACAACGTTGACTTTGAGTCATAATCGCATCGTCAAGATTCCAGATGCCATCTCTAATCTTCAGAATTTGGAAAGCTTGAATCTCTTTAACAATGAGTTAGAATCTTT
>OG0000159-Physalia-physalis25706_156
CCAGATGCCATCTCTAATCTTCAGAATTTGGAAAGCTTGAATCTCTTTAACAATGAGTTAGAATCTTTACCGACAACAATTTGCAATCTACCCAAACTCAAGTTCCTGAACTGTGGAGTG
>OG0000159-Physalia-physalis25706_208
ATGAGTTAGAATCTTTACCGACAACAATTTGCAATCTACCCAAACTCAAGTTCCTGAACTGTGGAGTGAATAAACTCAAAGAATTACCCAAAGGATTTGGTGCTTGTCCCACTTTAGAGG
>OG0000159-Physalia-physalis25706_260
CCTGAACTGTGGAGTGAATAAACTCAAAGAATTACCCAAAGGATTTGGTGCTTGTCCCACTTTAGAGGTTTTGGATTTGACTTACAATAATTTGAATAAACTCAAAGAATTACCCAAAGG
>OG0000159-Physalia-physalis25706_312
TGTCCCACTTTAGAGGTTTTGGATTTGACTTACAATAATTTGAATAAACTCAAAGAATTACCCAAAGGATTTGGTGCTTGTCCCACTTTAGAGGTTTTGGATTTGACTTACAATAATTTG
>OG0000159-Physalia-physalis25706_364
AAGAATTACCCAAAGGATTTGGTGCTTGTCCCACTTTAGAGGTTTTGGATTTGACTTACAATAATTTGAATGAGAATTCATTTCCTGGAAATTTCTTTTATCTAGCACCACTACGTGCCC
>OG0000159-Physalia-physalis25706_416
GACTTACAATAATTTGAATGAGAATTCATTTCCTGGAAATTTCTTTTATCTAGCACCACTACGTGCCCTATATCTGGGCGATAATGAATTTGAAGTAATTCCGAAAGAAATTAAGAATTT
>OG0000159-Physalia-physalis25706_468
GCACCACTACGTGCCCTATATCTGGGCGATAATGAATTTGAAGTAATTCCGAAAGAAATTAAGAATTTAGTAAATTTGCAGGTTCTTGCCATACGTGACAATGACTTGATAAGTATACCT
>OG0000159-Physalia-physalis25706_520
AAGAAATTAAGAATTTAGTAAATTTGCAGGTTCTTGCCATACGTGACAATGACTTGATAAGTATACCTAAGGAGCTTGGTGAGCTGTCGAAATTGAAAGAACTTCATTTGCAACATAATA
>OG0000159-Physalia-physalis25706_572
CTTGATAAGTATACCTAAGGAGCTTGGTGAGCTGTCGAAATTGAAAGAACTTCATTTGCAACATAATAGACTTCAGGTCTTGCCTCCAGAAGTAGGGAACCTTGATTTAATCAGCCCAAA
>OG0000159-Physalia-physalis25706_624
CATTTGCAACATAATAGACTTCAGGTCTTGCCTCCAGAAGTAGGGAACCTTGATTTAATCAGCCCAAAACATCTGTTACGTGCTGACAATAACCCATGGATTCAAGAGATAGCAGATCAG
>OG0000159-Physalia-physalis25706_676
ATTTAATCAGCCCAAAACATCTGTTACGTGCTGACAATAACCCATGGATTCAAGAGATAGCAGATCAGCTTGTTCTGGGATCATCTCATGTCTTGAATTACTTGAGATCAGATCAATATA
>OG0000159-Physalia-physalis25706_726
CAAGAGATAGCAGATCAGCTTGTTCTGGGATCATCTCATGTCTTGAATTACTTGAGATCAGATCAATATAAAGCACGATACCAAGCAGACTTGGACCAAAAACGACCACCTCCGCCAAAA
>OG0000159-Podocoryna-carnea40417_0
TCAATAAAGAAAATAATGGAGGAGTCCAAAGCGAGGGGTTATGAAGAGGTTGACCTTCAAGATAAAGGAGTAACTAATGTAGCAGATATTCCACACCTATTGCAAATGCGAAATGTTACA
>OG0000159-Podocoryna-carnea40417_54
CTTCAAGATAAAGGAGTAACTAATGTAGCAGATATTCCACACCTATTGCAAATGCGAAATGTTACAGTCCTAGTCTTGAGTCATAATCGTATTCAAAAACTTCCTGACGCAATTGCAAAT
>OG0000159-Podocoryna-carnea40417_108
CGAAATGTTACAGTCCTAGTCTTGAGTCATAATCGTATTCAAAAACTTCCTGACGCAATTGCAAATATGAGTGGTTTAGAACATTTAAATCTATTCAACAATGAGTTAGATAGCCTGCCA
>OG0000159-Podocoryna-carnea40417_162
GCAATTGCAAATATGAGTGGTTTAGAACATTTAAATCTATTCAACAATGAGTTAGATAGCCTGCCAACAACAATATGTAATTTACCAAAACTGAAGTTTCTAAATTGTGGGATCAACAAG
>OG0000159-Podocoryna-carnea40417_216
GATAGCCTGCCAACAACAATATGTAATTTACCAAAACTGAAGTTTCTAAATTGTGGGATCAACAAGTTAAAAGAATTGCCAAAAGGATTTGGTGCTTGCCCAACGTTGGAAGTTTTGGAT
>OG0000159-Podocoryna-carnea40417_270
GGGATCAACAAGTTAAAAGAATTGCCAAAAGGATTTGGTGCTTGCCCAACGTTGGAAGTTTTGGATTTGACATACAATAATTTGAATGATCAGTCGTTTCCTGGAAACTTTTTCTATCTA
>OG0000159-Podocoryna-carnea40417_324
GAAGTTTTGGATTTGACATACAATAATTTGAATGATCAGTCGTTTCCTGGAAACTTTTTCTATCTAGCCCCATTGCGAGCACTTTATCTTGGTGATAATGAATTTGAGGTGCTACCTCCG
>OG0000159-Podocoryna-carnea40417_378
TTTTTCTATCTAGCCCCATTGCGAGCACTTTATCTTGGTGATAATGAATTTGAGGTGCTACCTCCGGAAATTAAAAATTTAGTCAACTTACAAGTGCTTGTTGTGCGTGACAATGATCTG
>OG0000159-Podocoryna-carnea40417_432
GTGCTACCTCCGGAAATTAAAAATTTAGTCAACTTACAAGTGCTTGTTGTGCGTGACAATGATCTGTTAACAGTGCCAAAAGAACTTGGAGAACTATCGAAACTGAAAGAACTTCATATT
>OG0000159-Podocoryna-carnea40417_486
GACAATGATCTGTTAACAGTGCCAAAAGAACTTGGAGAACTATCGAAACTGAAAGAACTTCATATTCAAAATAATAGGTTACAAGTTCTACCCCCCGAAATTGGCAATCTTGATTTGATC
>OG0000159-Podocoryna-carnea40417_540
GAACTTCATATTCAAAATAATAGGTTACAAGTTCTACCCCCCGAAATTGGCAATCTTGATTTGATCAGTCCAAAGCATTTACTACGAGCTGATAAAAATCCATGGATACAAGAAATTCAA
>OG0000159-Podocoryna-carnea40417_594
CTTGATTTGATCAGTCCAAAGCATTTACTACGAGCTGATAAAAATCCATGGATACAAGAAATTCAAGATCAACTTATTCTTGGTGCATCACATGTACTCACTTACCTCAAATCAGAAGCA
>OG0000159-Podocoryna-carnea40417_648
CAAGAAATTCAAGATCAACTTATTCTTGGTGCATCACATGTACTCACTTACCTCAAATCAGAAGCATACAGAAGACGATACCAAGAACATTTGGATCAAAAACGTCCTCCACCTCCTAAA
>OG0000159-Seriatopora-hystrix27565_0
TCTTCCGATCTAAGAGATCAAGGTTATACAGAGCTAGATCTCTGTGACAGGAGCTTGTCTACGATTTCAGACATTCCAGGATTGACCCAGTTGAGGCATTTGGTACGCCTTACTTTGAGT
>OG0000159-Seriatopora-hystrix27565_53
CTTGTCTACGATTTCAGACATTCCAGGATTGACCCAGTTGAGGCATTTGGTACGCCTTACTTTGAGTCATAACAGAATCACAGCTCTCCCGGAATCCATTGGTTCACTCGAAAACCTGGA
>OG0000159-Seriatopora-hystrix27565_106
GCCTTACTTTGAGTCATAACAGAATCACAGCTCTCCCGGAATCCATTGGTTCACTCGAAAACCTGGAGTTCTTGAATGTGTTTAATAATCATATTGAGAAGCTGCCAATGTCACTAGGCT
>OG0000159-Seriatopora-hystrix27565_159
CTCGAAAACCTGGAGTTCTTGAATGTGTTTAATAATCATATTGAGAAGCTGCCAATGTCACTAGGCTCCTTAAAGAAACTAAGACACTTCAATGCAGCGGTGAATCGACTAAGTTCTCTG
>OG0000159-Seriatopora-hystrix27565_212
AATGTCACTAGGCTCCTTAAAGAAACTAAGACACTTCAATGCAGCGGTGAATCGACTAAGTTCTCTGCCCAGAGGCTTAGGAACAGCATCTGGATTGGAAATCTTGGATTTGACGTACAA
>OG0000159-Seriatopora-hystrix27565_265
GACTAAGTTCTCTGCCCAGAGGCTTAGGAACAGCATCTGGATTGGAAATCTTGGATTTGACGTACAATAACCTTAATGAGAAGTCATTGCCAGGAAACTTCTCTGTTATGAAACAACTTC
>OG0000159-Seriatopora-hystrix27565_318
GATTTGACGTACAATAACCTTAATGAGAAGTCATTGCCAGGAAACTTCTCTGTTATGAAACAACTTCGAGGCCTCTACCTGGGGGATAATGACTTTGAAACATTGCCGTCAGAAATAGGA
>OG0000159-Seriatopora-hystrix27565_371
TATGAAACAACTTCGAGGCCTCTACCTGGGGGATAATGACTTTGAAACATTGCCGTCAGAAATAGGAGAGCTCAGAAACCTTCAAGTGCTTGTGTTAAGAGACAATGATCTGATTGAACT
>OG0000159-Seriatopora-hystrix27565_424
CGTCAGAAATAGGAGAGCTCAGAAACCTTCAAGTGCTTGTGTTAAGAGACAATGATCTGATTGAACTACCAAAAGAACTGGGAAATTTGACTAGACTGAAGGAACTTCATCTTCAGAATA
>OG0000159-Seriatopora-hystrix27565_477
GATCTGATTGAACTACCAAAAGAACTGGGAAATTTGACTAGACTGAAGGAACTTCATCTTCAGAATAACAGACTCACTGCTCTTCCTCCAGAACTAGGTGAACTAGACATGGCCAACCCA
>OG0000159-Seriatopora-hystrix27565_530
TCATCTTCAGAATAACAGACTCACTGCTCTTCCTCCAGAACTAGGTGAACTAGACATGGCCAACCCACGACATGTATTCAAACCAGAAGGCAATTCCTGGATACAGCAGCTTGAGGACCA
>OG0000159-Seriatopora-hystrix27565_583
ACATGGCCAACCCACGACATGTATTCAAACCAGAAGGCAATTCCTGGATACAGCAGCTTGAGGACCAAATCGTTCTGGGACCATCTCACGTGTTTGAGTATATCAAGACTGATGGATACA
>OG0000159-Seriatopora-hystrix27565_633
CAGCAGCTTGAGGACCAAATCGTTCTGGGACCATCTCACGTGTTTGAGTATATCAAGACTGATGGATACAAGAGTTTGTATGAACGTCATGTGACGTCTGGCAATGCTCCACCACCAAAG
>OG0000175-Abylopsis-tetragona23561_0
TGTCCGAAGACTAGTGAAAATTTTCGTGCTCTCTGTACTGGAGAGAAAGGGGAAGGTAAAACGACTTTTAAACCTCTTCATTATAAGAATACAATTCTGCACCGGATAGTGAAGAAATTC
>OG0000175-Abylopsis-tetragona23561_53
AGGTAAAACGACTTTTAAACCTCTTCATTATAAGAATACAATTCTGCACCGGATAGTGAAGAAATTCATTCTGCAAGGTGGGGATTTCGTGTCTGGAGATGGCACTGGGGGTGAATCAAT
>OG0000175-Abylopsis-tetragona23561_106
TAGTGAAGAAATTCATTCTGCAAGGTGGGGATTTCGTGTCTGGAGATGGCACTGGGGGTGAATCAATCTATGGGGGTCAATTTAAGGATGAAAATTTTGAGTTGCAGCATGATAGACCGT
>OG0000175-Abylopsis-tetragona23561_159
GGGGGTGAATCAATCTATGGGGGTCAATTTAAGGATGAAAATTTTGAGTTGCAGCATGATAGACCGTATCTATTATCCATGGCGAATTGTGGACCAAACACAAATGGTTCACAATTCTTC
>OG0000175-Agalma-elegans1504_0
TGCCCAAAAACCTGCGAAAATTTCCGAGCACTTACTACAGGTGAGAAAGGAGAAGGGAAAACTACATCAAAGCCTTTACACTTTAAGAACACTATTTTGCATCGCATCGTGAAGAATTTC
>OG0000175-Agalma-elegans1504_52
AAGGGAAAACTACATCAAAGCCTTTACACTTTAAGAACACTATTTTGCATCGCATCGTGAAGAATTTCATTATTCAAGGAGGTGATTTTACTGCTGGGGATGGCACAGGTGGAGAATCAA
>OG0000175-Agalma-elegans1504_104
CATCGTGAAGAATTTCATTATTCAAGGAGGTGATTTTACTGCTGGGGATGGCACAGGTGGAGAATCAATATATGGTGGGACTTTTAAAGATGAAAATTTTGAACTTAAACATGATAGACC
>OG0000175-Agalma-elegans1504_156
ACAGGTGGAGAATCAATATATGGTGGGACTTTTAAAGATGAAAATTTTGAACTTAAACATGATAGACCTTTCCTCTTATCGATGGCTAACTGTGGGGCCAATACAAATGGTTCTCAGTTT
>OG0000175-Agalma-elegans1504_208
TTAAACATGATAGACCTTTCCTCTTATCGATGGCTAACTGTGGGGCCAATACAAATGGTTCTCAGTTTTTTATTACCTTGGCTGCAGCCCCTCACCTTGATAATGTTCATACTGTTTTTG
>OG0000175-Agalma-elegans1504_260
AAATGGTTCTCAGTTTTTTATTACCTTGGCTGCAGCCCCTCACCTTGATAATGTTCATACTGTTTTTGGACATGTTTTATTTGGACAAGAAATTGTCCGTGACATGGAAAATCAAAAAGT
>OG0000175-Agalma-elegans1504_309
AATGTTCATACTGTTTTTGGACATGTTTTATTTGGACAAGAAATTGTCCGTGACATGGAAAATCAAAAAGTAAATGCAAACCACAAACCTTACGCTGATATAAGAATCTCACATTGTGGA
>OG0000175-Alatina-alata28999_0
AATTTCAGAGCTTTGTGCACAGGTGAAAAGGGTGAGGGTAAAACAACACTGAAACCACTCCACTACAAAGGAACAGTTTTTCACAGAGTTGTACGTGACTTTATTGTTCAAGGAGGAGAT
>OG0000175-Alatina-alata28999_49
TGAAACCACTCCACTACAAAGGAACAGTTTTTCACAGAGTTGTACGTGACTTTATTGTTCAAGGAGGAGATTTTAGTGCAGGAAATGGAACAGGAGGAGAATCAATATACGGAGGTGTTT
>OG0000175-Alatina-alata28999_98
CTTTATTGTTCAAGGAGGAGATTTTAGTGCAGGAAATGGAACAGGAGGAGAATCAATATACGGAGGTGTTTTTAAAGATGAAAACTTTGACATTAAACACAGCAGACCATTTTTATTGTC
>OG0000175-Alatina-alata28999_147
GAATCAATATACGGAGGTGTTTTTAAAGATGAAAACTTTGACATTAAACACAGCAGACCATTTTTATTGTCAATGGCAAATAGAGGACCTCACACTAATGGTTCACAGTTTTTCTTGACT
>OG0000175-Alatina-alata28999_196
ACAGCAGACCATTTTTATTGTCAATGGCAAATAGAGGACCTCACACTAATGGTTCACAGTTTTTCTTGACTTTGAAAGCAGCCCCACATCTTGATGGGATCCATTGTGTATTTGGCCACT
>OG0000175-Alatina-alata28999_245
TGGTTCACAGTTTTTCTTGACTTTGAAAGCAGCCCCACATCTTGATGGGATCCATTGTGTATTTGGCCACTTGATTTCTGGTGATGCTTTAGCGAGAGAAATCGAGAACCAGAAAACTGA
>OG0000175-Alatina-alata28999_291
GGGATCCATTGTGTATTTGGCCACTTGATTTCTGGTGATGCTTTAGCGAGAGAAATCGAGAACCAGAAAACTGATAGTAACCATAAGCCTTATGCAGAAATAGTGATCGCAAATTCTGGG
>OG0000175-Atolla-vanhoeffeni12311_0
TGTCCCAAAACATGTGAAAACTTTAGAGCACTTTGTACTGGCGAAAAGGGAAGTGGAAAAACAACTTTGAAGCCTTTACATTATAAAAATACAACATTCCATAGAATTGTAAAAGATTTT
>OG0000175-Atolla-vanhoeffeni12311_52
GTGGAAAAACAACTTTGAAGCCTTTACATTATAAAAATACAACATTCCATAGAATTGTAAAAGATTTTATGGTACAAGGAGGAGACTTTAGTGCAGGGAATGGTACTGGCGGCGAATCAA
>OG0000175-Atolla-vanhoeffeni12311_104
AATTGTAAAAGATTTTATGGTACAAGGAGGAGACTTTAGTGCAGGGAATGGTACTGGCGGCGAATCAATATATGGTGGAACATTTAAAGATGAGAATTTTCAACTCGTACATGATAGGCC
>OG0000175-Atolla-vanhoeffeni12311_156
ACTGGCGGCGAATCAATATATGGTGGAACATTTAAAGATGAGAATTTTCAACTCGTACATGATAGGCCGTTTCTACTTTCCATGGCCAACAGAGGTCCGGATACGAATGGATCACAATTT
>OG0000175-Atolla-vanhoeffeni12311_208
TCGTACATGATAGGCCGTTTCTACTTTCCATGGCCAACAGAGGTCCGGATACGAATGGATCACAATTTTTCATAACTTGTAAAAGTACTCCTCATCTAGATGGGATCCATACTGTGTTTG
>OG0000175-Atolla-vanhoeffeni12311_260
GAATGGATCACAATTTTTCATAACTTGTAAAAGTACTCCTCATCTAGATGGGATCCATACTGTGTTTGGCCACTTATTATCTGGCAAAGAGCTAATAAAAGAATTTGAAAATCAAAAAGT
>OG0000175-Atolla-vanhoeffeni12311_309
GGGATCCATACTGTGTTTGGCCACTTATTATCTGGCAAAGAGCTAATAAAAGAATTTGAAAATCAAAAAGTAGATAGCGGTCATAAGCCATATGCTGATATCCGTATTCTCAACTGTGGA
>OG0000175-Bolocera-tuediae17352_0
TGTCACTCATTCCACCGTGTTGTCAAAGATTTTATGATCCAAGGAGGAGACTTCACTGCAGGAAATGGCACAGGTGGAGAGTCCATTTATGGTGGTACATTTGATGATGAATGTCTTGAT
>OG0000175-Bolocera-tuediae17352_45
GGAGACTTCACTGCAGGAAATGGCACAGGTGGAGAGTCCATTTATGGTGGTACATTTGATGATGAATGTCTTGATTTGAAGCATGACTCACCAATGCTTCTGTCCATGGCCAACAGAGGT
>OG0000175-Bolocera-tuediae17352_90
GGTGGTACATTTGATGATGAATGTCTTGATTTGAAGCATGACTCACCAATGCTTCTGTCCATGGCCAACAGAGGTCCCAATACCAATGGTTCTCAGTTTTTCATAACAACCAAACCAGCA
>OG0000175-Bolocera-tuediae17352_135
CCAATGCTTCTGTCCATGGCCAACAGAGGTCCCAATACCAATGGTTCTCAGTTTTTCATAACAACCAAACCAGCACCACATCTTAATGGTATTCATGTGATCTTTGGCCGTGTCATCCAA
>OG0000175-Bolocera-tuediae17352_180
TCTCAGTTTTTCATAACAACCAAACCAGCACCACATCTTAATGGTATTCATGTGATCTTTGGCCGTGTCATCCAAGGTGTGGAAATCGTACAAGATCTTGAAAACCAGCCAACTAATGAG
>OG0000175-Bolocera-tuediae17352_222
GGTATTCATGTGATCTTTGGCCGTGTCATCCAAGGTGTGGAAATCGTACAAGATCTTGAAAACCAGCCAACTAATGAGAAGAGCCGCCCAATAGCAGATGTGAGAATTGAAAATTGTGGA
>OG0000175-Cassiopea6130_0
TGCCCCAAAACTGCTGAGAACTTCAGAGCATTGTGTACAGGGGAGAAAGGAGAAGGAAAAACTACCCAGAAACCTTTGCACTACAAAGGAACTGTAATTCATAGAGTTGTTAAAGATTTC
>OG0000175-Cassiopea6130_52
AAGGAAAAACTACCCAGAAACCTTTGCACTACAAAGGAACTGTAATTCATAGAGTTGTTAAAGATTTCATGATTCAAGGTGGAGACTTCAGTGCAGGGAATGGAACAGGTGGAGAATCAA
>OG0000175-Cassiopea6130_104
AGTTGTTAAAGATTTCATGATTCAAGGTGGAGACTTCAGTGCAGGGAATGGAACAGGTGGAGAATCAATATTTGGAGGAACTTTCAAAGATGAAGATTTCAGCCTAAAGCATGATAGACC
>OG0000175-Cassiopea6130_156
ACAGGTGGAGAATCAATATTTGGAGGAACTTTCAAAGATGAAGATTTCAGCCTAAAGCATGATAGACCATATTTATTATCAATGGCAAACAGAGGGCCAAATACAAATGGATCACAATTC
>OG0000175-Cassiopea6130_208
TAAAGCATGATAGACCATATTTATTATCAATGGCAAACAGAGGGCCAAATACAAATGGATCACAATTCTTCATAACAGTAAATTCAGCACCACATTTAGATGGTATCCATGTTATCTTTG
>OG0000175-Cassiopea6130_260
AAATGGATCACAATTCTTCATAACAGTAAATTCAGCACCACATTTAGATGGTATCCATGTTATCTTTGGCCATGTGATTTCTGGAGTTGAGCTTGTTCGAGAAATAGAAGCCCAGAAGAC
>OG0000175-Cassiopea6130_309
GGTATCCATGTTATCTTTGGCCATGTGATTTCTGGAGTTGAGCTTGTTCGAGAAATAGAAGCCCAGAAGACTGATAGCAGCCATAAACCCTATGCAGACATACGAATTAGTAATTGTGGA
>OG0000175-Corallium-rubrum96424_0
TGCCCAAAAACTTGTGACAACTTCAGAGCGTTGTGTACAGGAGAAAATGGTGTGAGTGAACTTTCAGGCAAACCATTGCACTACAAAGGAGCTCCTTTTCACAGGATAATTAAAGATTTC
>OG0000175-Corallium-rubrum96424_52
TGAGTGAACTTTCAGGCAAACCATTGCACTACAAAGGAGCTCCTTTTCACAGGATAATTAAAGATTTCATGATCCAAAGCGGCGACTTCACTGCAGGAAATGGTACTGGTGGTGAATCAA
>OG0000175-Corallium-rubrum96424_104
GATAATTAAAGATTTCATGATCCAAAGCGGCGACTTCACTGCAGGAAATGGTACTGGTGGTGAATCAATCTATGGCAGAACTTTCAAAGATGAAAATCTGGAATTAAAACATGAGCAACC
>OG0000175-Corallium-rubrum96424_156
ACTGGTGGTGAATCAATCTATGGCAGAACTTTCAAAGATGAAAATCTGGAATTAAAACATGAGCAACCATTTCTTTTATCCATGGCCAACAGAGGTCCCAACACTAATGGATCACAATTT
>OG0000175-Corallium-rubrum96424_208
TAAAACATGAGCAACCATTTCTTTTATCCATGGCCAACAGAGGTCCCAACACTAATGGATCACAATTTTTCATAACGACTGTTCCATGCCCTCATTTGGATAAAATCCATGTTGTCTTCG
>OG0000175-Corallium-rubrum96424_260
TAATGGATCACAATTTTTCATAACGACTGTTCCATGCCCTCATTTGGATAAAATCCATGTTGTCTTCGGTCATGTTATTCAAGGTCTTGACGTTGTTAAAGAAATTGAAAGTCAAAGAGT
>OG0000175-Corallium-rubrum96424_309
AAAATCCATGTTGTCTTCGGTCATGTTATTCAAGGTCTTGACGTTGTTAAAGAAATTGAAAGTCAAAGAGTTGACTCAAAAAGTAAACCTGTTAGTGAAGTAAACATTGCTAATTGTGGC
>OG0000175-Craspedacusta-sowerbyi89698_0
TGCCCAAAGACATGTGAAAATTTTAGAGCCCTTTGCACAGGAGAAAAAGGAGAGGGAAAAACTACGTTAAAGCCTCTTCATTACAAAAACTCAGTCATTCATCGGGTTGTGGCTGGCTTC
>OG0000175-Craspedacusta-sowerbyi89698_52
AGGGAAAAACTACGTTAAAGCCTCTTCATTACAAAAACTCAGTCATTCATCGGGTTGTGGCTGGCTTCATCATTCAGGGTGGTGATTTCAGTTCTGGTAATGGAACTGGTGGTGAATCTA
>OG0000175-Craspedacusta-sowerbyi89698_104
GGTTGTGGCTGGCTTCATCATTCAGGGTGGTGATTTCAGTTCTGGTAATGGAACTGGTGGTGAATCTATTTATGGTGGAACATTTAAAGATGAGAACTTTGTTCTCAAGCACACCAGACC
>OG0000175-Craspedacusta-sowerbyi89698_156
ACTGGTGGTGAATCTATTTATGGTGGAACATTTAAAGATGAGAACTTTGTTCTCAAGCACACCAGACCATTTCTTTTGTCGATGGCCAACCGTGGTCCAAATACAAATGGTTCACAGTTC
>OG0000175-Craspedacusta-sowerbyi89698_208
TCAAGCACACCAGACCATTTCTTTTGTCGATGGCCAACCGTGGTCCAAATACAAATGGTTCACAGTTCTTCATAACATTGGCTCCTGCACCTCATTTAGATAATGTGCACACTGTCTTTG
>OG0000175-Craspedacusta-sowerbyi89698_260
AAATGGTTCACAGTTCTTCATAACATTGGCTCCTGCACCTCATTTAGATAATGTGCACACTGTCTTTGGTCATGTAATCTCTGGACATGAACTGATCTCAGAAATAGAGCACCAGAAAGT
>OG0000175-Craspedacusta-sowerbyi89698_309
AATGTGCACACTGTCTTTGGTCATGTAATCTCTGGACATGAACTGATCTCAGAAATAGAGCACCAGAAAGTTAACGACAATCATAGACCTTTTTCTGATATTCGTGTCCATCACTGCGGA
>OG0000175-Edwardsiella-lineata36299_0
GAGTCTATCTATGGAGGAACATTCAAGGATGAAGGATTTGTTTTGAAGCATGAGAAACCTATGCTTCTCTCTATGGCAAACAGAGGACCAAACACCAATGGATCCCAGTTTTTCATAACT
>OG0000175-Edwardsiella-lineata36299_48
CATGAGAAACCTATGCTTCTCTCTATGGCAAACAGAGGACCAAACACCAATGGATCCCAGTTTTTCATAACTACCAAGCCTGCACCTCATCTAGATAACATTCATGTGGTGTTTGGGCAT
>OG0000175-Edwardsiella-lineata36299_96
AATGGATCCCAGTTTTTCATAACTACCAAGCCTGCACCTCATCTAGATAACATTCATGTGGTGTTTGGGCATGTCATTCAAGGCATGGATCTTGTCAATGAAATAGAGAATCAGCCAGTA
>OG0000175-Edwardsiella-lineata36299_144
AACATTCATGTGGTGTTTGGGCATGTCATTCAAGGCATGGATCTTGTCAATGAAATAGAGAATCAGCCAGTAAACAGCAAGAGCCAGCCCACAGCTGATATCAGGATTGGCAACTGTGGA
>OG0000175-Gorgonia-ventalina53983_0
TGTCCAGAAACGTGCGAAAACTTCCGAGCATTATGCACAGGTGAGAAAGGCGTAAGTAAACTGTCAGGCAAGCAGTTACATTATAAAGGTGCCCCATTTCACAGAATTATCAAGGATTTC
>OG0000175-Gorgonia-ventalina53983_52
TAAGTAAACTGTCAGGCAAGCAGTTACATTATAAAGGTGCCCCATTTCACAGAATTATCAAGGATTTCATGATCCAAGGAGGAGATTTCACTGCAGGAAATGGTACAGGTGGCGAGTCTA
>OG0000175-Gorgonia-ventalina53983_104
AATTATCAAGGATTTCATGATCCAAGGAGGAGATTTCACTGCAGGAAATGGTACAGGTGGCGAGTCTATTTATGGAAGGACTTTTAAAGATGAAAACCTTGAGTTGAAACATGAGCAACC
>OG0000175-Gorgonia-ventalina53983_156
ACAGGTGGCGAGTCTATTTATGGAAGGACTTTTAAAGATGAAAACCTTGAGTTGAAACATGAGCAACCCTTTATTTTGTCCATGGCTAATCGAGGACCTAACACCAATGGGTCACAGTTT
>OG0000175-Gorgonia-ventalina53983_208
TGAAACATGAGCAACCCTTTATTTTGTCCATGGCTAATCGAGGACCTAACACCAATGGGTCACAGTTTTTTATAACAACAGTTCCCTGTCCTCACCTGGACAAAATACATGTGGTATATG
>OG0000175-Gorgonia-ventalina53983_260
CAATGGGTCACAGTTTTTTATAACAACAGTTCCCTGTCCTCACCTGGACAAAATACATGTGGTATATGGCCACGTTCTTCAAGGTCAGGATGTTGTGAGGGAAATAGAAAATCAAAGAGT
>OG0000175-Gorgonia-ventalina53983_309
AAAATACATGTGGTATATGGCCACGTTCTTCAAGGTCAGGATGTTGTGAGGGAAATAGAAAATCAAAGAGTAGACTCCAAAAGTAAACCTATTAGTGATGTCAGAATTGCTGATTGTGGA
>OG0000175-Hydractinia-polyclina67082_0
TGCCCAAAAACATGTGAAAACTTTCGGGCGTTGTGCACAGGTGAAAAAGGAGAAGGCAAATCTACTCTTAAATCATTGCATTACAAGAACACGCCATTTCATCGCATTGTTGAAAATTTT
>OG0000175-Hydractinia-polyclina67082_52
AAGGCAAATCTACTCTTAAATCATTGCATTACAAGAACACGCCATTTCATCGCATTGTTGAAAATTTTATCATTCAAGGTGGAGATTTCAGTGCAGGTGATGGTACAGGAGGTGAATCTA
>OG0000175-Hydractinia-polyclina67082_104
CATTGTTGAAAATTTTATCATTCAAGGTGGAGATTTCAGTGCAGGTGATGGTACAGGAGGTGAATCTATATATGGTGGAACTTTCAAAGATGAAAATTTCACTCTCAAGCATGAGCGGCC
>OG0000175-Hydractinia-polyclina67082_156
ACAGGAGGTGAATCTATATATGGTGGAACTTTCAAAGATGAAAATTTCACTCTCAAGCATGAGCGGCCATTCTTGTTGTCGATGGCAAATCGTGGAGCTAACACAAATGGATCTCAGTTC
>OG0000175-Hydractinia-polyclina67082_208
TCAAGCATGAGCGGCCATTCTTGTTGTCGATGGCAAATCGTGGAGCTAACACAAATGGATCTCAGTTCTTTATAACTTTGGCACCAGCGCCTCATTTGGACAATGTCCACACAGTATTCG
>OG0000175-Hydractinia-polyclina67082_260
AAATGGATCTCAGTTCTTTATAACTTTGGCACCAGCGCCTCATTTGGACAATGTCCACACAGTATTCGGCCATGTTCTTTCTGGTCAGGAGATTATCCGCGATGTCGAAAACCAAAAAGT
>OG0000175-Hydractinia-polyclina67082_309
AATGTCCACACAGTATTCGGCCATGTTCTTTCTGGTCAGGAGATTATCCGCGATGTCGAAAACCAAAAAGTAAACGACGACCACAAACCATACGCCAACATTCGTGTAAACCATTGTGGT
>OG0000175-Hydra-oligactis17848_0
TGTCCAAAAACATGTGAAAATTTCAGAGCACTTTGTACAGGTGAGAAAGGTGATGGGAAAACGACGTTAAAACCCCTTCATTATAAAAATACTATCATTCATAGAGTAGTTAAAGGATTT
>OG0000175-Hydra-oligactis17848_52
ATGGGAAAACGACGTTAAAACCCCTTCATTATAAAAATACTATCATTCATAGAGTAGTTAAAGGATTTGTAATTCAAGGAGGAGATTTTAGCTCTGGTAATGGTACTGGTGGAGAATCTA
>OG0000175-Hydra-oligactis17848_104
AGTAGTTAAAGGATTTGTAATTCAAGGAGGAGATTTTAGCTCTGGTAATGGTACTGGTGGAGAATCTATTTATGGTGGCACCTTTAAAGATGAGAATTTTGACATTTTGCATAATCGGCC
>OG0000175-Hydra-oligactis17848_156
ACTGGTGGAGAATCTATTTATGGTGGCACCTTTAAAGATGAGAATTTTGACATTTTGCATAATCGGCCTTACCTTCTTTCAATGGCTAACCGTGGTCCGAACACAAATGGATCGCAATTC
>OG0000175-Hydra-oligactis17848_208
TTTTGCATAATCGGCCTTACCTTCTTTCAATGGCTAACCGTGGTCCGAACACAAATGGATCGCAATTCTTTATACTTTTGGCTCCTGCACCACACTTGGACAACCTGCACACTGTGTTTG
>OG0000175-Hydra-oligactis17848_260
AAATGGATCGCAATTCTTTATACTTTTGGCTCCTGCACCACACTTGGACAACCTGCACACTGTGTTTGGACATGTGTTATCTGGCAATGAGTTAATTCGTGAAATTGAAAGCCAAAAGAC
>OG0000175-Hydra-oligactis17848_309
AACCTGCACACTGTGTTTGGACATGTGTTATCTGGCAATGAGTTAATTCGTGAAATTGAAAGCCAAAAGACAAACAATAATCACAAGCCTTATGCTGATATAACAATATTTCATTGTGGT
>OG0000175-Lobactis-scutaria2877_0
TGCCCTAAGACGTGTGACAATTTTAGAGCCCTTTGTACAGGAGAAAAGGGGCTAAGCAAGGTGTCAGGCAAAGCAATGCATTACAAAGGATCAATATTTCACCGTGTTATCAAGGATTTT
>OG0000175-Lobactis-scutaria2877_52
TAAGCAAGGTGTCAGGCAAAGCAATGCATTACAAAGGATCAATATTTCACCGTGTTATCAAGGATTTTATGATTCAAGGAGGAGATTTCACCAAAGGTAATGGTACAGGGGGAGAATCAA
>OG0000175-Lobactis-scutaria2877_104
TGTTATCAAGGATTTTATGATTCAAGGAGGAGATTTCACCAAAGGTAATGGTACAGGGGGAGAATCAATCTATGGAGGCACATTTAATGATGAGTGTTTTGAAGTAAAGCATGAAAGGCC
>OG0000175-Lobactis-scutaria2877_156
ACAGGGGGAGAATCAATCTATGGAGGCACATTTAATGATGAGTGTTTTGAAGTAAAGCATGAAAGGCCATTGTTGTTGTCAATGGCCAACAGAGGGCCAAATACCAATGGATCACAGTTC
>OG0000175-Lobactis-scutaria2877_208
TAAAGCATGAAAGGCCATTGTTGTTGTCAATGGCCAACAGAGGGCCAAATACCAATGGATCACAGTTCTTTATAACCACTCAGCCTACTCCACATCTTGATGGCATCCACGTGGTATTTG
>OG0000175-Lobactis-scutaria2877_260
CAATGGATCACAGTTCTTTATAACCACTCAGCCTACTCCACATCTTGATGGCATCCACGTGGTATTTGGTCATGTACTGCAAGGCCAGGAGGTGATATCAGAAATAGAGAATCAAAGAGT
>OG0000175-Lobactis-scutaria2877_309
GGCATCCACGTGGTATTTGGTCATGTACTGCAAGGCCAGGAGGTGATATCAGAAATAGAGAATCAAAGAGTTGATGACAAAAGTCGACCACTAGTGGATGTCAGGATTGGTAACTGTGGT
>OG0000175-Nanomia-bijuga8360_0
TGTCCCAAAACATGCGAAAACTTTAGAGCTCTTACTACAGGTGAAAAAGGAGAGGGCAAAACAACTTCAAAACCTCTACATTTCAAAAACACAGTTTTGCATCGTATTGTTAAGAATTTT
>OG0000175-Nanomia-bijuga8360_52
AGGGCAAAACAACTTCAAAACCTCTACATTTCAAAAACACAGTTTTGCATCGTATTGTTAAGAATTTTATTATTCAAGGTGGTGATTTTTCTGCTGGAGATGGAACGGGAGGTGAATCTA
>OG0000175-Nanomia-bijuga8360_104
TATTGTTAAGAATTTTATTATTCAAGGTGGTGATTTTTCTGCTGGAGATGGAACGGGAGGTGAATCTATTTATGGTGGCACTTTTAAAGATGAAAATTTTGAACTTAAACATGATAGACC
>OG0000175-Nanomia-bijuga8360_156
ACGGGAGGTGAATCTATTTATGGTGGCACTTTTAAAGATGAAAATTTTGAACTTAAACATGATAGACCATTCCTTTTATCGATGGCCAACTGTGGCCCGAATACAAATGGATCTCAGTTT
>OG0000175-Nanomia-bijuga8360_208
TTAAACATGATAGACCATTCCTTTTATCGATGGCCAACTGTGGCCCGAATACAAATGGATCTCAGTTTTTCATAACATTAGCACCAGCACCTCATCTTGACAATGTGCATACTGTCTTCG
>OG0000175-Nanomia-bijuga8360_260
AAATGGATCTCAGTTTTTCATAACATTAGCACCAGCACCTCATCTTGACAATGTGCATACTGTCTTCGGTCATGTTTTATCTGGACAAGAAATTGTTCGTGATATAGAGAGTCAAAAAGT
>OG0000175-Nanomia-bijuga8360_309
AATGTGCATACTGTCTTCGGTCATGTTTTATCTGGACAAGAAATTGTTCGTGATATAGAGAGTCAAAAAGTCAATGCAAATCATAAACCATATGCTGACCTTCGTATATCACATTGTGGA
>OG0000175-Periphylla-periphylla2447_0
GAAAACTTTCGAGCACTTTGTACTGGTGAAAAGGGAGATGGAAAAACCACTTTAAAGCCTTTACATTATAAAAATACTATATTTCATAGAATTGTGAAAGATTTTATGATACAAGGAGGA
>OG0000175-Periphylla-periphylla2447_49
CTTTAAAGCCTTTACATTATAAAAATACTATATTTCATAGAATTGTGAAAGATTTTATGATACAAGGAGGAGACTTCAGTGCAGGGAATGGAACTGGCGGAGAATCAATATATGGTGGAA
>OG0000175-Periphylla-periphylla2447_98
AGATTTTATGATACAAGGAGGAGACTTCAGTGCAGGGAATGGAACTGGCGGAGAATCAATATATGGTGGAACATTTAAAGATGAGAACTTTAACCTGGAACACGATAGACCATTTTTACT
>OG0000175-Periphylla-periphylla2447_147
GGAGAATCAATATATGGTGGAACATTTAAAGATGAGAACTTTAACCTGGAACACGATAGACCATTTTTACTGTCCATGGCCAACAGAGGTCCAAATACGAATGGATCACAATTTTTCATA
>OG0000175-Periphylla-periphylla2447_196
AACACGATAGACCATTTTTACTGTCCATGGCCAACAGAGGTCCAAATACGAATGGATCACAATTTTTCATAACCGTTAAAAGTACACCTCATCTTGATGGGATTCATACTGTGTTTGGCC
>OG0000175-Periphylla-periphylla2447_245
GAATGGATCACAATTTTTCATAACCGTTAAAAGTACACCTCATCTTGATGGGATTCATACTGTGTTTGGCCACTTATTATCTGGCAAAGAGCTAATAAAAGAATTTGAAAATCAAAAGAC
>OG0000175-Periphylla-periphylla2447_294
GGGATTCATACTGTGTTTGGCCACTTATTATCTGGCAAAGAGCTAATAAAAGAATTTGAAAATCAAAAGACAGATAGCGGTCATAAGCCATATGCTGATATACGTGTGGTCAGCTGCGGG
>OG0000175-Platygyra-carnosus36042_0
TGTCCTAAGACTTGTGACAATTTTAGAGCCCTTTGTACAGGAGAAAAAGGTCTGAGCAAGGTTTCAGGCAAGGCATTGCATTACAAGGGATCACAATTTCACCGTGTCATCAAGGATTTC
>OG0000175-Platygyra-carnosus36042_52
TGAGCAAGGTTTCAGGCAAGGCATTGCATTACAAGGGATCACAATTTCACCGTGTCATCAAGGATTTCATGATTCAAGGAGGAGATTTCACCAAAGGGAATGGCACTGGAGGAGAATCCA
>OG0000175-Platygyra-carnosus36042_104
TGTCATCAAGGATTTCATGATTCAAGGAGGAGATTTCACCAAAGGGAATGGCACTGGAGGAGAATCCATTTATGGAGGCACATTTAATGACGAGGGCTTTCAACTGAAACATGAGAGGCC
>OG0000175-Platygyra-carnosus36042_156
ACTGGAGGAGAATCCATTTATGGAGGCACATTTAATGACGAGGGCTTTCAACTGAAACATGAGAGGCCGATGCTGTTATCCATGGCCAACAGAGGACCAAATACCAATGGATCACAGTTC
>OG0000175-Platygyra-carnosus36042_208
TGAAACATGAGAGGCCGATGCTGTTATCCATGGCCAACAGAGGACCAAATACCAATGGATCACAGTTCTTTATAACAACTCAGCCCACTCCACATCTTGATGGAATCCATGTGATATTTG
>OG0000175-Platygyra-carnosus36042_260
CAATGGATCACAGTTCTTTATAACAACTCAGCCCACTCCACATCTTGATGGAATCCATGTGATATTTGGTCATGTACTACAAGGACAAGAGGTGGTATCAGAAATAGAGAATCAAAGAGT
>OG0000175-Platygyra-carnosus36042_309
GGAATCCATGTGATATTTGGTCATGTACTACAAGGACAAGAGGTGGTATCAGAAATAGAGAATCAAAGAGTTGACGACAAAAGTCGACCCCAAGTTGATGTGAAGATCAGCAACTGTGGG
>OG0000175-Porites-ateroides11485_0
TGTCCTAAGACATCTGACAACTTTAGAGCATTGTGCACAGGAGAAAAAGGTTTAAGCAGGATTTCTGGGAAGCCTCTTCACTATAAAGGATCAGGGTTCCATCGAGTTATCAAGGATTTT
>OG0000175-Porites-ateroides11485_52
TAAGCAGGATTTCTGGGAAGCCTCTTCACTATAAAGGATCAGGGTTCCATCGAGTTATCAAGGATTTTATGATTCAAGGAGGAGACTTTACTAAAGGAAATGGGACTGGAGGAGAGTCAA
>OG0000175-Porites-ateroides11485_104
AGTTATCAAGGATTTTATGATTCAAGGAGGAGACTTTACTAAAGGAAATGGGACTGGAGGAGAGTCAATTTATGGTGGCACGTTTAATGATGAAGGATTCCATCTTAAGCACGAGACAGC
>OG0000175-Porites-ateroides11485_156
ACTGGAGGAGAGTCAATTTATGGTGGCACGTTTAATGATGAAGGATTCCATCTTAAGCACGAGACAGCAATGTTGTTGTCCATGGCTAACAGAGGTCCAAACACTAATGGTTCTCAGTTT
>OG0000175-Porites-ateroides11485_208
TTAAGCACGAGACAGCAATGTTGTTGTCCATGGCTAACAGAGGTCCAAACACTAATGGTTCTCAGTTTTTTATAACAACTCAGCCTGCCCCACATCTTGATGGGATTCATGTGATATTTG
>OG0000175-Porites-ateroides11485_260
TAATGGTTCTCAGTTTTTTATAACAACTCAGCCTGCCCCACATCTTGATGGGATTCATGTGATATTTGGCCATGTATTGCAAGGTCAGGAAATAGTATCAGAGATAGAGATTCAAAGAGT
>OG0000175-Porites-ateroides11485_309
GGGATTCATGTGATATTTGGCCATGTATTGCAAGGTCAGGAAATAGTATCAGAGATAGAGATTCAAAGAGTTGATGACAAGAGTAGGCCCCTAGTGGATGTAAAGATTATCAACTGTGGT
>OG0000175-Stomolophus-meleagris43912_0
TGCCCAAAAACTGCTGAAAATTTTAGGGCATTATGTACAGGCGAAAAAGGAGAAGGAAAGAATACACAGAAACCTTTACACTACAAAGGAACAATATTTCACAGAGTTGTTAGAGACTTT
>OG0000175-Stomolophus-meleagris43912_52
AAGGAAAGAATACACAGAAACCTTTACACTACAAAGGAACAATATTTCACAGAGTTGTTAGAGACTTTATGATACAAGGGGGTGATTTTAGTGCAGGAAATGGTACCGGTGGTGAATCTA
>OG0000175-Stomolophus-meleagris43912_104
AGTTGTTAGAGACTTTATGATACAAGGGGGTGATTTTAGTGCAGGAAATGGTACCGGTGGTGAATCTATTTATGGGGGAACATTTAAAGATGAGGCTTTTGAACTCAAACACAGTCAACC
>OG0000175-Stomolophus-meleagris43912_156
ACCGGTGGTGAATCTATTTATGGGGGAACATTTAAAGATGAGGCTTTTGAACTCAAACACAGTCAACCATATTTGTTGTCAATGGCAAATCGAGGGCCTAATACAAATGGTTCACAGTTC
>OG0000175-Stomolophus-meleagris43912_208
TCAAACACAGTCAACCATATTTGTTGTCAATGGCAAATCGAGGGCCTAATACAAATGGTTCACAGTTCTTTATAACTGTTAAACCTGCTCCTCATTTGGATAACATACACGTTGTGTTTG
>OG0000175-Stomolophus-meleagris43912_260
AAATGGTTCACAGTTCTTTATAACTGTTAAACCTGCTCCTCATTTGGATAACATACACGTTGTGTTTGGCCATGCCATAACTGGGTTTGAGCTTATACGTGAAGTAGAAAGTCAGAAAAC
>OG0000175-Stomolophus-meleagris43912_309
AACATACACGTTGTGTTTGGCCATGCCATAACTGGGTTTGAGCTTATACGTGAAGTAGAAAGTCAGAAAACAGACACATCGCACAAGCCATATGCAGATATTCGTATTGCAAATTGCGGA
>OG0000194-Abylopsis-tetragona41311_0
GATGATGATCACGTAAAACGTCCTATGAACGCTTTCATGGTTTGGTCTCGGACTGAACGTCGAAAACTTGCTCTCAAGTATCCCAACATGCTCAATTGCGAAATCAGCAAACTTCTCGGT
>OG0000194-Abylopsis-tetragona41311_51
ACTGAACGTCGAAAACTTGCTCTCAAGTATCCCAACATGCTCAATTGCGAAATCAGCAAACTTCTCGGTGCTGAATGGAGTCGCATGAACGAAGACGAGAAATCACCGTACGTGCAAGAG
>OG0000194-Abylopsis-tetragona41311_102
ATCAGCAAACTTCTCGGTGCTGAATGGAGTCGCATGAACGAAGACGAGAAATCACCGTACGTGCAAGAGAGCAAAAGGCTGAGAACAATCCACAGCCAGAAATATCCTGATTATTCGTAC
>OG0000194-Abylopsis-tetragona41311_153
TCACCGTACGTGCAAGAGAGCAAAAGGCTGAGAACAATCCACAGCCAGAAATATCCTGATTATTCGTACAAGCCGCGTAGACGGAAACGGAAAGTGACTCAGAGTCAGTCGGTATACCCA
>OG0000194-Agalma-elegans24325_0
GATGATGATCATGTAAAACGTCCAATGAATGCCTTCATGGTATGGTCAAGAACGGAAAGACGGAAACTTGCGCTGAAGTATCCAAACATGCTTAATTGTGAAATCAGCAAGTTACTAGGT
>OG0000194-Agalma-elegans24325_51
ACGGAAAGACGGAAACTTGCGCTGAAGTATCCAAACATGCTTAATTGTGAAATCAGCAAGTTACTAGGTGCCGAATGGAGTCGAATGAACGAAGAAGAAAAATCCCCATATGTACAAGAA
>OG0000194-Agalma-elegans24325_102
ATCAGCAAGTTACTAGGTGCCGAATGGAGTCGAATGAACGAAGAAGAAAAATCCCCATATGTACAAGAAAGTAAACGTCTGCGTACAATACATAGCCAGAAATACCCTGATTATTCTTAC
>OG0000194-Agalma-elegans24325_153
TCCCCATATGTACAAGAAAGTAAACGTCTGCGTACAATACATAGCCAGAAATACCCTGATTATTCTTACAAGCCTCGTAGAAGGAAAAGAAAAGTAACTCAGAGTCAATCAGTTTACCCG
>OG0000194-Alatina-alata14569_0
GACGACGATCATGTCAAGCGACCGATGAATGCTTTTATGGTGTGGTCGAGGACCGAAAGACGAAAACTGGCCTTGAAGTACCCGAACATGTTGAACTGCGAAATCAGTAAGCTTCTTGGA
>OG0000194-Alatina-alata14569_51
ACCGAAAGACGAAAACTGGCCTTGAAGTACCCGAACATGTTGAACTGCGAAATCAGTAAGCTTCTTGGAGCCGAATGGAGTCGAATGAGCGACGAAGAAAAATCGCCTTATATTCAGGAG
>OG0000194-Alatina-alata14569_102
ATCAGTAAGCTTCTTGGAGCCGAATGGAGTCGAATGAGCGACGAAGAAAAATCGCCTTATATTCAGGAGTCAAAACGACTTCGAACAATTCATAGTCAGAAATATCCAGACTATTCATAC
>OG0000194-Alatina-alata14569_153
TCGCCTTATATTCAGGAGTCAAAACGACTTCGAACAATTCATAGTCAGAAATATCCAGACTATTCATACAAACCAAGGCGAAGGAAAAGAAAGGCTAATCAAAATCATACTGTTTATCCT
>OG0000194-Atolla-vanhoeffeni1706_0
GATGACGATCATGTGAAACGCCCTATGAATGCATTCATGGTATGGTCGCGTACTGAACGACGCAAACTGGCTTTGAAATATCCGAATATGTTGAATTGCGAAATTAGTAAGTTGCTGGGT
>OG0000194-Atolla-vanhoeffeni1706_51
ACTGAACGACGCAAACTGGCTTTGAAATATCCGAATATGTTGAATTGCGAAATTAGTAAGTTGCTGGGTGCCGAATGGAGTCGAATGAGCGACGAGGATAAGCAACCGTATATTCAAGAA
>OG0000194-Atolla-vanhoeffeni1706_102
ATTAGTAAGTTGCTGGGTGCCGAATGGAGTCGAATGAGCGACGAGGATAAGCAACCGTATATTCAAGAATCAAAACGACTACGCACGATTCATAGTCAGAAATATCCCGACTATTCATAT
>OG0000194-Atolla-vanhoeffeni1706_153
CAACCGTATATTCAAGAATCAAAACGACTACGCACGATTCATAGTCAGAAATATCCCGACTATTCATATAAGCCTCGTCGGCGAAAGAGGAAAGCACAACAGAACCACACAGTCTACCCA
>OG0000194-Bolocera-tuediae3916_0
GATGAAACGCATATAAAACGGCCCATGAATGCCTTTATGGTCTGGTCTAGAACTGAAAGACGTAAGCTTGCCCTTAAGTACCCAAACATGCTGAACTGCGAGATCAGCAAGCTTCTTGGA
>OG0000194-Bolocera-tuediae3916_51
ACTGAAAGACGTAAGCTTGCCCTTAAGTACCCAAACATGCTGAACTGCGAGATCAGCAAGCTTCTTGGAGCGGAGTGGAGTCGACTTAGCGAAGAGGAAAAGCGTCCCTTCGTTATGGAA
>OG0000194-Bolocera-tuediae3916_102
ATCAGCAAGCTTCTTGGAGCGGAGTGGAGTCGACTTAGCGAAGAGGAAAAGCGTCCCTTCGTTATGGAAGCGAAGCATCTTCGCTCCGTTCACAACCAGAAATACCCTGACTATTCCTAC
>OG0000194-Bolocera-tuediae3916_153
CGTCCCTTCGTTATGGAAGCGAAGCATCTTCGCTCCGTTCACAACCAGAAATACCCTGACTATTCCTACAAGCCTCGCCGACGCAAGAACAAAACAGTAAGGACGAAAGAGCCTTACACA
>OG0000194-Cassiopea9732_0
GATGAAGACCATGTAAAACGACCGATGAATGCATTTATGGTGTGGTCTCGTACAGAGCGCCGTAAACTGGCGTTGAAATATCCAAATATGCTTAACTGCGAAATAAGTAAACTATTAGGT
>OG0000194-Cassiopea9732_51
ACAGAGCGCCGTAAACTGGCGTTGAAATATCCAAATATGCTTAACTGCGAAATAAGTAAACTATTAGGTGCCGAATGGAGTCGCATGGGCGACGAAGAAAAGCAGCCCTACATCCAAGAG
>OG0000194-Cassiopea9732_102
ATAAGTAAACTATTAGGTGCCGAATGGAGTCGCATGGGCGACGAAGAAAAGCAGCCCTACATCCAAGAGTCAAAGCGATTACGAACAATTCACAGTCAGAAATATCCTGACTACTCATAT
>OG0000194-Cassiopea9732_153
CAGCCCTACATCCAAGAGTCAAAGCGATTACGAACAATTCACAGTCAGAAATATCCTGACTACTCATATAAACCTAGACGACGTAAGCGAAAAGCTCAACAAAATCACAATGTCTATCCT
>OG0000194-Craspedacusta-sowerbyi59235_0
GACGACGATCATGTAAAGCGACCGATGAATGCGTTTATGGTTTGGTCGAGAACAGAACGACGGAAGCTAGCTCTGAAGTATCCCAACATGCTAAACTGCGAGATAAGTAAGCTCCTCGGA
>OG0000194-Craspedacusta-sowerbyi59235_51
ACAGAACGACGGAAGCTAGCTCTGAAGTATCCCAACATGCTAAACTGCGAGATAAGTAAGCTCCTCGGAGCAGAGTGGAGTCGGATGGGGGACGACGAAAAATCTCCCTTCATCCAAGAA
>OG0000194-Craspedacusta-sowerbyi59235_102
ATAAGTAAGCTCCTCGGAGCAGAGTGGAGTCGGATGGGGGACGACGAAAAATCTCCCTTCATCCAAGAAAGCAAACGTTTGAGAACGATACACAGCCAAAAGTATCCCGACTACTCGTAC
>OG0000194-Craspedacusta-sowerbyi59235_153
TCTCCCTTCATCCAAGAAAGCAAACGTTTGAGAACGATACACAGCCAAAAGTATCCCGACTACTCGTACAAGCCACGTCGTCGAAAGAGGAAGGCGGCCCAGAGTCAACCCGCTTATACG
>OG0000194-Ectopleura-larynx24295_0
GACGACGACCACGTGAAGCGACCGATGAACGCGTTTATGGTGTGGTCGCGGACGGAGAGGCGCAAGCTTGCGTTGAAATATCCCAACATGTTGAACTGTGAGATCAGCAAGCTGTTGGGA
>OG0000194-Ectopleura-larynx24295_51
ACGGAGAGGCGCAAGCTTGCGTTGAAATATCCCAACATGTTGAACTGTGAGATCAGCAAGCTGTTGGGAGCGGAATGGAGTAGAATGGGAGAGGAGGAGAAGTCTCCCTACATTCAAGAA
>OG0000194-Ectopleura-larynx24295_102
ATCAGCAAGCTGTTGGGAGCGGAATGGAGTAGAATGGGAGAGGAGGAGAAGTCTCCCTACATTCAAGAATCGAAACGCCTGCGTACAATCCACAGCCAAAAGTACCCGGACTACTCCTAC
>OG0000194-Ectopleura-larynx24295_153
TCTCCCTACATTCAAGAATCGAAACGCCTGCGTACAATCCACAGCCAAAAGTACCCGGACTACTCCTACAAACCACGCAGACGAAAGCGAAAGGTGGCGCAGAATCAGAGCGTCTACCCG
>OG0000194-Hydractinia-polyclina69378_0
GATGATGACCATGTCAAAAGACCAATGGATGCATTTATGGTATGGTCAAGAACAGAAAGGAGAAAACTCGCCCTAAAATATCCAAACATGTTGAATTGCGAGATCAGTAAATTGCTTGGA
>OG0000194-Hydractinia-polyclina69378_51
ACAGAAAGGAGAAAACTCGCCCTAAAATATCCAAACATGTTGAATTGCGAGATCAGTAAATTGCTTGGAGCGGAATGGAGCCGTATGAATGAAGAAGAAAAATCACCATACATTCAAGAA
>OG0000194-Hydractinia-polyclina69378_102
ATCAGTAAATTGCTTGGAGCGGAATGGAGCCGTATGAATGAAGAAGAAAAATCACCATACATTCAAGAAAGCAAACGACTTCGTACAATCCATAGCCAGAAATATCCAGATTATTCTTAC
>OG0000194-Hydractinia-polyclina69378_153
TCACCATACATTCAAGAAAGCAAACGACTTCGTACAATCCATAGCCAGAAATATCCAGATTATTCTTACAAGCCTAGAAGACGAAAGCGCAAAGTTACCCAAAGCCAAACGGTTTATCCG
>OG0000194-Montastraea-faveolata8723_0
TCAGATGAACACATCAAGCGTCCAATGAACGCGTTCATGGTTTGGTCGCGAACCGAGCGACGCAAACTCGCTCTCAAGTACCCGAACATGCTGAACTGCGAAATCAGCAAGCTGTTGGGA
>OG0000194-Montastraea-faveolata8723_51
ACCGAGCGACGCAAACTCGCTCTCAAGTACCCGAACATGCTGAACTGCGAAATCAGCAAGCTGTTGGGAGCAGAGTGGAGCCGCTTGAGTGATGAGGAGAAGAAACCTTTTGTTATGGAA
>OG0000194-Montastraea-faveolata8723_102
ATCAGCAAGCTGTTGGGAGCAGAGTGGAGCCGCTTGAGTGATGAGGAGAAGAAACCTTTTGTTATGGAAGCCAAACGACTTCGATCAATTCACAGCCAGAAGTACCCCGACTACTCGTAC
>OG0000194-Montastraea-faveolata8723_153
AAACCTTTTGTTATGGAAGCCAAACGACTTCGATCAATTCACAGCCAGAAGTACCCCGACTACTCGTACAAGCCTCGTCGAAGAAAGAACAAGAGCGCTCGTAGCAAGGACACCTATGCT
>OG0000194-Nematostella-vectensis8854_0
GACGACCAGCACATAAAGCGACCTATGAACGCCTTCATGGTGTGGTCTCGCACAGAGAGGCGAAAGCTCGCGCTCAAATACCCCAACATGCTGAACTGCGAGATAAGTAAACTCCTGGGT
>OG0000194-Nematostella-vectensis8854_39
GTGTGGTCTCGCACAGAGAGGCGAAAGCTCGCGCTCAAATACCCCAACATGCTGAACTGCGAGATAAGTAAACTCCTGGGTGCGGAATGGAGCCGGCTCAGCGAAGAGGAAAAACGGCCG
>OG0000194-Nematostella-vectensis8854_78
TACCCCAACATGCTGAACTGCGAGATAAGTAAACTCCTGGGTGCGGAATGGAGCCGGCTCAGCGAAGAGGAAAAACGGCCGTTCGTAACAGAAGCCAAACGCCTCCGCACAATCCACAAC
>OG0000194-Nematostella-vectensis8854_117
GGTGCGGAATGGAGCCGGCTCAGCGAAGAGGAAAAACGGCCGTTCGTAACAGAAGCCAAACGCCTCCGCACAATCCACAACCAGAAGTACCCTGACTACTCATACAAACCACGAAGACGC
>OG0000194-Physalia-physalis7704_0
GATGACGATCATGTTAAAAGACCTATGAATGCATTCATGGTTTGGTCTAGAACGGAACGGAGGAAACTGGCGCTAAAGTATCCAAATATGTTGAATTGTGAAATAAGTAAATTACTAGGT
>OG0000194-Physalia-physalis7704_48
AGAACGGAACGGAGGAAACTGGCGCTAAAGTATCCAAATATGTTGAATTGTGAAATAAGTAAATTACTAGGTGCAGAATGGTCTAGAATGACAGAAGAAGAAAAGTCGCCATACATACAA
>OG0000194-Physalia-physalis7704_96
TGTGAAATAAGTAAATTACTAGGTGCAGAATGGTCTAGAATGACAGAAGAAGAAAAGTCGCCATACATACAAGAAAGTAAACGATTACGTACAATACATAGTCAGAAATATCCAGATTAT
>OG0000194-Physalia-physalis7704_144
GAAGAAAAGTCGCCATACATACAAGAAAGTAAACGATTACGTACAATACATAGTCAGAAATATCCAGATTATTCTTATAAACCAAGAAGAAGAAAGCGTAAGGTTGCACAAAGTCAATCG
>OG0000194-Polypodum-hydriforme21059_0
GACGACGATCACGTGAAACGCCCGATGAACGCGTTCATGGTCTGGTCGCGCACGGAGCGGCGAAAATTGGCGTTGAAATACCCCAACATGCTGAACTGTGAGATCAGTAAGCTTCTAGGG
>OG0000194-Polypodum-hydriforme21059_51
ACGGAGCGGCGAAAATTGGCGTTGAAATACCCCAACATGCTGAACTGTGAGATCAGTAAGCTTCTAGGGGCGGAATGGAGCCGTATGAACGATGAGCAGAAGCAGCCTTACATCCAGGAA
>OG0000194-Polypodum-hydriforme21059_102
ATCAGTAAGCTTCTAGGGGCGGAATGGAGCCGTATGAACGATGAGCAGAAGCAGCCTTACATCCAGGAATCGAAACGCCTGCGCACTTTGCACAGTCAAAAGTACCCCGACTACTCCTAT
>OG0000194-Polypodum-hydriforme21059_153
CAGCCTTACATCCAGGAATCGAAACGCCTGCGCACTTTGCACAGTCAAAAGTACCCCGACTACTCCTATAAGCCCAGGAGGAAGAAGCGGAAGATCAACCCGACCCAACAGCTGTATGGA
>OG0000194-Stomolophus-meleagris17580_0
GACGACGATCACGTGAAGCGGCCTATGAACGCGTTTATGGTGTGGTCCCGCACGGAGCGACGTAAGCTCGCCTTGAAATACCCTAACATGTTGAACTGCGAGATTAGTAAGCTATTAGGC
>OG0000194-Stomolophus-meleagris17580_51
ACGGAGCGACGTAAGCTCGCCTTGAAATACCCTAACATGTTGAACTGCGAGATTAGTAAGCTATTAGGCGCTGAATGGAGCCGGATGGGAGACGAAGAAAAACAACCGTATATACAGGAG
>OG0000194-Stomolophus-meleagris17580_102
ATTAGTAAGCTATTAGGCGCTGAATGGAGCCGGATGGGAGACGAAGAAAAACAACCGTATATACAGGAGTCGAAGCGGCTACGGACAATACACAGTCAAAAGTATCCGGACTATTCATAC
>OG0000194-Stomolophus-meleagris17580_153
CAACCGTATATACAGGAGTCGAAGCGGCTACGGACAATACACAGTCAAAAGTATCCGGACTATTCATACAAGCCAAGAAGACGGAAGAGAAAGGCCCAACAAAATCAGAATGTCTACCCA
>OG0000200-Abylopsis-tetragona1479_0
GATTTGCCAGTGCAGAAATTAGAAAACCTAAAGGAGGTTCTTCAGAGTCAGTTTTGTCAGAATGTGAAAGAGGTTTATGAGCAAGTTTATCAAACCGTCAAATTCGACACTAGTGACGAA
>OG0000200-Abylopsis-tetragona1479_51
TTTTGTCAGAATGTGAAAGAGGTTTATGAGCAAGTTTATCAAACCGTCAAATTCGACACTAGTGACGAAATTCATGCCAATGCTACAGCAAAGGCAACAGTGGCAGCTTTTGCTGCAGCT
>OG0000200-Abylopsis-tetragona1479_102
TTCGACACTAGTGACGAAATTCATGCCAATGCTACAGCAAAGGCAACAGTGGCAGCTTTTGCTGCAGCTGAAGGTCACTCTCACCCACGTGTTGTTGAACTTCCTAAGACAGAGGAAGGT
>OG0000200-Abylopsis-tetragona1479_153
GCAGCTTTTGCTGCAGCTGAAGGTCACTCTCACCCACGTGTTGTTGAACTTCCTAAGACAGAGGAAGGTCTCGGCTTCAATGTAATGGGAGGAAGGGAACAAAACTCCCCAATATACATT
>OG0000200-Abylopsis-tetragona1479_204
CCTAAGACAGAGGAAGGTCTCGGCTTCAATGTAATGGGAGGAAGGGAACAAAACTCCCCAATATACATTTCAAGAATCATTCCAAACGGTGTTGCCGACCGAGACGGTGCTCTTAAGAGA
>OG0000200-Abylopsis-tetragona1479_255
AACTCCCCAATATACATTTCAAGAATCATTCCAAACGGTGTTGCCGACCGAGACGGTGCTCTTAAGAGAGGTGATCAACTGTTGGCTGTCAATGGGATCAGTGTAGAAGGAGAGAATCAC
>OG0000200-Abylopsis-tetragona1479_306
GACGGTGCTCTTAAGAGAGGTGATCAACTGTTGGCTGTCAATGGGATCAGTGTAGAAGGAGAGAATCACGAGAAAGCTGTGGATTTGTTGAAGGCAGCCCAAGGAACTGTCAAATTGGTT
>OG0000200-Abylopsis-tetragona1479_354
AGTGTAGAAGGAGAGAATCACGAGAAAGCTGTGGATTTGTTGAAGGCAGCCCAAGGAACTGTCAAATTGGTTGTGAGGTACACACCTCGAGTATTGGAGGAATTGGAAAGTCGATTCGAC
>OG0000200-Agalma-elegans20291_0
GATTTACCTGTACAAAAGTTTCAGAATTTGAAAGATGTTCTTGAGAGTCAATTCTGTCAGAATGTTAAAGATGTTTATGAACAGATTTATCAAACTGTTAATTTTGACACAAATGATGAA
>OG0000200-Agalma-elegans20291_51
TTCTGTCAGAATGTTAAAGATGTTTATGAACAGATTTATCAAACTGTTAATTTTGACACAAATGATGAAGTTCGAGCAAATGCTACTGCAAAGGCAACAGTTGCTGCGTTTGCTGCAAGT
>OG0000200-Agalma-elegans20291_102
TTTGACACAAATGATGAAGTTCGAGCAAATGCTACTGCAAAGGCAACAGTTGCTGCGTTTGCTGCAAGTGAAGGTCATTCTCATCCTAGAGTCGTCGAATTACCGAAAACGGAAGAAGGT
>OG0000200-Agalma-elegans20291_153
GCTGCGTTTGCTGCAAGTGAAGGTCATTCTCATCCTAGAGTCGTCGAATTACCGAAAACGGAAGAAGGTTTAGGTTTTAATGTAATGGGTGGGAGAGAACAAAATTCACCTATTTATATT
>OG0000200-Agalma-elegans20291_204
CCGAAAACGGAAGAAGGTTTAGGTTTTAATGTAATGGGTGGGAGAGAACAAAATTCACCTATTTATATTTCAAGGATTATAGAAAATGGAGTTGCTGATAGACATGGTGGTTTGAAACGA
>OG0000200-Agalma-elegans20291_255
AATTCACCTATTTATATTTCAAGGATTATAGAAAATGGAGTTGCTGATAGACATGGTGGTTTGAAACGAGGGGATCAGTTATTGGCTGTCAATGGAGTCAGTGTAGAAGGGGAGAACCAT
>OG0000200-Agalma-elegans20291_306
CATGGTGGTTTGAAACGAGGGGATCAGTTATTGGCTGTCAATGGAGTCAGTGTAGAAGGGGAGAACCATGAGAAAGCTGTTGATTTGCTGAAGGCTGCCCAAGGTACAGTGAAATTAGTG
>OG0000200-Agalma-elegans20291_354
AGTGTAGAAGGGGAGAACCATGAGAAAGCTGTTGATTTGCTGAAGGCTGCCCAAGGTACAGTGAAATTAGTGGTCAAGTATACTCCTAGAGTACTTGAAGAAATGGAGAGTCGGTTTGAT
>OG0000200-Anthopleura-elegantissima122762_0
GATATTCCATCTAAAAAGTTACAAGCCCTGAAGAAAGTTCTTGAAAGTGAATTTTGCCAGGCCATTAGAGAGGTGTATGAACATGTCTATGAGACAGTGGACATTCAAGGAAGTCCAGAA
>OG0000200-Anthopleura-elegantissima122762_51
TTTTGCCAGGCCATTAGAGAGGTGTATGAACATGTCTATGAGACAGTGGACATTCAAGGAAGTCCAGAACTCAGGGCTCAAGCCACAGCTAAGGCTACCATAGCTGCATTTGCCGCAAGT
>OG0000200-Anthopleura-elegantissima122762_102
ATTCAAGGAAGTCCAGAACTCAGGGCTCAAGCCACAGCTAAGGCTACCATAGCTGCATTTGCCGCAAGTGAAGGTCATGCACACCCAAGAGTTGTAGAATTACCCAAGACTGATGAAGGA
>OG0000200-Anthopleura-elegantissima122762_153
GCTGCATTTGCCGCAAGTGAAGGTCATGCACACCCAAGAGTTGTAGAATTACCCAAGACTGATGAAGGACTTGGTTTTAATGTAATGGGTGGAAGAGAGCAGAACTCTCCAATCTATATA
>OG0000200-Anthopleura-elegantissima122762_204
CCCAAGACTGATGAAGGACTTGGTTTTAATGTAATGGGTGGAAGAGAGCAGAACTCTCCAATCTATATATCACGTATCATCCCTGGAGGTGTTGCCGATAGACATGGTGGTTTGAAGAGA
>OG0000200-Anthopleura-elegantissima122762_255
AACTCTCCAATCTATATATCACGTATCATCCCTGGAGGTGTTGCCGATAGACATGGTGGTTTGAAGAGAGGAGATCAACTTTTGTCTGTTAATGGTGTGAGTGTAGAGGGCGAGAACCAT
>OG0000200-Anthopleura-elegantissima122762_306
CATGGTGGTTTGAAGAGAGGAGATCAACTTTTGTCTGTTAATGGTGTGAGTGTAGAGGGCGAGAACCATGAAAGAGCTGTAGATTTGCTGAAGGCTGCCCAAGGCAAAGTACGGTTGGTT
>OG0000200-Anthopleura-elegantissima122762_354
AGTGTAGAGGGCGAGAACCATGAAAGAGCTGTAGATTTGCTGAAGGCTGCCCAAGGCAAAGTACGGTTGGTTGTCAAGTATACTCCAAAATTACTGGAAGAAATGGAAGCTAGATTTAAC
>OG0000200-Calvadosia-cruxmelitensis9783_0
GATCTTCCTGCTCAAAAGCTGTTGAATTTAAAGTCTGTGCTGGACAGTAACTTCTGCCAAGCAGTCAAAGAGGTCTACGAAAACATCTATGAAACAGTTGACGTTGAAGGTGATGCGGAT
>OG0000200-Calvadosia-cruxmelitensis9783_51
TTCTGCCAAGCAGTCAAAGAGGTCTACGAAAACATCTATGAAACAGTTGACGTTGAAGGTGATGCGGATGCCAGAGCTCACGCTACTGCGAAGGCAACTGTTGCTGCTTTTGCTGCCAGT
>OG0000200-Calvadosia-cruxmelitensis9783_153
GCTGCTTTTGCTGCCAGTGAAGGACATGCCCATCCGCGCATTGTAGAACTCCCAAAGACAGATGAAGGTCTTGGTTTTAACGTGATGGGAGGAAGAGAGCAAAATTCCCCAATATACATT
>OG0000200-Calvadosia-cruxmelitensis9783_204
CCAAAGACAGATGAAGGTCTTGGTTTTAACGTGATGGGAGGAAGAGAGCAAAATTCCCCAATATACATTTCAAGGATTATCCCTGGTGGCGTAGCTGACAGGCAAGGTGACTTAAAACGA
>OG0000200-Calvadosia-cruxmelitensis9783_255
AATTCCCCAATATACATTTCAAGGATTATCCCTGGTGGCGTAGCTGACAGGCAAGGTGACTTAAAACGAGGCGACCAGCTGTTGGCTGTAAATGGAGTGAGTGTTGAAGGGGAGAATCAC
>OG0000200-Calvadosia-cruxmelitensis9783_306
CAAGGTGACTTAAAACGAGGCGACCAGCTGTTGGCTGTAAATGGAGTGAGTGTTGAAGGGGAGAATCACGAGAAAGCAGTTGATCTCCTCAAGGCAGCCACTGACAATGTCAAGCTAGTG
>OG0000200-Calvadosia-cruxmelitensis9783_354
AGTGTTGAAGGGGAGAATCACGAGAAAGCAGTTGATCTCCTCAAGGCAGCCACTGACAATGTCAAGCTAGTGGTCAAATACACGCCAAAAGTTTTGGAAGAAATGGAGATGCGATTCGAA
>OG0000200-Cerianthus-borealis13932_0
GAATTCCCTAATCACAAATTAGAAGCTTTGAAGAAAGTTTTGGAGAGTGACTTCTGCAATGCCATTAGAGAGGTATATGAACATGTTTATGAAACTGTTGATATTGAGGGAAGCCCTGAA
>OG0000200-Cerianthus-borealis13932_51
TTCTGCAATGCCATTAGAGAGGTATATGAACATGTTTATGAAACTGTTGATATTGAGGGAAGCCCTGAAGTAAGAGCTCAAGCAACTGCAAAGGCTACAGTTGCTGCTTTTGCTGCAAGT
>OG0000200-Cerianthus-borealis13932_102
ATTGAGGGAAGCCCTGAAGTAAGAGCTCAAGCAACTGCAAAGGCTACAGTTGCTGCTTTTGCTGCAAGTGAAGGTCACGCTCATCCAAGAGTTGTTATTCTTCCAAAGAATGAAGAAGGT
>OG0000200-Cerianthus-borealis13932_153
GCTGCTTTTGCTGCAAGTGAAGGTCACGCTCATCCAAGAGTTGTTATTCTTCCAAAGAATGAAGAAGGTCTTGGTTTTAATGTGATGGGTGGAAAGGAACAAAGCTCACCAATTTACATT
>OG0000200-Cerianthus-borealis13932_204
CCAAAGAATGAAGAAGGTCTTGGTTTTAATGTGATGGGTGGAAAGGAACAAAGCTCACCAATTTACATTTCTCGCATTATCCCAAGTGGTGTGGCAGATAGGCATGGAGGCCTGAAGAGA
>OG0000200-Cerianthus-borealis13932_255
AGCTCACCAATTTACATTTCTCGCATTATCCCAAGTGGTGTGGCAGATAGGCATGGAGGCCTGAAGAGAGGAGACCAGCTCCTATCAGTTAATGGAGTGAGTGTTGAAGGGGAACATCAT
>OG0000200-Cerianthus-borealis13932_306
CATGGAGGCCTGAAGAGAGGAGACCAGCTCCTATCAGTTAATGGAGTGAGTGTTGAAGGGGAACATCATGAGAAAGCTGTTGATCTTCTTAAAGCTGCTCATGGTGAAGTAAGGTTGGTT
>OG0000200-Cerianthus-borealis13932_354
AGTGTTGAAGGGGAACATCATGAGAAAGCTGTTGATCTTCTTAAAGCTGCTCATGGTGAAGTAAGGTTGGTTGTGAAATACACTCCGAAATTACTGGAAGAAATGGAAGCTCGATTTGAC
>OG0000200-Craspedacusta-sowerbyi91941_0
GACCTGCCTGCTCAGAAACTACTTAACTTAAAATCTGTGCTTGAAAGCTCGTTTTGCCAAAATGTCAAGGAGGTGTATGAGCACATATATGAAACAGTTGACTTAGATGGCAATGAAGAA
>OG0000200-Craspedacusta-sowerbyi91941_51
TTTTGCCAAAATGTCAAGGAGGTGTATGAGCACATATATGAAACAGTTGACTTAGATGGCAATGAAGAAGTTCGTGCCAATGCAACTGCAAAGGCAACTGTTGCTGCTTTCGCCGCGAGC
>OG0000200-Craspedacusta-sowerbyi91941_102
TTAGATGGCAATGAAGAAGTTCGTGCCAATGCAACTGCAAAGGCAACTGTTGCTGCTTTCGCCGCGAGCGAAGGCCATGCTCACCCTCGTATTGTGGAGCTGCCAAAAACTGCAGAAGGC
>OG0000200-Craspedacusta-sowerbyi91941_153
GCTGCTTTCGCCGCGAGCGAAGGCCATGCTCACCCTCGTATTGTGGAGCTGCCAAAAACTGCAGAAGGCCTTGGATTCAATGTTATGGGAGGACGAGAGCAAAACTCACCTATATATATT
>OG0000200-Craspedacusta-sowerbyi91941_204
CCAAAAACTGCAGAAGGCCTTGGATTCAATGTTATGGGAGGACGAGAGCAAAACTCACCTATATATATTTCGCGGATTATACCCGGTGGTGTTGCTGACAGGCATGGGGGTCTGAAGCGT
>OG0000200-Craspedacusta-sowerbyi91941_255
AACTCACCTATATATATTTCGCGGATTATACCCGGTGGTGTTGCTGACAGGCATGGGGGTCTGAAGCGTGGCGATCAATTGCTTGCCGTTAATGGCGTGAGTGTTGAAGGCGAAAACCAC
>OG0000200-Craspedacusta-sowerbyi91941_306
CATGGGGGTCTGAAGCGTGGCGATCAATTGCTTGCCGTTAATGGCGTGAGTGTTGAAGGCGAAAACCACGAAAAGGCTGTAGACCTGCTGAAAACCGCTATAGGAACAGTGAAGCTTGTG
>OG0000200-Craspedacusta-sowerbyi91941_354
AGTGTTGAAGGCGAAAACCACGAAAAGGCTGTAGACCTGCTGAAAACCGCTATAGGAACAGTGAAGCTTGTGGTGAAGTATACGCCTCGGGTGTTAGAAGAAATGGAGAGCCGTTTTGAC
>OG0000200-Edwardsiella-lineata14194_0
AATATCCCCCCTGCCAAGCTGCAAGCTCTGCAAAAAGTTCTAGAGAGTGAATTTTGCCAAGCAATCAGAGAGGTTTATGAGCATGTCTATGAGACAGTTGAGATCCAAGGCAGCCCAGAG
>OG0000200-Edwardsiella-lineata14194_51
TTTTGCCAAGCAATCAGAGAGGTTTATGAGCATGTCTATGAGACAGTTGAGATCCAAGGCAGCCCAGAGCTAAGAGCACAGGCCACAGCAAAGGCTACTATTGCAGCATTTGCAGCAAGT
>OG0000200-Edwardsiella-lineata14194_102
ATCCAAGGCAGCCCAGAGCTAAGAGCACAGGCCACAGCAAAGGCTACTATTGCAGCATTTGCAGCAAGTGAGGGGCATGCTCACCCTAGAGTTGTTGAGCTGCCAAAGACTGATGAAGGC
>OG0000200-Edwardsiella-lineata14194_153
GCAGCATTTGCAGCAAGTGAGGGGCATGCTCACCCTAGAGTTGTTGAGCTGCCAAAGACTGATGAAGGCCTTGGATTTAACGTCATGGGTGGTAGAGAACAGAACTCACCAATTTACATC
>OG0000200-Edwardsiella-lineata14194_204
CCAAAGACTGATGAAGGCCTTGGATTTAACGTCATGGGTGGTAGAGAACAGAACTCACCAATTTACATCTCACGCATTATCCCAGGCGGTGTTGCAGACAGGCAAGCAGGACTAAAGCGT
>OG0000200-Edwardsiella-lineata14194_255
AACTCACCAATTTACATCTCACGCATTATCCCAGGCGGTGTTGCAGACAGGCAAGCAGGACTAAAGCGTGGGGACCAACTGTTATCTGTGAATGGAGTGAGTGTAGAAGGCGAAAATCAT
>OG0000200-Edwardsiella-lineata14194_306
CAAGCAGGACTAAAGCGTGGGGACCAACTGTTATCTGTGAATGGAGTGAGTGTAGAAGGCGAAAATCATGAGAAAGCTGTTGATCTGCTAAAGGCAGCACAAGGAAGTGTCCGTCTAGTT
>OG0000200-Edwardsiella-lineata14194_354
AGTGTAGAAGGCGAAAATCATGAGAAAGCTGTTGATCTGCTAAAGGCAGCACAAGGAAGTGTCCGTCTAGTTGTCAAGTTCACTCCTAAATTGCTGGAAGAAATGGAAGCTCGATTCAAC
>OG0000200-Eunicella-verrucosa16902_0
AGTGCTGAAGTTCGCGCTTCTGCTACCGCAAAGGCAACAGTTGCTGCCTTTGCAGCAAGCGAAGGTTACGCCTATCCAAGAGTTGTGGAGATTCCGAAGAACGATGAAGGTCTGGGTTTT
>OG0000200-Eunicella-verrucosa16902_49
TTGCAGCAAGCGAAGGTTACGCCTATCCAAGAGTTGTGGAGATTCCGAAGAACGATGAAGGTCTGGGTTTTAACGTAATGGGTGGTAAAGAACAGTCGTCACCAATCTACATATCTCGAA
>OG0000200-Eunicella-verrucosa16902_98
GAACGATGAAGGTCTGGGTTTTAACGTAATGGGTGGTAAAGAACAGTCGTCACCAATCTACATATCTCGAATTATTCCTGGGGGAGTCGCCGACAGGCATGGTGCTCTAAAACGTGGTGA
>OG0000200-Eunicella-verrucosa16902_147
TCACCAATCTACATATCTCGAATTATTCCTGGGGGAGTCGCCGACAGGCATGGTGCTCTAAAACGTGGTGATCAACTGCTCTCAGTTAATGGCGTGAGTGTCGAAGGCGAAAACCATGAG
>OG0000200-Eunicella-verrucosa16902_196
ATGGTGCTCTAAAACGTGGTGATCAACTGCTCTCAGTTAATGGCGTGAGTGTCGAAGGCGAAAACCATGAGAAAGCTGTCGACCTTCTTAAAGCTGCCGAAGGAAAAGTTAGGCTGGTTG
>OG0000200-Eunicella-verrucosa16902_243
AGTGTCGAAGGCGAAAACCATGAGAAAGCTGTCGACCTTCTTAAAGCTGCCGAAGGAAAAGTTAGGCTGGTTGTGAAATATACGCCTAAATTGTTGGACGAAATGGAGCAGAGATTTGAG
>OG0000200-Hormathia-digitata27682_0
GATATTCCTCCTAAAAAGTTGCAAGCTTTGCAAAAGGTTTTGGAGAGTGAATTCTGCCAGGCCATTAGAGAGGTTTATGAACATGTTTATGAAACGGTGGAAATTGAAGGCAGCCCAGAA
>OG0000200-Hormathia-digitata27682_51
TTCTGCCAGGCCATTAGAGAGGTTTATGAACATGTTTATGAAACGGTGGAAATTGAAGGCAGCCCAGAATTGAGGGCACAAGCTACAGCTAAGGCAACCATTGCTGCTTTTGCTGCAAGT
>OG0000200-Hormathia-digitata27682_102
ATTGAAGGCAGCCCAGAATTGAGGGCACAAGCTACAGCTAAGGCAACCATTGCTGCTTTTGCTGCAAGTGAAGGCCATGCCCATCCAAGAGTAGTTGAACTGCCAAAGACAGATGAAGGC
>OG0000200-Hormathia-digitata27682_153
GCTGCTTTTGCTGCAAGTGAAGGCCATGCCCATCCAAGAGTAGTTGAACTGCCAAAGACAGATGAAGGCCTTGGCTTCAATGTTATGGGAGGCAGAGAGCAAAACTCTCCTATCTATATA
>OG0000200-Hormathia-digitata27682_204
CCAAAGACAGATGAAGGCCTTGGCTTCAATGTTATGGGAGGCAGAGAGCAAAACTCTCCTATCTATATATCACGTATTATTCCTGGAGGAGTTGCCGACAGGCATGGCGGCTTGAAACGA
>OG0000200-Hormathia-digitata27682_255
AACTCTCCTATCTATATATCACGTATTATTCCTGGAGGAGTTGCCGACAGGCATGGCGGCTTGAAACGAGGTGATCAGTTGCTCTCTGTCAATGGAGTGAGTGTAGAAGGAGAAAACCAC
>OG0000200-Hormathia-digitata27682_306
CATGGCGGCTTGAAACGAGGTGATCAGTTGCTCTCTGTCAATGGAGTGAGTGTAGAAGGAGAAAACCACGAGAGAGCTGTTGATCTTCTGAAGGCTGCACAAGGCAAAGTACGTTTGGTT
>OG0000200-Hormathia-digitata27682_354
AGTGTAGAAGGAGAAAACCACGAGAGAGCTGTTGATCTTCTGAAGGCTGCACAAGGCAAAGTACGTTTGGTTGTGAAGTTTACTCCAAAACTATTGGAGGAAATGGAGGCTAGATTTAAC
>OG0000200-Hydractinia-symbiolongicarpus32765_0
GATTTACCTGTTCAGAAATTTCAAAATCTTAAAGAGGTTTTGGAAAGTAATTTTTGTCAAAGTGTGAAAGAAGTTTATGAGCAAGTATATGACACCGTAGACTTTGATACTAACGATGAA
>OG0000200-Hydractinia-symbiolongicarpus32765_51
TTTTGTCAAAGTGTGAAAGAAGTTTATGAGCAAGTATATGACACCGTAGACTTTGATACTAACGATGAAGTTCGAGCAAATGCTACAGCAAAGGCCACTGTAGCAGCTTTTGCAGCAAGC
>OG0000200-Hydractinia-symbiolongicarpus32765_102
TTTGATACTAACGATGAAGTTCGAGCAAATGCTACAGCAAAGGCCACTGTAGCAGCTTTTGCAGCAAGCGAGGGTCATGCCCATCCACGCATAGTCGAGCTGCCGAAAACTGAGGAAGGA
>OG0000200-Hydractinia-symbiolongicarpus32765_153
GCAGCTTTTGCAGCAAGCGAGGGTCATGCCCATCCACGCATAGTCGAGCTGCCGAAAACTGAGGAAGGACTTGGCTTCAATGTTATGGGTGGTCGTGAACAAAGCTCACCAATATACATT
>OG0000200-Hydractinia-symbiolongicarpus32765_204
CCGAAAACTGAGGAAGGACTTGGCTTCAATGTTATGGGTGGTCGTGAACAAAGCTCACCAATATACATTTCAAGAATTATACCTAAAGGCGTAGCTGAATTACATGGTGGTTTGAAGAGA
>OG0000200-Hydractinia-symbiolongicarpus32765_255
AGCTCACCAATATACATTTCAAGAATTATACCTAAAGGCGTAGCTGAATTACATGGTGGTTTGAAGAGAGGTGATCAACTGCTGGCAGTTAATGGCGTCAGTGTCGAAGGGGAAAACCAC
>OG0000200-Hydractinia-symbiolongicarpus32765_306
CATGGTGGTTTGAAGAGAGGTGATCAACTGCTGGCAGTTAATGGCGTCAGTGTCGAAGGGGAAAACCACGAACGAGCTGTCGATCTACTAAAAGCTGCACGAGGCACCGTCAAATTAGTC
>OG0000200-Hydractinia-symbiolongicarpus32765_354
AGTGTCGAAGGGGAAAACCACGAACGAGCTGTCGATCTACTAAAAGCTGCACGAGGCACCGTCAAATTAGTCGTTAAGTACACTCCACAAGTTCTCGATGAGATGGAGAAAAGATTCGAA
>OG0000200-Leptogorgia-sarmentosa4177_0
GAAGTACCTGTTGATAAACTTCAGGCACTGCAGAGAGTCCTCGAGAGTGAGTTCTGTACGTCAATTCGCGAGGTATACGAGCATGTCTATGACACAGTTGACATTGGTGGAAGTCCCGAA
>OG0000200-Leptogorgia-sarmentosa4177_51
TTCTGTACGTCAATTCGCGAGGTATACGAGCATGTCTATGACACAGTTGACATTGGTGGAAGTCCCGAAGTTCGAGCTTCTGCTACCGCAAAGGCAACCGTAGCTGCGTTTGCAGCCAGT
>OG0000200-Leptogorgia-sarmentosa4177_102
ATTGGTGGAAGTCCCGAAGTTCGAGCTTCTGCTACCGCAAAGGCAACCGTAGCTGCGTTTGCAGCCAGTGAAGGCTACGCTTATCCAAGAGTTGTGGAGATTCCAAAGAACGACGAAGGA
>OG0000200-Leptogorgia-sarmentosa4177_153
GCTGCGTTTGCAGCCAGTGAAGGCTACGCTTATCCAAGAGTTGTGGAGATTCCAAAGAACGACGAAGGACTGGGCTTTAACGTGATGGGCGGAAAGGAGCAATCATCACCAATTTACATA
>OG0000200-Leptogorgia-sarmentosa4177_204
CCAAAGAACGACGAAGGACTGGGCTTTAACGTGATGGGCGGAAAGGAGCAATCATCACCAATTTACATATCTCGAATTATTCCTGGAGGAGTCGCAGACAGGCATGGTGCTCTGAAACGC
>OG0000200-Leptogorgia-sarmentosa4177_255
TCATCACCAATTTACATATCTCGAATTATTCCTGGAGGAGTCGCAGACAGGCATGGTGCTCTGAAACGCGGGGATCAACTACTGTCAGTAAATGGCGTGAGCGTCGAAGGAGAGAACCAC
>OG0000200-Leptogorgia-sarmentosa4177_306
CATGGTGCTCTGAAACGCGGGGATCAACTACTGTCAGTAAATGGCGTGAGCGTCGAAGGAGAGAACCACGAGAAAGCTGTCGACCTTCTCAAAGCCGCTGAAGGAAAAGTCAGGCTGGTT
>OG0000200-Leptogorgia-sarmentosa4177_354
AGCGTCGAAGGAGAGAACCACGAGAAAGCTGTCGACCTTCTCAAAGCCGCTGAAGGAAAAGTCAGGCTGGTTGTGAAATATACCCCTAAATTGCTAGACGAAATGGAACAGAGATTTGAG
>OG0000200-Metridium-senile7101_0
GATATTCCACCCAAAAAGCTGCAAGCTTTACAAAAGGTTTTGGAGAGTGAGTTCTGTCAAGCTATTAGAGAGGTTTATGAGCATGTATATGAGACAGTTGATATCGAAGGCAGTCCAGAA
>OG0000200-Metridium-senile7101_51
TTCTGTCAAGCTATTAGAGAGGTTTATGAGCATGTATATGAGACAGTTGATATCGAAGGCAGTCCAGAACTGAGGGCACAGGCTACAGCTAAGGCTACTGTAGCTGCATTTGCTGCAAGT
>OG0000200-Metridium-senile7101_102
ATCGAAGGCAGTCCAGAACTGAGGGCACAGGCTACAGCTAAGGCTACTGTAGCTGCATTTGCTGCAAGTGAAGGCCATGCTCATCCAAGAGTTGTGGAACTGCCCAAGACTGATGAAGGT
>OG0000200-Metridium-senile7101_153
GCTGCATTTGCTGCAAGTGAAGGCCATGCTCATCCAAGAGTTGTGGAACTGCCCAAGACTGATGAAGGTCTTGGCTTCAATGTGATGGGAGGTCGTGAGCAGAACTCTCCTATCTATATC
>OG0000200-Metridium-senile7101_204
CCCAAGACTGATGAAGGTCTTGGCTTCAATGTGATGGGAGGTCGTGAGCAGAACTCTCCTATCTATATCTCACGTATCATCCCAGGAGGGGTTGCAGATAGACATGGAGGTCTCAAACGT
>OG0000200-Metridium-senile7101_255
AACTCTCCTATCTATATCTCACGTATCATCCCAGGAGGGGTTGCAGATAGACATGGAGGTCTCAAACGTGGGGATCAGTTACTATCTGTCAATGGAGTGAGTGTGGAAGGAGAAAACCAT
>OG0000200-Metridium-senile7101_306
CATGGAGGTCTCAAACGTGGGGATCAGTTACTATCTGTCAATGGAGTGAGTGTGGAAGGAGAAAACCATGAGAGAGCCGTTGATCTACTCAAAGCTGCTCAGGGCAAAGTACGATTGGTG
>OG0000200-Metridium-senile7101_354
AGTGTGGAAGGAGAAAACCATGAGAGAGCCGTTGATCTACTCAAAGCTGCTCAGGGCAAAGTACGATTGGTGGTCAAGTACACTCCAAAATTGCTAGAGGAAATGGAAGCAAGATTCAAC
>OG0000200-Montastraea-faveolata14429_0
GATATCCCTCCAAAGAAACTTCAGGCTTTGCAGAAAGTGCTTCAGAGTGAATTCTGTAATGCCATCCGTGAGGTTTATGAACATGTGTATGAGACAGTTGACATTCAAGGCAACCCTGAA
>OG0000200-Montastraea-faveolata14429_51
TTCTGTAATGCCATCCGTGAGGTTTATGAACATGTGTATGAGACAGTTGACATTCAAGGCAACCCTGAAGTCAGAGCAAAAGCTACAGCCAAGGCTACAATCGCAGCAGTTGCAGCAAGT
>OG0000200-Montastraea-faveolata14429_102
ATTCAAGGCAACCCTGAAGTCAGAGCAAAAGCTACAGCCAAGGCTACAATCGCAGCAGTTGCAGCAAGTGAAGGTCACGCTCACCCTCGTGTAGTTGAACTTCCTAAGAATGAAGAAGGT
>OG0000200-Montastraea-faveolata14429_153
GCAGCAGTTGCAGCAAGTGAAGGTCACGCTCACCCTCGTGTAGTTGAACTTCCTAAGAATGAAGAAGGTCTTGGATTTAATGTGATGGGCGGCAGAGAGCAGAACTCTCCTATTTACACT
>OG0000200-Montastraea-faveolata14429_204
CCTAAGAATGAAGAAGGTCTTGGATTTAATGTGATGGGCGGCAGAGAGCAGAACTCTCCTATTTACACTTCTCGTATCATCCCTGGTGGTGTGGCAGACAGGAATGGTGGCTTGAAACGT
>OG0000200-Montastraea-faveolata14429_255
AACTCTCCTATTTACACTTCTCGTATCATCCCTGGTGGTGTGGCAGACAGGAATGGTGGCTTGAAACGTGGGGATCAGTTGCTCTCTGTTAATGGAGTGAGTGTTGAAGGAGAAAATCAC
>OG0000200-Montastraea-faveolata14429_306
AATGGTGGCTTGAAACGTGGGGATCAGTTGCTCTCTGTTAATGGAGTGAGTGTTGAAGGAGAAAATCACGAGAAAGCTGTGGATCTATTGAAAGCAGCTGAAGGAAGTGTTCGTTTGGTT
>OG0000200-Montastraea-faveolata14429_354
AGTGTTGAAGGAGAAAATCACGAGAAAGCTGTGGATCTATTGAAAGCAGCTGAAGGAAGTGTTCGTTTGGTTGTCAAATTCACCCCAAAGTTGCTGGAGGAAATGGAAGCTCGATTTGAT
>OG0000200-Physalia-physalis28323_0
GATCTTCCTGTACAGAAACTTCAGAACTTGAAAGCTGTTCTGGAGAGCGATTTCTATCAAAGTGTCAAAGATGTGTTTGAACAAGTTTACCATACAGTCAACTTTGAAACAAATGATGAA
>OG0000200-Physalia-physalis28323_51
TTCTATCAAAGTGTCAAAGATGTGTTTGAACAAGTTTACCATACAGTCAACTTTGAAACAAATGATGAACTCAGAGCAAATGCCACTGCGAAAGCGACTGTTGCTGCATTTGCTGCTAAT
>OG0000200-Physalia-physalis28323_102
TTTGAAACAAATGATGAACTCAGAGCAAATGCCACTGCGAAAGCGACTGTTGCTGCATTTGCTGCTAATGAAGGGCATGCTCACCCTAGGGTTGTGGAATTGCCTAAAACTGAAGAAGGA
>OG0000200-Physalia-physalis28323_153
GCTGCATTTGCTGCTAATGAAGGGCATGCTCACCCTAGGGTTGTGGAATTGCCTAAAACTGAAGAAGGATTAGGTTTCAATGTGATGGGAGGACGCGAGCAAAATTCACCTATATATATT
>OG0000200-Physalia-physalis28323_204
CCTAAAACTGAAGAAGGATTAGGTTTCAATGTGATGGGAGGACGCGAGCAAAATTCACCTATATATATTTCTAGGATAATTCCAAATGGAGTTGCAGATAGAAATGGTGGCTTGAAGCGA
>OG0000200-Physalia-physalis28323_255
AATTCACCTATATATATTTCTAGGATAATTCCAAATGGAGTTGCAGATAGAAATGGTGGCTTGAAGCGAGGGGATCAGCTGTTAGCTGTCAATGGAGTTAGTGTAGAAGGAGAAAATCAT
>OG0000200-Physalia-physalis28323_306
AATGGTGGCTTGAAGCGAGGGGATCAGCTGTTAGCTGTCAATGGAGTTAGTGTAGAAGGAGAAAATCATGAAAAAGCTGTTGATTTGTTGAAAGCTGCTCACGGAACAGTGAAGTTAGTT
>OG0000200-Physalia-physalis28323_354
AGTGTAGAAGGAGAAAATCATGAAAAAGCTGTTGATTTGTTGAAAGCTGCTCACGGAACAGTGAAGTTAGTTGTCAAGTATACACCGAGGGTGCTCGAAGAAATGGAAAGTAGATTCGAT
>OG0000200-Podocoryna-carnea28768_0
GACCTGCCTGTTCAAAAACTTCAAAACCTCAAAGAAGTTTTAGAAAGCCACTTTTGTCAAAGTGTGAAAGAAGTATATGAGCAAGTTTATGACACTGTTGATTTCGACACAAATGATGAG
>OG0000200-Podocoryna-carnea28768_51
TTTTGTCAAAGTGTGAAAGAAGTATATGAGCAAGTTTATGACACTGTTGATTTCGACACAAATGATGAGGTTCGAGCTAATGCTACTGCTAAGGCAACAGTAGCTGCTTTCGCTGCCAGT
>OG0000200-Podocoryna-carnea28768_102
TTCGACACAAATGATGAGGTTCGAGCTAATGCTACTGCTAAGGCAACAGTAGCTGCTTTCGCTGCCAGTGAAGGACATGCACATCCACGCATAGTTGAATTACCGAAAACAGAAGAGGGT
>OG0000200-Podocoryna-carnea28768_153
GCTGCTTTCGCTGCCAGTGAAGGACATGCACATCCACGCATAGTTGAATTACCGAAAACAGAAGAGGGTCTTGGTTTCAATGTTATGGGTGGTCGTGAACAAAGCTCTCCTATATACATA
>OG0000200-Podocoryna-carnea28768_204
CCGAAAACAGAAGAGGGTCTTGGTTTCAATGTTATGGGTGGTCGTGAACAAAGCTCTCCTATATACATATCAAGAATTATTCCAGAAGGTGTTGCTGACATGCATGGTGGATTGAAAAGG
>OG0000200-Podocoryna-carnea28768_255
AGCTCTCCTATATACATATCAAGAATTATTCCAGAAGGTGTTGCTGACATGCATGGTGGATTGAAAAGGGGTGATCAACTACTAGCTGTTAATGGAGTTAGCGTCGAAGGTGAAAATCAC
>OG0000200-Podocoryna-carnea28768_306
CATGGTGGATTGAAAAGGGGTGATCAACTACTAGCTGTTAATGGAGTTAGCGTCGAAGGTGAAAATCACGAAAGAGCTGTTGATTTACTGAAGGCTGCACGAGGTACCGTGAAGTTAGTT
>OG0000200-Podocoryna-carnea28768_354
AGCGTCGAAGGTGAAAATCACGAAAGAGCTGTTGATTTACTGAAGGCTGCACGAGGTACCGTGAAGTTAGTTGTCAAATATACGCCTCAAGTTCTCGAAGAAATGGAGAAACGATTCGAA
>OG0000200-Seriatopora-hystrix26387_0
GAAATTCCACCAAAGAAACTTGAAGCTTTGCAAAAAGTTCTTCAGAGTGAATTTTGTAATGCCATCCGTGAGGTTTATGAACATGTTTACGAAACTGTTGACATCCAAGGCAATCCTGAA
>OG0000200-Seriatopora-hystrix26387_51
TTTTGTAATGCCATCCGTGAGGTTTATGAACATGTTTACGAAACTGTTGACATCCAAGGCAATCCTGAAGTAAGAGCTCAAGCCACGGCCAAGGCCACAATTGCTGCTTTTGCTGCAAGT
>OG0000200-Seriatopora-hystrix26387_102
ATCCAAGGCAATCCTGAAGTAAGAGCTCAAGCCACGGCCAAGGCCACAATTGCTGCTTTTGCTGCAAGTGAAGGTCATGCACATCCCCGTGTGGTGGAACTTCCCAAGAATGAAGAAGGG
>OG0000200-Seriatopora-hystrix26387_153
GCTGCTTTTGCTGCAAGTGAAGGTCATGCACATCCCCGTGTGGTGGAACTTCCCAAGAATGAAGAAGGGCTTGGCTTTAATGTGATGGGTGGGAGAGAACAGAATTCTCCTATTTATATC
>OG0000200-Seriatopora-hystrix26387_204
CCCAAGAATGAAGAAGGGCTTGGCTTTAATGTGATGGGTGGGAGAGAACAGAATTCTCCTATTTATATCTCTCGCATTATACCTGGTGGTGTGGCTGACAGGAATGGTGGCTTGAAGCGA
>OG0000200-Seriatopora-hystrix26387_255
AATTCTCCTATTTATATCTCTCGCATTATACCTGGTGGTGTGGCTGACAGGAATGGTGGCTTGAAGCGAGGGGATCAGTTGCTCTCAGTTAATGGAGTGAGTGTCGAGGGAGAAAACCAT
>OG0000200-Seriatopora-hystrix26387_306
AATGGTGGCTTGAAGCGAGGGGATCAGTTGCTCTCAGTTAATGGAGTGAGTGTCGAGGGAGAAAACCATGAAAAAGCTGTTGACCTGCTGAAAGCTGCTGAAGGAAGTGTCCGTCTAGTT
>OG0000200-Seriatopora-hystrix26387_354
AGTGTCGAGGGAGAAAACCATGAAAAAGCTGTTGACCTGCTGAAAGCTGCTGAAGGAAGTGTCCGTCTAGTTGTGAAGTATACACCAAAATTGCTGGAGGAAATGGAGGCAAAATTTGAT
>OG0000209-Abylopsis-tetragona50540_0
ATCGGAGTGAAGAAGAAGGTAAAGGACTGCAAACGTCGATCAAGAAATGGAGATGAGTTGAAAATGCACTACACAGGAAAACTTCATGCTACTGGAGAGGAGTTTGACAGCAGCATACCT
>OG0000209-Abylopsis-tetragona50540_48
GGAGATGAGTTGAAAATGCACTACACAGGAAAACTTCATGCTACTGGAGAGGAGTTTGACAGCAGCATACCTCGGGGTGAGCCTCTGGGATTCACTCTTGGCTCTGGACAAGTCATCAAA
>OG0000209-Abylopsis-tetragona50540_96
GAGGAGTTTGACAGCAGCATACCTCGGGGTGAGCCTCTGGGATTCACTCTTGGCTCTGGACAAGTCATCAAAGGATGGGATCAAGGTTTGCTGAATATGTGCGAGGGGGAGAAAAGAAAG
>OG0000209-Agalma-elegans14605_0
ATTGGAATTAAAAAAAGAATTGAGAATTGTACTAAGTTTTCAAAGAAAGGAGACACTTTGGAAATGCATTACACTGGAAAGCTGAAAGACGGAACAGAATTTGACAGCAGTCTTGGTCGT
>OG0000209-Agalma-elegans14605_47
AGGAGACACTTTGGAAATGCATTACACTGGAAAGCTGAAAGACGGAACAGAATTTGACAGCAGTCTTGGTCGTGATAAGCCATTGAAATTTACTCTTGGTGCTGGGCAAGTTATTAAAGG
>OG0000209-Agalma-elegans14605_93
ACAGAATTTGACAGCAGTCTTGGTCGTGATAAGCCATTGAAATTTACTCTTGGTGCTGGGCAAGTTATTAAAGGATGGGACCAAGGATTATTGAATATGTGTGTTGGCGAGAAACGGAAG
>OG0000209-Alatina-alata10207_0
ATAGGAGTTAAGAAGAAAATAGAAAACTGTCAACGCCGTTCGAGAAAAGGGGACACCTTACATATGCATTACACGGGTAAGTTGGAGGATGGTAGCCAATTTGATAGTAGTATTCCCAGG
>OG0000209-Alatina-alata10207_47
AGGGGACACCTTACATATGCATTACACGGGTAAGTTGGAGGATGGTAGCCAATTTGATAGTAGTATTCCCAGGGGAGATCCATTTGTTTTCACCTTAGGAGCTGGACAAGTTATCAAAGG
>OG0000209-Alatina-alata10207_93
AGCCAATTTGATAGTAGTATTCCCAGGGGAGATCCATTTGTTTTCACCTTAGGAGCTGGACAAGTTATCAAAGGGTGGGATCAAGGCCTTTTAAATATGTGTGAAGGGGAGAAGAGAAAG
>OG0000209-Anthopleura-elegantissima223719_0
ATCGGTATTAAAAAGAGAGTAAAGGACTGCAAACAAAAGTCTGCAAAAGGCGATTCTCTGCACATGCATTATACGGGGAAATTAGAAGATGGGACAGAATTTGATAGCAGTATTCCTAGA
>OG0000209-Anthopleura-elegantissima223719_47
AGGCGATTCTCTGCACATGCATTATACGGGGAAATTAGAAGATGGGACAGAATTTGATAGCAGTATTCCTAGAGGAGAGCCTTTTATTTTTACTCTTGGCACTGGTCAGGTCATTAAAGG
>OG0000209-Anthopleura-elegantissima223719_93
ACAGAATTTGATAGCAGTATTCCTAGAGGAGAGCCTTTTATTTTTACTCTTGGCACTGGTCAGGTCATTAAAGGTTGGGATCAAGGACTTTTAAACATGTGTGAAGGGGAGAAAAGGAAA
>OG0000209-Calvadosia-cruxmelitensis68316_0
ATTGGCATAAAAAAGAAGGTAGAAAATTGCGATCGCCGCTCAAAGACTGGAGATTCGCTTCATATGCACTACACGGGAAAGCTAGAAGATGGTACTGTGTTCGATAGTAGCATTCCAAGA
>OG0000209-Calvadosia-cruxmelitensis68316_47
TGGAGATTCGCTTCATATGCACTACACGGGAAAGCTAGAAGATGGTACTGTGTTCGATAGTAGCATTCCAAGAAATTCACCTTTCATTTTCACACTCGGCGGAGGACAAGTAATCAAGGG
>OG0000209-Calvadosia-cruxmelitensis68316_93
ACTGTGTTCGATAGTAGCATTCCAAGAAATTCACCTTTCATTTTCACACTCGGCGGAGGACAAGTAATCAAGGGCTGGGATCAAGGCCTGCTGAATATGTGTGTTGGCGAAAAAAGAAAG
>OG0000209-Cerianthus-borealis6950_0
ATTGGCGTGAAGAAAAGGGTCGCTGACTGCAAGGTCCACAGTAAGAAAGGAGATACTTTGCACATGCACTACACGGGAAAACTGGAAGATGGCACAGAATTTGATAGCAGTATTCCTCGT
>OG0000209-Cerianthus-borealis6950_47
AGGAGATACTTTGCACATGCACTACACGGGAAAACTGGAAGATGGCACAGAATTTGATAGCAGTATTCCTCGTAAGCAAGCGTTTGTTTTTACACTAGGATCTGGTCAAGTTATCAAAGG
>OG0000209-Cerianthus-borealis6950_93
ACAGAATTTGATAGCAGTATTCCTCGTAAGCAAGCGTTTGTTTTTACACTAGGATCTGGTCAAGTTATCAAAGGTTGGGATCAAGGACTTTTAAATATGTGTGAAGGAGAAAAAAAGAAA
>OG0000209-Craseoa-lathetica36101_0
ATAGGAGTAAAGAAGAGGATCAAGGACTGTAAAAAGAGGACAAGAAATGGAGATGAACTACAGATGCATTACACCGGAAAACTAGAAACTGGTGAAGAATTCGACAGCAGTATTCCACGT
>OG0000209-Craseoa-lathetica36101_47
TGGAGATGAACTACAGATGCATTACACCGGAAAACTAGAAACTGGTGAAGAATTCGACAGCAGTATTCCACGTGGAGAACCATTCAGTTTCACTCTGGGAACTGGACAAGTCATTAAAGG
>OG0000209-Craseoa-lathetica36101_93
GAAGAATTCGACAGCAGTATTCCACGTGGAGAACCATTCAGTTTCACTCTGGGAACTGGACAAGTCATTAAAGGATGGGACCAAGGATTATTGAACATGTGTGAAGGAGAGAAGAGAAAA
>OG0000209-Ectopleura-larynx22244_0
ATTGGTATTAAAAAGAAGGTCAAAGATTGTGAACTACGCTCGAAAAAAGGCGATATTTTGAAGATGCATTACACTGGGAAACTGGAAGATGGTACAGTTTTTGACAGCAGCTTAGAACGG
>OG0000209-Ectopleura-larynx22244_47
AGGCGATATTTTGAAGATGCATTACACTGGGAAACTGGAAGATGGTACAGTTTTTGACAGCAGCTTAGAACGGGGTGATCCTCTCTCTTTCACCCTTGGTGCTGGACAGGTCATCAAAGG
>OG0000209-Ectopleura-larynx22244_93
ACAGTTTTTGACAGCAGCTTAGAACGGGGTGATCCTCTCTCTTTCACCCTTGGTGCTGGACAGGTCATCAAAGGTTGGGATCAGGGTCTATTGAACATGTGCGTAGGAGAGAAGAGAAAG
>OG0000209-Eunicella-cavolinii33374_0
ATCGGTGTTAAGAAACGCGTGAAGGACTGCAAAGTAAAGTCACAAAATGGCGACACGTTGCACATGCATTACACGGGAACATTAAAAGATGGCACAGAATTTGATAGCAGCATTCCAAGG
>OG0000209-Eunicella-cavolinii33374_47
TGGCGACACGTTGCACATGCATTACACGGGAACATTAAAAGATGGCACAGAATTTGATAGCAGCATTCCAAGGGGTGAACCATTTGTGTTTACATTAGGAACTGGACAAGTTATAAAAGG
>OG0000209-Eunicella-cavolinii33374_93
ACAGAATTTGATAGCAGCATTCCAAGGGGTGAACCATTTGTGTTTACATTAGGAACTGGACAAGTTATAAAAGGTTGGGATCAAGGTCTTTTGAATATGTGTGAGGGAGAGAAACGAAAG
>OG0000209-Gorgonia-ventalina164672_0
ATCGGTGTTAAGAAACGTGTCAAAGACTGCAAAGTGAAGTCGCAAAAAGGCGACACGCTACACATGCACTATACGGGAACATTGAAAGATGGGACAGAATTTGACAGCAGTATTCCGAGG
>OG0000209-Gorgonia-ventalina164672_47
AGGCGACACGCTACACATGCACTATACGGGAACATTGAAAGATGGGACAGAATTTGACAGCAGTATTCCGAGGGGTGACCCATTTGTGTTTACATTAGGAACTGGCCAAGTTATCAAAGG
>OG0000209-Gorgonia-ventalina164672_93
ACAGAATTTGACAGCAGTATTCCGAGGGGTGACCCATTTGTGTTTACATTAGGAACTGGCCAAGTTATCAAAGGTTGGGATCAAGGTCTTTTGAATATGTGTGAAGGAGAGAAACGAAAG
>OG0000209-Hydra-oligactis11861_0
ATAGGCATTAAAAAGAAAGTAGAAAATTGCAATAGAAGGTCTACAAAGGGAGATGTTTTAAAGATGCATTACACAGGTAAACTAGAGGATGGAACAGTGTTCGACAGCAGTGAAGGAAGA
>OG0000209-Hydra-oligactis11861_45
AAGGGAGATGTTTTAAAGATGCATTACACAGGTAAACTAGAGGATGGAACAGTGTTCGACAGCAGTGAAGGAAGAGACCCATTTTCATTTACTTTAGGTGCTGGACAAGTAATTAAAGGT
>OG0000209-Hydra-oligactis11861_90
GGAACAGTGTTCGACAGCAGTGAAGGAAGAGACCCATTTTCATTTACTTTAGGTGCTGGACAAGTAATTAAAGGTTGGGATCAAGGGCTATTGAACATGTGTGTTGGCGAGAAAAGAAAA
>OG0000209-Leptogorgia-sarmentosa11619_0
ATCGGTGTTAAAAAACGCGTCAAGGACTGCAAAGTGAAGTCACAAAATGGCGATACGCTACACATGCATTATACGGGGACATTGAAGGATGGGACAGAATTTGATAGCAGCATCCCAAGA
>OG0000209-Leptogorgia-sarmentosa11619_47
TGGCGATACGCTACACATGCATTATACGGGGACATTGAAGGATGGGACAGAATTTGATAGCAGCATCCCAAGAGGTGATCCATTCGTGTTTACACTAGGAACTGGCCAAGTTATCAAAGG
>OG0000209-Leptogorgia-sarmentosa11619_93
ACAGAATTTGATAGCAGCATCCCAAGAGGTGATCCATTCGTGTTTACACTAGGAACTGGCCAAGTTATCAAAGGTTGGGACCAAGGTCTTTTGAACATGTGTGAAGGAGAGAAGCGAAAG
>OG0000209-Montastraea-cavernosa20636_0
ATTGGCGTGAAGAAGCGAGTTGCAAACTGCCAGACTAGATCCAAGAGTGGAGACACGCTGCATATGCATTACACGGGTACACTGGATGATGGAACAGAGTTTGATAGCAGTATTCCTCGT
>OG0000209-Montastraea-cavernosa20636_47
TGGAGACACGCTGCATATGCATTACACGGGTACACTGGATGATGGAACAGAGTTTGATAGCAGTATTCCTCGTGGGGAGCCATTTGTCTTTACCTTAGGAGTAGGACAAGTGATTAAAGG
>OG0000209-Montastraea-cavernosa20636_93
ACAGAGTTTGATAGCAGTATTCCTCGTGGGGAGCCATTTGTCTTTACCTTAGGAGTAGGACAAGTGATTAAAGGTTGGGATCAAGGACTTCTGAACATGTGTGAAGGAGAAAAGAGGAAG
>OG0000209-Nanomia-bijuga2630_0
GTTGAAGTTACACGAACACCAGAAGAATGTAACCGCAAATCGCAAGAAGGAGACTCCTTGACAATGCACTATACTGGAAAGTTAACAGATGGCTCAGTGTTTGACTCTAGTCTACCACGG
>OG0000209-Nanomia-bijuga2630_47
AGGAGACTCCTTGACAATGCACTATACTGGAAAGTTAACAGATGGCTCAGTGTTTGACTCTAGTCTACCACGGGGAGAACCATTAACATTTACTGTTGGTAAAGAAGAAGTTATTGAAGG
>OG0000209-Nanomia-bijuga2630_93
TCAGTGTTTGACTCTAGTCTACCACGGGGAGAACCATTAACATTTACTGTTGGTAAAGAAGAAGTTATTGAAGGATGGGATAAAGGACTATTAAATATGTGTGAAGGGGAGAGAAGAACC
>OG0000209-Periphylla-periphylla45828_0
ATTGGTGTGAAAAAGAAGGTCGAAAACTGTTCAAGACGTTCCAAGAAAGGTGATACGCTTCACATGCATTACACGGGAAAATTAGAGGATGGAACTGAATTTGATAGTAGTATTCCCCGG
>OG0000209-Periphylla-periphylla45828_47
AGGTGATACGCTTCACATGCATTACACGGGAAAATTAGAGGATGGAACTGAATTTGATAGTAGTATTCCCCGGAAAGAAGCCTTTGTTTTCACTTTAGGAGCTGGACAAGTTATCAAAGG
>OG0000209-Periphylla-periphylla45828_93
ACTGAATTTGATAGTAGTATTCCCCGGAAAGAAGCCTTTGTTTTCACTTTAGGAGCTGGACAAGTTATCAAAGGATGGGATCAAGGACTATTAAATATGTGTGAAGGAGAGAAAAGGAAA
>OG0000209-Porites-ateroides3663_0
ATTGGGGTAAAGAAGAGGGTAGAAAACTGCGCTACACGATCCAAGAGTGGCGATACCTTGCATATGCACTACACAGGGACATTAGATGATGGATTTACACAGTTTGACAGTAGTATTCCT
>OG0000209-Porites-ateroides3663_48
GGCGATACCTTGCATATGCACTACACAGGGACATTAGATGATGGATTTACACAGTTTGACAGTAGTATTCCTCGTGGGGAACCTTTTGTGTTCACACTAGGTGTAGGACAAGTAATTAAA
>OG0000209-Porites-ateroides3663_96
ACACAGTTTGACAGTAGTATTCCTCGTGGGGAACCTTTTGTGTTCACACTAGGTGTAGGACAAGTAATTAAAGGTTGGGATCAAGGTCTTCTAAACATGTGTGAGGGAGAGAAGAGGAAG
>OG0000223-Abylopsis-tetragona9061_0
ACAAGCAGGGGTCGAAAACGAACTGCTCAGTCGAGACTTCCCGCCAAACTTAAAGAACCGGCGGCCGTGGCCCGCAGAAACGCACGCGAGCGTCGCAGAGTGAAAATGGTGAACGATGGT
>OG0000223-Abylopsis-tetragona9061_37
TTCCCGCCAAACTTAAAGAACCGGCGGCCGTGGCCCGCAGAAACGCACGCGAGCGTCGCAGAGTGAAAATGGTGAACGATGGTTTTCTGAGACTCAGGAGGCACGTGCCAACGGACCCGA
>OG0000223-Abylopsis-tetragona9061_74
CAGAAACGCACGCGAGCGTCGCAGAGTGAAAATGGTGAACGATGGTTTTCTGAGACTCAGGAGGCACGTGCCAACGGACCCGAAGAATAAGAAACTTTCGAAAGTGAAGACACTGAGGCT
>OG0000223-Abylopsis-tetragona9061_111
AACGATGGTTTTCTGAGACTCAGGAGGCACGTGCCAACGGACCCGAAGAATAAGAAACTTTCGAAAGTGAAGACACTGAGGCTGGCCATCGAGTACATTCATCATCTCCAACAACTTTTA
>OG0000223-Alatina-alata13467_0
ACTGCACGTGGGAGAAAAAGAACTGCAATGTCTCGATTACCAGCCAAGTTGAAGGAGCCGGCAGCAGTGGCAAGAAGGAATGCAAGAGAAAGACGTCGAGTGAAAATGGTCAATGATGGA
>OG0000223-Alatina-alata13467_37
TACCAGCCAAGTTGAAGGAGCCGGCAGCAGTGGCAAGAAGGAATGCAAGAGAAAGACGTCGAGTGAAAATGGTCAATGATGGATTCATGCGCTTGAGGAAGCATGTGCCAACAGATCCAA
>OG0000223-Alatina-alata13467_74
AAGGAATGCAAGAGAAAGACGTCGAGTGAAAATGGTCAATGATGGATTCATGCGCTTGAGGAAGCATGTGCCAACAGATCCAAAGAATAAAAAGTTATCTAAAGTCAAAACGCTACGACT
>OG0000223-Alatina-alata13467_111
AATGATGGATTCATGCGCTTGAGGAAGCATGTGCCAACAGATCCAAAGAATAAAAAGTTATCTAAAGTCAAAACGCTACGACTGGCCATCGATTACATTAAACATCTTCAGCAGATGCTG
>OG0000223-Aurelia-aurita12504_0
AATTCGAGAGGCCGAAAGCGAACAGCTACGTCTCGTTTACCGGCGAAACTGAAAGAACCTGCTGCAGTTGCGAGAAGAAATGCGCGTGAGCGGCGACGCGTAAAAATGGTGAACGACGGA
>OG0000223-Aurelia-aurita12504_37
TACCGGCGAAACTGAAAGAACCTGCTGCAGTTGCGAGAAGAAATGCGCGTGAGCGGCGACGCGTAAAAATGGTGAACGACGGATTCTTACGACTCCGCAAACACGTTCCGACCGATCCCA
>OG0000223-Aurelia-aurita12504_74
AAGAAATGCGCGTGAGCGGCGACGCGTAAAAATGGTGAACGACGGATTCTTACGACTCCGCAAACACGTTCCGACCGATCCCAAAAACAAGAAATTATCTAAAGTGAAAACATTGAGATT
>OG0000223-Aurelia-aurita12504_111
AACGACGGATTCTTACGACTCCGCAAACACGTTCCGACCGATCCCAAAAACAAGAAATTATCTAAAGTGAAAACATTGAGATTGGCGATTGACTATATCAAACATCTTCAACAATTATTG
>OG0000223-Calvadosia-cruxmelitensis15427_0
ACTATTCGAGGACGAAAGCGAACCGCCTCGTCGAGATTGCCTGCTAAATTGAAAGAACCAGCGGCCGTTGCAAGAAGAAATGCAAGAGAAAGACGGCGAGTGAAAATGGTGAACGATGGA
>OG0000223-Calvadosia-cruxmelitensis15427_37
TGCCTGCTAAATTGAAAGAACCAGCGGCCGTTGCAAGAAGAAATGCAAGAGAAAGACGGCGAGTGAAAATGGTGAACGATGGATTTATGAGACTCAGGAAACACGTGCCGACAGACCCAA
>OG0000223-Calvadosia-cruxmelitensis15427_74
AAGAAATGCAAGAGAAAGACGGCGAGTGAAAATGGTGAACGATGGATTTATGAGACTCAGGAAACACGTGCCGACAGACCCAAAGAACAAGAAATTATCCAAAGTAAAAACCTTACGACT
>OG0000223-Calvadosia-cruxmelitensis15427_111
AACGATGGATTTATGAGACTCAGGAAACACGTGCCGACAGACCCAAAGAACAAGAAATTATCCAAAGTAAAAACCTTACGACTTGCGATAGATTATATCAAACATCTTCAGCAGATCCTA
>OG0000223-Craseoa-lathetica37355_0
CGGCGTCACGTTCCCACCGACCCAAAAAATAAAAAACTTTCAAAAGTTAAGACTTTGAGGTTAGCGATAGAATATATACATCATTTGCAACAGTTACTATTTTTTTTTTTTTTTTTTTTT
>OG0000223-Craterolophus-convolvulus11493_0
ACTATCCGCGGTCGAAAGCGAACAGCATCTTCTCGCCTTCCTGCCAAACTCAAGGAACCCGCGGCCGTTGCGCGAAGGAATGCACGCGAGAGACGACGAGTGAAGATGGTGAACGATGGC
>OG0000223-Craterolophus-convolvulus11493_37
TTCCTGCCAAACTCAAGGAACCCGCGGCCGTTGCGCGAAGGAATGCACGCGAGAGACGACGAGTGAAGATGGTGAACGATGGCTTCATGCGGCTAAGGAAACACGTACCGACCGATCCGA
>OG0000223-Craterolophus-convolvulus11493_74
AAGGAATGCACGCGAGAGACGACGAGTGAAGATGGTGAACGATGGCTTCATGCGGCTAAGGAAACACGTACCGACCGATCCGAAAAACAAGAAATTATCCAAAGTGAAGACTCTACGTCT
>OG0000223-Craterolophus-convolvulus11493_111
AACGATGGCTTCATGCGGCTAAGGAAACACGTACCGACCGATCCGAAAAACAAGAAATTATCCAAAGTGAAGACTCTACGTCTAGCAATCGATTATATTAATCATCTCCAGCAAATCCTA
>OG0000223-Ectopleura-larynx20495_0
ACATCGCGAGGAAGGAAGCGCACCGCACAATCGCGACTGCCCGCCAAACTGAAAGAGCCGGCGGCGGTTGCGCGAAGAAACGCGCGCGAAAGACGTCGCGTGAAGATGGTCAATGACGGG
>OG0000223-Ectopleura-larynx20495_37
TGCCCGCCAAACTGAAAGAGCCGGCGGCGGTTGCGCGAAGAAACGCGCGCGAAAGACGTCGCGTGAAGATGGTCAATGACGGGTTCTTACGCTTGCGACGCCACGTGCCTACAGACCCGA
>OG0000223-Ectopleura-larynx20495_74
AAGAAACGCGCGCGAAAGACGTCGCGTGAAGATGGTCAATGACGGGTTCTTACGCTTGCGACGCCACGTGCCTACAGACCCGAAAAACAAAAAACTGTCGAAGGTGAAGACACTGCGCCT
>OG0000223-Ectopleura-larynx20495_111
AATGACGGGTTCTTACGCTTGCGACGCCACGTGCCTACAGACCCGAAAAACAAAAAACTGTCGAAGGTGAAGACACTGCGCCTGGCTATCGAGTATATCCACCACCTTCAGGACTTGCTG
>OG0000223-Eunicella-cavolinii21800_0
CCTGCGGCTCGGAGGAGACGATCTAGTTCCGCGCGAAGTACGGTTAAAACTAAAGAACCCGAAGTTGTTGCGAGAAGAAACGCGAGAGAACGAAGAAGAGTAAAACTGGTGAATGATGGC
>OG0000223-Eunicella-cavolinii21800_37
GTACGGTTAAAACTAAAGAACCCGAAGTTGTTGCGAGAAGAAACGCGAGAGAACGAAGAAGAGTAAAACTGGTGAATGATGGCTTTCTCCGTTTACGCAAACATGTCCCGACGGACCCGA
>OG0000223-Eunicella-cavolinii21800_74
AAGAAACGCGAGAGAACGAAGAAGAGTAAAACTGGTGAATGATGGCTTTCTCCGTTTACGCAAACATGTCCCGACGGACCCGAAAAATAAGAAACTTAGCAAAGTAAAAACATTGAGGAG
>OG0000223-Eunicella-cavolinii21800_111
AATGATGGCTTTCTCCGTTTACGCAAACATGTCCCGACGGACCCGAAAAATAAGAAACTTAGCAAAGTAAAAACATTGAGGAGTGCGATCGATTATATTCGGCACCTGCAGCAGTTATTA
>OG0000223-Leptogorgia-sarmentosa8511_0
CCCGCGGCTCGACGGAGACGATCTAGTTCAGCGCGAAGCACGGTTAAAACGAAAGAACCCGAAGTTGTTGCCAGAAGAAATGCGAGAGAGCGAAGACGAGTGAAGCTTGTTAACGATGGC
>OG0000223-Leptogorgia-sarmentosa8511_37
GCACGGTTAAAACGAAAGAACCCGAAGTTGTTGCCAGAAGAAATGCGAGAGAGCGAAGACGAGTGAAGCTTGTTAACGATGGCTTTCTCCGTTTGCGCAAACACGTTCCAACTGATCCGA
>OG0000223-Leptogorgia-sarmentosa8511_74
AAGAAATGCGAGAGAGCGAAGACGAGTGAAGCTTGTTAACGATGGCTTTCTCCGTTTGCGCAAACACGTTCCAACTGATCCGAAAAACAAGAAACTAAGCAAAGTAAAAACATTGAGAAG
>OG0000223-Leptogorgia-sarmentosa8511_111
AACGATGGCTTTCTCCGTTTGCGCAAACACGTTCCAACTGATCCGAAAAACAAGAAACTAAGCAAAGTAAAAACATTGAGAAGTGCGATTGAGTATATTCGGCACCTGCAGCAGTTATTA
>OG0000223-Montastraea-cavernosa100522_0
GGCTCAACCCGCCGACGAAGAGCAGCTACTAGTGCCAAGCAAAAAGAACCGGCCGTGGTAGCGCGACGGAACGCGAGGGAGCGAAAGCGCGTTAAACTGGTCAACGACGGTTTCATGCGG
>OG0000223-Montastraea-cavernosa100522_51
GCCGTGGTAGCGCGACGGAACGCGAGGGAGCGAAAGCGCGTTAAACTGGTCAACGACGGTTTCATGCGGCTGCGAAAACACGTGCCTACGGACCCTAAAAACAAGAAATTGTCCAAAGTT
>OG0000223-Montastraea-cavernosa100522_102
AACGACGGTTTCATGCGGCTGCGAAAACACGTGCCTACGGACCCTAAAAACAAGAAATTGTCCAAAGTTAAAACGCTGCGTAGCGCAATCGACTACATTCGGCACCTGCAACACGTTCTA
>OG0000223-Nanomia-bijuga15484_0
ACTGCGCGTGGACGAAAGCGTACCGCTCAATCACGTCTACCTGCAAAACTAAAAGAACCTGCAGCCGTTGCTAGGCGAAATGCTAGGGAACGCCGTCGTGTGAAAATGGTAAATGATGGA
>OG0000223-Nanomia-bijuga15484_37
TACCTGCAAAACTAAAAGAACCTGCAGCCGTTGCTAGGCGAAATGCTAGGGAACGCCGTCGTGTGAAAATGGTAAATGATGGATTTTTAAGACTAAGACGACATGTACCTACAGACCCTA
>OG0000223-Nanomia-bijuga15484_74
GCGAAATGCTAGGGAACGCCGTCGTGTGAAAATGGTAAATGATGGATTTTTAAGACTAAGACGACATGTACCTACAGACCCTAAAAATAAAAAATTATCAAAAGTCAAGACTTTAAGATT
>OG0000223-Nanomia-bijuga15484_111
AATGATGGATTTTTAAGACTAAGACGACATGTACCTACAGACCCTAAAAATAAAAAATTATCAAAAGTCAAGACTTTAAGATTAGCCATTGAATATATACATCATTTACAACAACTCTTA
>OG0000223-Platygyra-carnosus190529_0
GGCCAAACCCGCCGACGAAGAGCAGCTACTAGTGCCAAGCAAAAAGAACCGGCCGTGGTAGCACGCCGGAACGCGAGGGAGCGAAAGCGCGTTAAACTGGTCAACGACGGTTTCATGCGG
>OG0000223-Platygyra-carnosus190529_51
GCCGTGGTAGCACGCCGGAACGCGAGGGAGCGAAAGCGCGTTAAACTGGTCAACGACGGTTTCATGCGGCTGCGAAAACACGTGCCTACGGACCCTAAAAACAAGAAATTGTCCAAAGTT
>OG0000223-Platygyra-carnosus190529_102
AACGACGGTTTCATGCGGCTGCGAAAACACGTGCCTACGGACCCTAAAAACAAGAAATTGTCCAAAGTTAAAACGCTGCGTAGCGCAATCGACTACATTCGGCACCTGCAACACGTTCTA
>OG0000223-Polypodum-hydriforme27682_0
AGTCTTCCCAAAAGAAAGTCCACGTCTAGCTCAAGACTTCCCGCCCGTCTAAAGGAACCCGCCGCTGTGGCCAGACGAAACGCCCGCGAGCGCAGACGCGTTAAAATGGTCAACGACGGG
>OG0000223-Polypodum-hydriforme27682_37
TTCCCGCCCGTCTAAAGGAACCCGCCGCTGTGGCCAGACGAAACGCCCGCGAGCGCAGACGCGTTAAAATGGTCAACGACGGGTTCTCGAGACTTCGCAAACATGTCCCGGCCGACCCGA
>OG0000223-Polypodum-hydriforme27682_74
ACGAAACGCCCGCGAGCGCAGACGCGTTAAAATGGTCAACGACGGGTTCTCGAGACTTCGCAAACATGTCCCGGCCGACCCGAAGAACAGGAAGCTGTCTAAGGTCAAAACCCTACGCAT
>OG0000223-Polypodum-hydriforme27682_111
AACGACGGGTTCTCGAGACTTCGCAAACATGTCCCGGCCGACCCGAAGAACAGGAAGCTGTCTAAGGTCAAAACCCTACGCATGGCAATAGACTACATCAAGCATCTCAAACATCTCCTC
>OG0000223-Renilla5559_0
CTACCGACGCGCCGGAGACGTTCAGCTTCGAGTCGTACAACCGTGAAGCAAAAGGAACCGGAGGTGGTGGCGCGCAGGAACGCACGAGAAAGACGTCGGGTGAAACTTGTCAACGATGGC
>OG0000223-Renilla5559_37
CAACCGTGAAGCAAAAGGAACCGGAGGTGGTGGCGCGCAGGAACGCACGAGAAAGACGTCGGGTGAAACTTGTCAACGATGGCTTCTTACGACTACGAAAACATGTTCCAACGGATCCCA
>OG0000223-Renilla5559_74
CAGGAACGCACGAGAAAGACGTCGGGTGAAACTTGTCAACGATGGCTTCTTACGACTACGAAAACATGTTCCAACGGATCCCAAAAATAAGAAGCTAAGCAAAGTAAAAACACTACGCAG
>OG0000223-Renilla5559_111
AACGATGGCTTCTTACGACTACGAAAACATGTTCCAACGGATCCCAAAAATAAGAAGCTAAGCAAAGTAAAAACACTACGCAGTGCTATTGACTACATTAGGCACCTGCAAACACTTCTC
>OG0000240-Abylopsis-tetragona35704_0
GAATGCAATTCATGCTGTGCTTGTGAAAACCAGGCATGTGGAAACCGTGTTGTGCAAACACCAGCAGAATGGGAATTGGTTACTTTTTCTACAGCAGGAAAAGGAACTGGACTGAAAACG
>OG0000240-Abylopsis-tetragona35704_48
GTTGTGCAAACACCAGCAGAATGGGAATTGGTTACTTTTTCTACAGCAGGAAAAGGAACTGGACTGAAAACGCTGTCTGCCATCCCAAAGGGATCATTTGTCATTGAATATGTGGGGGAG
>OG0000240-Abylopsis-tetragona35704_96
GGAAAAGGAACTGGACTGAAAACGCTGTCTGCCATCCCAAAGGGATCATTTGTCATTGAATATGTGGGGGAGGTGATAACTACGGAGGAGGCTGCAGAGAGAATTTCACAGCATATACCA
>OG0000240-Abylopsis-tetragona35704_144
TTTGTCATTGAATATGTGGGGGAGGTGATAACTACGGAGGAGGCTGCAGAGAGAATTTCACAGCATATACCAGAAGAGAGCAGCTACCTGTTAACTCTCCAAGAACATTTCGGATCGAAA
>OG0000240-Abylopsis-tetragona35704_192
GAGAGAATTTCACAGCATATACCAGAAGAGAGCAGCTACCTGTTAACTCTCCAAGAACATTTCGGATCGAAAAAGTGCAAACATCACATCGATGCCAGGTATGCAGGAAACGCTGCGCGC
>OG0000240-Abylopsis-tetragona35704_240
CTCCAAGAACATTTCGGATCGAAAAAGTGCAAACATCACATCGATGCCAGGTATGCAGGAAACGCTGCGCGCTTCATCAACCATTCTTGTGCACCCAACTTGTTTTTACTTCCAGTGCGT
>OG0000240-Aiptasia-pallida11370_0
GAATGTAATTCGCAATGCTCCTGTTCACACTCCTGTAGCAACAGACTAGTTCAAAATGGTATTATGATGAATCTTGAGGTCTTTTCAGCATCAAACAAAGGCTGGGGATTGCAAACACTC
>OG0000240-Aiptasia-pallida11370_48
GTTCAAAATGGTATTATGATGAATCTTGAGGTCTTTTCAGCATCAAACAAAGGCTGGGGATTGCAAACACTCCAAGACATTAAAAAGGGACAATTTGTTTGTGAATATGCTGGTGAAATT
>OG0000240-Aiptasia-pallida11370_96
AAAGGCTGGGGATTGCAAACACTCCAAGACATTAAAAAGGGACAATTTGTTTGTGAATATGCTGGTGAAATTATTTCTTTAAAAGAAGCAAAGAGGAGAACTCAGCAAAAACAAGGGGAT
>OG0000240-Aiptasia-pallida11370_144
GTTTGTGAATATGCTGGTGAAATTATTTCTTTAAAAGAAGCAAAGAGGAGAACTCAGCAAAAACAAGGGGATCACAACTATATCATAGTCATCAAAGAACACATAACAAATGGACAAACA
>OG0000240-Aiptasia-pallida11370_192
AGAACTCAGCAAAAACAAGGGGATCACAACTATATCATAGTCATCAAAGAACACATAACAAATGGACAAACACTTTGCACCCATGTTGATCCAGTATATTATGGCAATGCAGGACGGTTT
>OG0000240-Aiptasia-pallida11370_237
AAAGAACACATAACAAATGGACAAACACTTTGCACCCATGTTGATCCAGTATATTATGGCAATGCAGGACGGTTTATCAACCACTCATGTGATCCACTCCTAGTTATGATACCTGTAAGG
>OG0000240-Corallium-rubrum18499_0
TCGGGCGAGATCGTCAGTTACGGTGAAGCGAAGCAGAGAGCCACGAAGCTTGGCCGTAAAGACAAAAACTATATGATCGTCCTCAAGGAGCACGTTGCTGATGGGAAAGTTCTGAGGACT
>OG0000240-Corallium-rubrum18499_42
ACGAAGCTTGGCCGTAAAGACAAAAACTATATGATCGTCCTCAAGGAGCACGTTGCTGATGGGAAAGTTCTGAGGACTCACATTGATGCCAGTACTCACGGCAATGTAGCAAGGTTTATG
>OG0000240-Corallium-rubrum18499_84
AAGGAGCACGTTGCTGATGGGAAAGTTCTGAGGACTCACATTGATGCCAGTACTCACGGCAATGTAGCAAGGTTTATGAATCACTCATGCCAACCAAATATGGACATGTTTCCAGTGCGG
>OG0000240-Craspedacusta-sowerbyi49248_0
GAGTGCAACAGTTGTTGTTCCTGCGACGTGACTTGTCCTAATCGTCTAGTCCAGAAAGGTCCGAGACTGTTCCTGGACGTCTTTGACACACAAGTGAAGGGTTTGGGACTTCGCACTGGG
>OG0000240-Craspedacusta-sowerbyi49248_48
GTCCAGAAAGGTCCGAGACTGTTCCTGGACGTCTTTGACACACAAGTGAAGGGTTTGGGACTTCGCACTGGGGAAAAGATACCAGAATGGACCTTTGTTATTGAATATGTTGGCGAACTC
>OG0000240-Craspedacusta-sowerbyi49248_96
AAGGGTTTGGGACTTCGCACTGGGGAAAAGATACCAGAATGGACCTTTGTTATTGAATATGTTGGCGAACTCTTGACCAGAGATGAAGCCCGTGAGAGAACCATCAGTCTATCGCCCACC
>OG0000240-Craspedacusta-sowerbyi49248_144
GTTATTGAATATGTTGGCGAACTCTTGACCAGAGATGAAGCCCGTGAGAGAACCATCAGTCTATCGCCCACCGATGCGAACTACTTGCTCACAGTGCATGAGCACGTTGCACGTAGCCGG
>OG0000240-Craspedacusta-sowerbyi49248_192
AGAACCATCAGTCTATCGCCCACCGATGCGAACTACTTGCTCACAGTGCATGAGCACGTTGCACGTAGCCGGACTATAACCACTTACGTGGACGCTACTCGCTATGGCAGCGTCGCTCGG
>OG0000240-Craspedacusta-sowerbyi49248_240
CATGAGCACGTTGCACGTAGCCGGACTATAACCACTTACGTGGACGCTACTCGCTATGGCAGCGTCGCTCGGTATATAAACCATTCGTGCGAACCGAATCTCGTTGTAGCGCCGGTGCGG
>OG0000240-Edwardsiella-lineata38495_0
AAAGTTTTGAGAACTCACGTTGATGCGCGAGTTTTCGGCAACGCAGGAAGGTTTATCAATCATTCATGCAACCCAAATCTTGTCATGCTTCCTGTAAGATTTTTTTTTTTTTTTTTTTTT
>OG0000240-Hormathia-digitata18668_0
GAGTGCAATTCTAAATGTACCTGCTCAAAATCATGTGGAAACCATCTTGTTCAGAATGGTATCTCATTACGGCTTCAAGTTTTTCCAACAATGCAAAAAGACTGGGGATTAAGAACTCTT
>OG0000240-Hormathia-digitata18668_48
GTTCAGAATGGTATCTCATTACGGCTTCAAGTTTTTCCAACAATGCAAAAAGACTGGGGATTAAGAACTCTTGAAACTATTGCAAAAGGGCAGTTTGTTTGTGAATATGCTGGAGAAGTA
>OG0000240-Hormathia-digitata18668_96
AAAGACTGGGGATTAAGAACTCTTGAAACTATTGCAAAAGGGCAGTTTGTTTGTGAATATGCTGGAGAAGTAATCTCATTTAGTGAGGCCAAGAAAAGAACCCAAACTCAACATGGTGGT
>OG0000240-Hormathia-digitata18668_144
GTTTGTGAATATGCTGGAGAAGTAATCTCATTTAGTGAGGCCAAGAAAAGAACCCAAACTCAACATGGTGGTAAAAACTACATCATTGTTATCAAGGAACATGTTAGCGGCAATCAAATA
>OG0000240-Hormathia-digitata18668_192
AGAACCCAAACTCAACATGGTGGTAAAAACTACATCATTGTTATCAAGGAACATGTTAGCGGCAATCAAATACTTCGTACCCACATCGATCCTGTACACAATGGCAATGCTGGGAGATTT
>OG0000240-Hormathia-digitata18668_237
AAGGAACATGTTAGCGGCAATCAAATACTTCGTACCCACATCGATCCTGTACACAATGGCAATGCTGGGAGATTTATTAATCATTCCTGTGACCCTAACTTAGTAATGATCCCAGTACGA
>OG0000240-Hydractinia-symbiolongicarpus17141_0
GAATGCAACGAGTGCTGTTCGTGTTCTGATGAATGTAGAAATCGGTTAGTTCAATTAGGTTCAAAATACCTGTTTCAAGTGTTTCAAACTGAAAACAAAGGATTTGGACTGAAATCAAGC
>OG0000240-Hydractinia-symbiolongicarpus17141_48
GTTCAATTAGGTTCAAAATACCTGTTTCAAGTGTTTCAAACTGAAAACAAAGGATTTGGACTGAAATCAAGCATGCATGTTACCCAAGGCTCATTTGTTATCGAATATGTTGGTGAATTA
>OG0000240-Hydractinia-symbiolongicarpus17141_96
AAAGGATTTGGACTGAAATCAAGCATGCATGTTACCCAAGGCTCATTTGTTATCGAATATGTTGGTGAATTACTCACAGAGACTGAAGCGAAAACAAGAGTCTCAAAATATACGTCCCAC
>OG0000240-Hydractinia-symbiolongicarpus17141_144
GTTATCGAATATGTTGGTGAATTACTCACAGAGACTGAAGCGAAAACAAGAGTCTCAAAATATACGTCCCACAGCAGTTGTTATCTATATGCTTTAAGAGAATTTTTTGGTAACAAGAAA
>OG0000240-Hydractinia-symbiolongicarpus17141_192
AGAGTCTCAAAATATACGTCCCACAGCAGTTGTTATCTATATGCTTTAAGAGAATTTTTTGGTAACAAGAAAACTTCACATTTTATAGATGCTAGTAAAGTCGGTAATGAGTCAAGATTC
>OG0000240-Hydractinia-symbiolongicarpus17141_237
TTAAGAGAATTTTTTGGTAACAAGAAAACTTCACATTTTATAGATGCTAGTAAAGTCGGTAATGAGTCAAGATTCATAAATCACTCGTGTGATCCAAATCTAATCATGATACCAGTTCGT
>OG0000240-Hydra-oligactis5188_0
GAATGTAATGGTTGCTGTTCGTGCAGCTCATCTTGTGGAAATCGTATTTTTCAACAAGGTCCGAAAAGAATGTATGAAGTATTTGCTACACAAGATCGTGGAATGGGGCTAAGAACTCTA
>OG0000240-Hydra-oligactis5188_48
TTTCAACAAGGTCCGAAAAGAATGTATGAAGTATTTGCTACACAAGATCGTGGAATGGGGCTAAGAACTCTAGAGTTTATTAAAAAGGGTGCGTTTGTTATTGAATATATTGGTGAACTT
>OG0000240-Hydra-oligactis5188_96
CGTGGAATGGGGCTAAGAACTCTAGAGTTTATTAAAAAGGGTGCGTTTGTTATTGAATATATTGGTGAACTTTTATGCGATGCGGAAGCCCAGTTTAGATCAGCAAACATGAAACCAACT
>OG0000240-Hydra-oligactis5188_144
GTTATTGAATATATTGGTGAACTTTTATGCGATGCGGAAGCCCAGTTTAGATCAGCAAACATGAAACCAACTGAGTCAAACTATATTCTTGTGTTAAGAGAGCACTTTGGAGAAAAAGTA
>OG0000240-Hydra-oligactis5188_192
AGATCAGCAAACATGAAACCAACTGAGTCAAACTATATTCTTGTGTTAAGAGAGCACTTTGGAGAAAAAGTACTTAAAACATGTATAGATGCAGGTCGTTATGGTAATTATGCTCGTTTT
>OG0000240-Hydra-oligactis5188_237
TTAAGAGAGCACTTTGGAGAAAAAGTACTTAAAACATGTATAGATGCAGGTCGTTATGGTAATTATGCTCGTTTTATAAATCATTCATGTGAGCCTAATTTGTTTGTTGTTCCTGTGAGA
>OG0000240-Metridium-senile3185_0
AATCTTGAAGTTTTTCCTGAACAAAACAAGGACTGGGGATTGAAGACCCTTGAAGCCATTGTACCAGGACAATTTGTTTGTGAATATGCTGGTGAAATTATCTCTTTAAGTGAAGCAAAG
>OG0000240-Metridium-senile3185_42
AAGACCCTTGAAGCCATTGTACCAGGACAATTTGTTTGTGAATATGCTGGTGAAATTATCTCTTTAAGTGAAGCAAAGAGAAGGACACAAGAAAACCAAGGGAGACATAACTACATCATT
>OG0000240-Metridium-senile3185_84
TATGCTGGTGAAATTATCTCTTTAAGTGAAGCAAAGAGAAGGACACAAGAAAACCAAGGGAGACATAACTACATCATTGTCATTAAAGAACATGTCAGTAACAATCAAGTTCTACGTACT
>OG0000240-Metridium-senile3185_126
ACACAAGAAAACCAAGGGAGACATAACTACATCATTGTCATTAAAGAACATGTCAGTAACAATCAAGTTCTACGTACTCATGTTGACCCTATTTACCAAGGCAATGCTGGTCGGTTCATT
>OG0000240-Metridium-senile3185_168
AAAGAACATGTCAGTAACAATCAAGTTCTACGTACTCATGTTGACCCTATTTACCAAGGCAATGCTGGTCGGTTCATTAACCATTCATGTGATCCAAATCTTATAATGATTCCAGTAAGA
>OG0000240-Nematostella-vectensis5309_0
GAATGTAACTCACAGTGTAACTGCGACTTGTCATGTTACACCAAGCTAGTGCAAAAGCTCATCCAAACAAGACTTGAAGTCTTTAAATCCAAACACAAATTATGGGGACTGCGAACTCTA
>OG0000240-Nematostella-vectensis5309_48
GTGCAAAAGCTCATCCAAACAAGACTTGAAGTCTTTAAATCCAAACACAAATTATGGGGACTGCGAACTCTAGAGCATATCAGCCAAGGTCAATTTATATGTGAATATGCTGGTGAGGTC
>OG0000240-Nematostella-vectensis5309_96
AAATTATGGGGACTGCGAACTCTAGAGCATATCAGCCAAGGTCAATTTATATGTGAATATGCTGGTGAGGTCCTCTCATACAAAGAAGCAAAGAAAAGAACAATAGAAGGAAAAGGCAGA
>OG0000240-Nematostella-vectensis5309_144
ATATGTGAATATGCTGGTGAGGTCCTCTCATACAAAGAAGCAAAGAAAAGAACAATAGAAGGAAAAGGCAGACCTAATTATATTATAACCGTAAAGGAGCACATCTCGGGTGGAAAGATC
>OG0000240-Nematostella-vectensis5309_192
AGAACAATAGAAGGAAAAGGCAGACCTAATTATATTATAACCGTAAAGGAGCACATCTCGGGTGGAAAGATCCTAAGAACGCATGTTGATCCACGCATTTATGGGAATGCTGGCCGGTTC
>OG0000240-Nematostella-vectensis5309_237
AAGGAGCACATCTCGGGTGGAAAGATCCTAAGAACGCATGTTGATCCACGCATTTATGGGAATGCTGGCCGGTTCATTAACCACTCATGTGACCCAAACCTTGTTATGGTCCCAGTACGG
>OG0000240-Platygyra-carnosus50450_0
CACAGTTCCAAAGACCAGGTCTTAAGAACTCACATAGATGCTCATTTCCATGGTAATGCATCAAGGTTTGTAAATCACGCATGCAGCCCTAATCTCATCATGGTGCCAGTGAGATTTTTT
>OG0000276-Aegina-citrea13040_0
ATGGCGATGCTCAGTGCTAAGATATTTGGAGACATTCCAAGACCCATTTCTAAAAGGTCTCAAACTGTAATAAACTATTACAAGTCTCAGCCGGTCGGTGACCATCGAGGGCCTGATTAC
>OG0000276-Aegina-citrea13040_44
CATTTCTAAAAGGTCTCAAACTGTAATAAACTATTACAAGTCTCAGCCGGTCGGTGACCATCGAGGGCCTGATTACTATCCTCCATTCAAGCGCTTCAACTCTCTCATGATGAAGCTGCG
>OG0000276-Aegina-citrea13040_88
AGCCGGTCGGTGACCATCGAGGGCCTGATTACTATCCTCCATTCAAGCGCTTCAACTCTCTCATGATGAAGCTGCGACACCAAGGCCTTTACCACAATGAAATGTTTGATTTCAATGAGG
>OG0000276-Aegina-citrea13040_132
AAGCGCTTCAACTCTCTCATGATGAAGCTGCGACACCAAGGCCTTTACCACAATGAAATGTTTGATTTCAATGAGGAGATTGCGGCGAAAAGAAAGGAAAGAGGTAAAGGACCACCAAAA
>OG0000276-Aegina-citrea13040_174
CTTTACCACAATGAAATGTTTGATTTCAATGAGGAGATTGCGGCGAAAAGAAAGGAAAGAGGTAAAGGACCACCAAAAAAAGGCGATGGAAAACGTGCAAAGAAAAGAGGCAAAAAGTGA
>OG0000276-Alatina-alata9585_0
ATGGCCGTTTTAAGCGCCAAAATATTTGGTCACATTGGAAGGCCACTCACAATGAGTTCAAGAAGGATCATAGAAACAATGAAAAGGGAACCTCTTCAGAACAAAGTGTCAACATATTAT
>OG0000276-Alatina-alata9585_42
CCACTCACAATGAGTTCAAGAAGGATCATAGAAACAATGAAAAGGGAACCTCTTCAGAACAAAGTGTCAACATATTATCCTCCACTTCAAAAATTTAATATACTGATGAGACGTCTTCGT
>OG0000276-Alatina-alata9585_84
AGGGAACCTCTTCAGAACAAAGTGTCAACATATTATCCTCCACTTCAAAAATTTAATATACTGATGAGACGTCTTCGTCATCTAGGACTATATCATGATGAACACATGGATTTTAATGAA
>OG0000276-Anthopleura-elegantissima76467_0
ATGGCGCTTTTGCAGGCCAGGATTTTTGGCAAGTTGACTCGACCAGTCACCAAACAATCATATAAAGTTGTCAAATACTACAGCAGGAGACCATTAGGCGAAGTTATCAATTCCTACTAT
>OG0000276-Anthopleura-elegantissima76467_55
AATCATATAAAGTTGTCAAATACTACAGCAGGAGACCATTAGGCGAAGTTATCAATTCCTACTATCCACCTTTAAAAATGTTTAACTCTCTACTGTTGAGGCTGCGTCATCTTGGATTCT
>OG0000276-Anthopleura-elegantissima76467_110
TTCCTACTATCCACCTTTAAAAATGTTTAACTCTCTACTGTTGAGGCTGCGTCATCTTGGATTCTATCGTGATGATCATTTGGACTACAGAGAAGAAATGGCTGTTAGGAGGAAAGAAAG
>OG0000276-Anthopleura-elegantissima76467_165
CTTGGATTCTATCGTGATGATCATTTGGACTACAGAGAAGAAATGGCTGTTAGGAGGAAAGAAAGAGGAAAAGGACCTCCCAAGAAAGGTGAAGGAAAACGGTCCAAGAAAAAGAAATAA
>OG0000276-Aurelia-aurita11973_0
ATGGCTGTTTTAAGTGCAAAGATATTTGGTAATCTTCCAAGGCCCGTTTCTGAGAGATCAGCCAAAGTTATTGATATGTACAGAAAGCAACCTTGGGGTCCTGTGAGAACAAGTTACTAT
>OG0000276-Aurelia-aurita11973_55
GATCAGCCAAAGTTATTGATATGTACAGAAAGCAACCTTGGGGTCCTGTGAGAACAAGTTACTATCCACCACTAAATAAATTCAATGTTCTGCTACAAAAGTTAAGACATCTTGGGATTT
>OG0000276-Aurelia-aurita11973_110
AAGTTACTATCCACCACTAAATAAATTCAATGTTCTGCTACAAAAGTTAAGACATCTTGGGATTTACCATGATGAACATTTGGATTTCAAAGAGGAAATGGCTGCAAGACGAAAAGCAAG
>OG0000276-Aurelia-aurita11973_165
CTTGGGATTTACCATGATGAACATTTGGATTTCAAAGAGGAAATGGCTGCAAGACGAAAAGCAAGAGGAAAAGTTGCACCAAAGAAAGGTGAAGGAAAGAGATCAAAGAAAAAGAAATGA
>OG0000276-Cassiopea41098_0
ATGGCCGTTTTAAGTGCAAAGATATTTGGAGAGTTACCAAGACCAGTTTCTGAAAGATCTGCAAAAGTCATCGACATGTACAGAAAGCAACCAATGGGAGCAATAAGACAGAGCTACTAC
>OG0000276-Cassiopea41098_55
GATCTGCAAAAGTCATCGACATGTACAGAAAGCAACCAATGGGAGCAATAAGACAGAGCTACTACCCACCCCTTGCAAAATTTAATGTCTTGATGCAACGACTTAGATTTCTTGGAATTT
>OG0000276-Cassiopea41098_110
GAGCTACTACCCACCCCTTGCAAAATTTAATGTCTTGATGCAACGACTTAGATTTCTTGGAATTTATCATGATGAACATTTAGACTTTCAGGAAGAAATGAAAGCAAGGAGGAAAGCTAG
>OG0000276-Cassiopea41098_165
CTTGGAATTTATCATGATGAACATTTAGACTTTCAGGAAGAAATGAAAGCAAGGAGGAAAGCTAGGGGGAAGGGCCCACCCAAAAAAGGCGAAGGCAAGAGGGCAAAGAAAAAGAAATAG
>OG0000276-Corallium-rubrum67343_0
ATGGCTGTTCTTCGAACAAGAATATTTGGACAGCTTGTCAGACCTACAACATTGAGGGGCCAAAAAGTGGTAAATTATTTCAAAAGTTGTCCTCGAGCTAACCAAGTTACAAATTATTAT
>OG0000276-Corallium-rubrum67343_55
GGGGCCAAAAAGTGGTAAATTATTTCAAAAGTTGTCCTCGAGCTAACCAAGTTACAAATTATTATCCTCCAATAAAACAATTCCAGTCATTGCTTTTCAAGCTAAGGCATCTGGGATTGT
>OG0000276-Corallium-rubrum67343_110
AAATTATTATCCTCCAATAAAACAATTCCAGTCATTGCTTTTCAAGCTAAGGCATCTGGGATTGTACCATGATGAACATTTGGATTTTAAGGAAGAAATGCAAATCCGTAGGAGAGAGAG
>OG0000276-Corallium-rubrum67343_165
CTGGGATTGTACCATGATGAACATTTGGATTTTAAGGAAGAAATGCAAATCCGTAGGAGAGAGAGGGGGAAAGGTGCACCAACTAAAGGTCATGGAAAAAGAGCAAAGAAAAGGAAGTAA
>OG0000276-Edwardsiella-lineata26538_0
ATGGCTTTGCTTCAAGCCAGGATCTTTGGAAAGCTGACAAGACCCGTCACAAAACAGTCATATAAAGTGGTAAACTACTTCAGCCGACGGCCACTAGGAGATGTCATCAATACGTATTAC
>OG0000276-Edwardsiella-lineata26538_43
CCGTCACAAAACAGTCATATAAAGTGGTAAACTACTTCAGCCGACGGCCACTAGGAGATGTCATCAATACGTATTACCCGCCGTTGAAGCAGTTCAACTCACTGCTAATGAGATTGCGAC
>OG0000276-Edwardsiella-lineata26538_86
ACGGCCACTAGGAGATGTCATCAATACGTATTACCCGCCGTTGAAGCAGTTCAACTCACTGCTAATGAGATTGCGACATCTAGGATTCTACCAGGATGATCACTTGGATTTCAAGGAAGA
>OG0000276-Edwardsiella-lineata26538_129
AAGCAGTTCAACTCACTGCTAATGAGATTGCGACATCTAGGATTCTACCAGGATGATCACTTGGATTTCAAGGAAGAAATGGCAGTGAGAAGAAGGGAAAGGGGTAAAGGTCCACCCAAG
>OG0000276-Edwardsiella-lineata26538_171
TTCTACCAGGATGATCACTTGGATTTCAAGGAAGAAATGGCAGTGAGAAGAAGGGAAAGGGGTAAAGGTCCACCCAAGAAAGGTGAAGGAAAACGCTCAAAGAAGAAGGGAAAGGGGTAA
>OG0000276-Gorgonia-ventalina59166_0
ATGGCCGTTCTTCGTGCAAGAATATTTGGCGAACTTGTCCGACCAACCACTGTGCGAGGACAAAAGGTTGTTGATTACTTCAAAAGTTGTCCTCGGGCTGATCAAGTTACAAGTTACTAT
>OG0000276-Gorgonia-ventalina59166_55
GAGGACAAAAGGTTGTTGATTACTTCAAAAGTTGTCCTCGGGCTGATCAAGTTACAAGTTACTATCCTCCAATAAAACAGTTTCAATCATTATTATTCAAGTTGAGGCATTTGGGCTTCT
>OG0000276-Gorgonia-ventalina59166_110
AAGTTACTATCCTCCAATAAAACAGTTTCAATCATTATTATTCAAGTTGAGGCATTTGGGCTTCTATCATGATGAACATCTTGATTTCAAAGAAGAAATGCAGTTTCGAAGAAGGGAGAG
>OG0000276-Gorgonia-ventalina59166_165
TTGGGCTTCTATCATGATGAACATCTTGATTTCAAAGAAGAAATGCAGTTTCGAAGAAGGGAGAGAGGAAAGGGTGCCCCCACCAAAGGTCAAGGAAAACGTGCTAAGAAAAAGAAATAA
>OG0000276-Leptogorgia-sarmentosa22097_0
ATGGCCGTTCTTCGGGCAAGAATATTTGGTGAACTTGTAAGACCAACCACTGTGCGAGGACAGAAAGTGGTGGATTACTTTAAAAGCTGTCCACGGGCTGACCAAGTGACAAGTTACTAT
>OG0000276-Leptogorgia-sarmentosa22097_55
GAGGACAGAAAGTGGTGGATTACTTTAAAAGCTGTCCACGGGCTGACCAAGTGACAAGTTACTATCCTCCGATCAAACAGTTTCAATCGTTATTGTTTAAGCTGAGACATCTGGGCTTCT
>OG0000276-Leptogorgia-sarmentosa22097_110
AAGTTACTATCCTCCGATCAAACAGTTTCAATCGTTATTGTTTAAGCTGAGACATCTGGGCTTCTACCACGATGAACATCTTGATTTCAAAGAAGAAATGCAATTCAAAAGAAGAGAAAG
>OG0000276-Leptogorgia-sarmentosa22097_165
CTGGGCTTCTACCACGATGAACATCTTGATTTCAAAGAAGAAATGCAATTCAAAAGAAGAGAAAGGGGAAAGGGTGCCCCCACAAAAGGTCAGGGAAAACGTGCGAAGAAAAAGAAATGA
>OG0000276-Montastraea-faveolata4447_0
ATGGCTCTATTAAGAGCAAGGATATTTGGCGAGTTGACCCGCCAAGTAACCCCAAAATCGTACAAAATTTTAGAGCATTTTGCTAAACAACCCTTGGGAAGCGAGATAAATTCTTACTAC
>OG0000276-Montastraea-faveolata4447_55
AATCGTACAAAATTTTAGAGCATTTTGCTAAACAACCCTTGGGAAGCGAGATAAATTCTTACTACCCGCCTTTGAAGAAGTTCCAGACTCTGCTTTTTAGAATGAGGCATTTTGGATTGT
>OG0000276-Montastraea-faveolata4447_110
TTCTTACTACCCGCCTTTGAAGAAGTTCCAGACTCTGCTTTTTAGAATGAGGCATTTTGGATTGTACTATGATGACCATTTGAATTTCCAAGAAGAGATGGCAGCAAGGCGAAAAGCGAG
>OG0000276-Montastraea-faveolata4447_165
TTTGGATTGTACTATGATGACCATTTGAATTTCCAAGAAGAGATGGCAGCAAGGCGAAAAGCGAGGGGCAAAGGACCTCCAAAGAAAGGTGAAGGCAAAAGGGCAAAAAGGAAGAAATAA
>OG0000276-Periphylla-periphylla47245_0
ATGGCTGTTCTCAGTGCAAAGATATTTGGAAACCTGCCGAGGCCTGTTTCAAAAAGGTCACATAAAGTGATTCAAGACTTCAGGAAACGTCCTGCATGTGATGATGTGGTTACATATTAC
>OG0000276-Periphylla-periphylla47245_55
GGTCACATAAAGTGATTCAAGACTTCAGGAAACGTCCTGCATGTGATGATGTGGTTACATATTACCCTCCTTTGAAGCAGTTCGGTTCATTGCTTATCAGACTGAGACATCTTGGTATTT
>OG0000276-Periphylla-periphylla47245_110
TACATATTACCCTCCTTTGAAGCAGTTCGGTTCATTGCTTATCAGACTGAGACATCTTGGTATTTATCATGATGAACATATGGATTTCAATGAAGAGATAGCATTACGGAAGAAGCTAAG
>OG0000276-Periphylla-periphylla47245_165
CTTGGTATTTATCATGATGAACATATGGATTTCAATGAAGAGATAGCATTACGGAAGAAGCTAAGAGGGAAAGGACCTCCAAAGAAAGGTGAAGGAAAACGAGCAAAGAAGAAGAAATAA
>OG0000276-Platygyra-carnosus132049_0
ATGGCGCTATTAAGAGCAAGGATATTTGGCGAGTTGACACGCCCAGTAACCCCAAAATCGTACAAAATCGTGGAGCATTTTGCTAAACAACCCTTGGGAGGCGAGATAAATTCTTACTAC
>OG0000276-Platygyra-carnosus132049_55
AATCGTACAAAATCGTGGAGCATTTTGCTAAACAACCCTTGGGAGGCGAGATAAATTCTTACTACCCCCCTTTGAAGAAGTTTCAGACTCTGCTTTTTAGAATGAGGCATTTTGGATTGT
>OG0000276-Platygyra-carnosus132049_110
TTCTTACTACCCCCCTTTGAAGAAGTTTCAGACTCTGCTTTTTAGAATGAGGCATTTTGGATTGTATTATGATGACCATTTGAATTTCCGAGAAGAGATGGCAGCAAGGCGAAAAACGAG
>OG0000276-Platygyra-carnosus132049_165
TTTGGATTGTATTATGATGACCATTTGAATTTCCGAGAAGAGATGGCAGCAAGGCGAAAAACGAGGGGCAAAGGACCTCCAAAGAAAGGTGAAGGCAAGAGGGCAAAAAAGAAGAAATAA
>OG0000276-Seriatopora-hystrix54375_0
ATGGCTCTGTTGAGAGCGAGAATTTTTGGTGACTTGACTCGTCAAGTAACTCCAAAATCCTACCGAATTGTGGAGCACTTCTCCCAGAGACCATTGGCAGATAAGCTCACTACCTACTAC
>OG0000276-Seriatopora-hystrix54375_55
AATCCTACCGAATTGTGGAGCACTTCTCCCAGAGACCATTGGCAGATAAGCTCACTACCTACTACCCCCCTCTGAAGAAGTTTCAAAGTCTGCTTTTTAGACTCAGACATTACGGATTTT
>OG0000276-Seriatopora-hystrix54375_110
TACCTACTACCCCCCTCTGAAGAAGTTTCAAAGTCTGCTTTTTAGACTCAGACATTACGGATTTTATACCGATCATCATCTGAATTTCCAAGAAGAGATGGCAGCGAAGAGGAAAGCAAG
>OG0000276-Seriatopora-hystrix54375_165
TACGGATTTTATACCGATCATCATCTGAATTTCCAAGAAGAGATGGCAGCGAAGAGGAAAGCAAGAGGAAAAGGTCCTCCTAAGAAAGGTGAAGGCAAAAGGGCAAAAAAGAAGAAATAA
>OG0000289-Abylopsis-tetragona27127_0
TACATCCACGTTGAGCAAACGTTAGCTCTCATAAAACCTGATGCCATAGAGAAGGCAGATGAGATCGAGGAGATGATCCTCCAGCATGGTTTCGCGATCCTTCAACGACGTCGCGTCCAA
>OG0000289-Abylopsis-tetragona27127_48
GAGAAGGCAGATGAGATCGAGGAGATGATCCTCCAGCATGGTTTCGCGATCCTTCAACGACGTCGCGTCCAACTGACACCCGAACAAACTTCAGAGTTTTACAGAGAGCACTATGGAAAA
>OG0000289-Abylopsis-tetragona27127_96
ATCCTTCAACGACGTCGCGTCCAACTGACACCCGAACAAACTTCAGAGTTTTACAGAGAGCACTATGGAAAAATGTTCTTCCCAAGTTTGGTTGCTTTCATGAGTAGTGGAGAAGTACTG
>OG0000289-Abylopsis-tetragona27127_144
TTTTACAGAGAGCACTATGGAAAAATGTTCTTCCCAAGTTTGGTTGCTTTCATGAGTAGTGGAGAAGTACTGGCCATGATTCTGGCTCGGAAGGATGCTATCACTAAATGGAGGGAGGTG
>OG0000289-Abylopsis-tetragona27127_192
TTCATGAGTAGTGGAGAAGTACTGGCCATGATTCTGGCTCGGAAGGATGCTATCACTAAATGGAGGGAGGTGATAGGCCCGACTCAAACTGCTCGAGCTCGAGACGAGTCCCCAGAGAGT
>OG0000289-Abylopsis-tetragona27127_240
GCTATCACTAAATGGAGGGAGGTGATAGGCCCGACTCAAACTGCTCGAGCTCGAGACGAGTCCCCAGAGAGTATCCGAGCCTTGTTCGGAACAGATAACCAACGAAATGCTGTGCACGGG
>OG0000289-Abylopsis-tetragona27127_288
GCTCGAGACGAGTCCCCAGAGAGTATCCGAGCCTTGTTCGGAACAGATAACCAACGAAATGCTGTGCACGGGAGTGACAGTTGCGATTCGGCAACCCGAGAAATTCATTTCTTCTTCCCC
>OG0000289-Abylopsis-tetragona27127_333
GATAACCAACGAAATGCTGTGCACGGGAGTGACAGTTGCGATTCGGCAACCCGAGAAATTCATTTCTTCTTCCCCGATGCAGTAATTGAACCGTTACCGACGTCTCAAGAGGCTAAAGAT
>OG0000289-Aegina-citrea15118_0
TATATCCATGTGCAGCAAACTCTTGCTCTTATTAAACCAGATGCCATCGATAAACTTGATGAGATAGAAGAGATTATTTTACGTCAGGGATTTGATATTCTAAAGAAGCGGCGAGTGCAT
>OG0000289-Aegina-citrea15118_48
GATAAACTTGATGAGATAGAAGAGATTATTTTACGTCAGGGATTTGATATTCTAAAGAAGCGGCGAGTGCATCTCACACCTGAACAAACAAGTGAATTCTACAATGAGCATTATGGAAAG
>OG0000289-Aegina-citrea15118_96
ATTCTAAAGAAGCGGCGAGTGCATCTCACACCTGAACAAACAAGTGAATTCTACAATGAGCATTATGGAAAGATGTTCTTTCCAAGTTTGGTTGCATTTATGAGCAGTGGTGAAATCATT
>OG0000289-Aegina-citrea15118_144
TTCTACAATGAGCATTATGGAAAGATGTTCTTTCCAAGTTTGGTTGCATTTATGAGCAGTGGTGAAATCATTGCCATGGTACTGGCCCGGAACGAAGCTGTTTCTTATTGGAGATCAATC
>OG0000289-Aegina-citrea15118_192
TTTATGAGCAGTGGTGAAATCATTGCCATGGTACTGGCCCGGAACGAAGCTGTTTCTTATTGGAGATCAATCATAGGTCCAACTAAAACTGCAAAAGCGCGAGATGAAGCTCCATTCAGT
>OG0000289-Aegina-citrea15118_240
GCTGTTTCTTATTGGAGATCAATCATAGGTCCAACTAAAACTGCAAAAGCGCGAGATGAAGCTCCATTCAGTATCCGGGCAGTGTACGGGACAGATGATCAGAGGAATGCCGTGCATGGG
>OG0000289-Aegina-citrea15118_288
GCGCGAGATGAAGCTCCATTCAGTATCCGGGCAGTGTACGGGACAGATGATCAGAGGAATGCCGTGCATGGGAGTGACAGTGCCACATCAGCGGCCCGCGAAATTCGATTCTTCTTTCCT
>OG0000289-Aegina-citrea15118_333
GATGATCAGAGGAATGCCGTGCATGGGAGTGACAGTGCCACATCAGCGGCCCGCGAAATTCGATTCTTCTTTCCTAGTGCTGTAGTGGAGCCGCTGGCTACCAGTGTTGAAGCAAAGGAT
>OG0000289-Aiptasia-pallida11198_0
GGAATATATGTTGAACGAACTTTAGCGATAATCAAGCCCGATGCCGTCCATAAAACAGACGAAATCGAAGAGATAATTTTGCAACATGGTTTTACAATATTACAAAAAAGGAGGGTTCAT
>OG0000289-Aiptasia-pallida11198_48
CATAAAACAGACGAAATCGAAGAGATAATTTTGCAACATGGTTTTACAATATTACAAAAAAGGAGGGTTCATCTAACTCCTGAACAGACCAGTGATTTCTACGCTGAGCACTATGGAAAG
>OG0000289-Aiptasia-pallida11198_96
ATATTACAAAAAAGGAGGGTTCATCTAACTCCTGAACAGACCAGTGATTTCTACGCTGAGCACTATGGAAAGATGTTCTTTCCCAGCCTTGTGGCCTACATGAGCAGTGGCCCAATCATG
>OG0000289-Aiptasia-pallida11198_144
TTCTACGCTGAGCACTATGGAAAGATGTTCTTTCCCAGCCTTGTGGCCTACATGAGCAGTGGCCCAATCATGGTGTTAGTGCTGGCTAGAGAGAATGCTGTCCCCTTTTGGAAACAATTG
>OG0000289-Aiptasia-pallida11198_192
TACATGAGCAGTGGCCCAATCATGGTGTTAGTGCTGGCTAGAGAGAATGCTGTCCCCTTTTGGAAACAATTGATTGGTCCTACTAGCACACAAAAAGCTAGAGATCAAGCACCTGAAAGT
>OG0000289-Aiptasia-pallida11198_240
GCTGTCCCCTTTTGGAAACAATTGATTGGTCCTACTAGCACACAAAAAGCTAGAGATCAAGCACCTGAAAGTTTGAGAGCTATTTACGGTTCTGATGGAACAAGAAATGCCTTGCACGGA
>OG0000289-Aiptasia-pallida11198_288
GCTAGAGATCAAGCACCTGAAAGTTTGAGAGCTATTTACGGTTCTGATGGAACAAGAAATGCCTTGCACGGAAGTGATTCAATCACTAGTGCTGAAAGAGAGATTCATTTCTTTTTTGAT
>OG0000289-Aiptasia-pallida11198_333
GATGGAACAAGAAATGCCTTGCACGGAAGTGATTCAATCACTAGTGCTGAAAGAGAGATTCATTTCTTTTTTGATGACTGTATCGTTGAACCTGTATCAACCGGTCAAGGAGCAAAAGAC
>OG0000289-Anthopleura-elegantissima72293_0
TCTATTTATGTCGAAAGAACCTTGGCCATTATCAAACCAGATGCTGTTCATAAAAGCGACGAAATCGAGGAAATAATTTTACAACATGGCTTCACTATTTTGCAGAAAAGAAGAGTCCAC
>OG0000289-Anthopleura-elegantissima72293_48
CATAAAAGCGACGAAATCGAGGAAATAATTTTACAACATGGCTTCACTATTTTGCAGAAAAGAAGAGTCCACCTTACACCAGAGCAAACCAGTGACTTCTATGCTGAACACTATGGCAAG
>OG0000289-Anthopleura-elegantissima72293_96
ATTTTGCAGAAAAGAAGAGTCCACCTTACACCAGAGCAAACCAGTGACTTCTATGCTGAACACTATGGCAAGATGTTTTTTCCAAGTCTTGTTGCGTATATGAGTAGTGGACCCATACTA
>OG0000289-Anthopleura-elegantissima72293_144
TTCTATGCTGAACACTATGGCAAGATGTTTTTTCCAAGTCTTGTTGCGTATATGAGTAGTGGACCCATACTAGTGCTTATTCTTGCAAGAGAGAGTGCTATCTCCTTCTGGAGGCAACTT
>OG0000289-Anthopleura-elegantissima72293_192
TATATGAGTAGTGGACCCATACTAGTGCTTATTCTTGCAAGAGAGAGTGCTATCTCCTTCTGGAGGCAACTTATTGGTCCTACAAATACCCAGAAAGCTAGAGATCAAGCACCAGAGAGC
>OG0000289-Anthopleura-elegantissima72293_240
GCTATCTCCTTCTGGAGGCAACTTATTGGTCCTACAAATACCCAGAAAGCTAGAGATCAAGCACCAGAGAGCCTGAGAGCTATCTATGGTACAGATGGTACAAGAAATGCACTGCATGGT
>OG0000289-Anthopleura-elegantissima72293_288
GCTAGAGATCAAGCACCAGAGAGCCTGAGAGCTATCTATGGTACAGATGGTACAAGAAATGCACTGCATGGTAGTGATTCAATCGTGACTGCAGAAAGAGAAACACACTTTTTCTTTGAC
>OG0000289-Anthopleura-elegantissima72293_333
GATGGTACAAGAAATGCACTGCATGGTAGTGATTCAATCGTGACTGCAGAAAGAGAAACACACTTTTTCTTTGACAACTGTGTAGTTGAACCAGTAGCAACTGGACAGTCAGCAAAAGAC
>OG0000289-Bolocera-tuediae14808_0
ACGGACCTTGGCTGTCACTCATTCTATGCTGAACACTACGGCAAGATGTTTTTTCCAAGTCTGGTTGCCTACATAAGTAGTGGACCTATATTGGTTTTGATTCTTGCCAGAGAGAATGCC
>OG0000289-Bolocera-tuediae14808_53
TCCAAGTCTGGTTGCCTACATAAGTAGTGGACCTATATTGGTTTTGATTCTTGCCAGAGAGAATGCCATTTCTTTCTGGAGACAACTCATTGGCCCTACAAACACACAGAAAGCAAGGGA
>OG0000289-Bolocera-tuediae14808_106
CCAGAGAGAATGCCATTTCTTTCTGGAGACAACTCATTGGCCCTACAAACACACAGAAAGCAAGGGATCAAGCTCCAGAGAGCTTGAGGGCTATCTATGGTACAGATGGGACAAGAAATG
>OG0000289-Bolocera-tuediae14808_159
CAGAAAGCAAGGGATCAAGCTCCAGAGAGCTTGAGGGCTATCTATGGTACAGATGGGACAAGAAATGCATTGCATGGTAGTGATTCGATTGTCACAGCAGAAAGAGAAATTCACTTCTTC
>OG0000289-Bolocera-tuediae14808_210
GATGGGACAAGAAATGCATTGCATGGTAGTGATTCGATTGTCACAGCAGAAAGAGAAATTCACTTCTTCTTTGACAACTGTATAGTTGAGCCAGTTGCAACTGAACAGTCTGCAAAAGAC
>OG0000289-Cassiopea19528_0
TATATACTTGTAGAGCAAACCTTAGCTATAATAAAGCCAGATGCAATTGCTAAAACAGACGAGATAGAGGAGATTATATTGAGGCATGGATTCTATATACTTCGGAAAAGAAGAATGCAA
>OG0000289-Cassiopea19528_48
GCTAAAACAGACGAGATAGAGGAGATTATATTGAGGCATGGATTCTATATACTTCGGAAAAGAAGAATGCAACTGACACCTGAGCAGACAAGTGAGTTCTATGCAGAACACTATGGAAAG
>OG0000289-Cassiopea19528_96
ATACTTCGGAAAAGAAGAATGCAACTGACACCTGAGCAGACAAGTGAGTTCTATGCAGAACACTATGGAAAGATGTTTTTTCCAAGTTTAATTGCATATATGAGCAGTGGCCCCATATTA
>OG0000289-Cassiopea19528_144
TTCTATGCAGAACACTATGGAAAGATGTTTTTTCCAAGTTTAATTGCATATATGAGCAGTGGCCCCATATTAGCACTGATTCTTGCAAGAGAAGATGCAGTGACATACTGGAGGCAAATA
>OG0000289-Cassiopea19528_192
TATATGAGCAGTGGCCCCATATTAGCACTGATTCTTGCAAGAGAAGATGCAGTGACATACTGGAGGCAAATAATTGGTCCAACTCAGACATCCAAAGCAAGAGATGAGGCTCCTGAGAGT
>OG0000289-Cassiopea19528_240
GCAGTGACATACTGGAGGCAAATAATTGGTCCAACTCAGACATCCAAAGCAAGAGATGAGGCTCCTGAGAGTTTGCGAGCACTGTTTGGTACGGACAACCAGAAAAACGCTGTTCATGGC
>OG0000289-Cassiopea19528_288
GCAAGAGATGAGGCTCCTGAGAGTTTGCGAGCACTGTTTGGTACGGACAACCAGAAAAACGCTGTTCATGGCAGTGATAGTACAAACAGCGCCGTCAGAGAAATTCACTTTTTCTTTCCT
>OG0000289-Cassiopea19528_333
GACAACCAGAAAAACGCTGTTCATGGCAGTGATAGTACAAACAGCGCCGTCAGAGAAATTCACTTTTTCTTTCCTGATGCCATACTTGATCCGCTTCCGACTGGTCAAGAAGCAAAAGAT
>OG0000289-Craseoa-lathetica35545_0
TACATTCATGTAGAGCAGACACTAGCTTTGATCAAACCTGATGCAATTGAGAAGGCAGATGAAATTGAGGATGTTATTCTTCAAAATGGCTTTGCAATACTGCAGAGAAGACGGGTCCAT
>OG0000289-Craseoa-lathetica35545_48
GAGAAGGCAGATGAAATTGAGGATGTTATTCTTCAAAATGGCTTTGCAATACTGCAGAGAAGACGGGTCCATCTAACACCAGAACAGACAAGTGAATTCTACAGTGAACATTATGGTAAG
>OG0000289-Craseoa-lathetica35545_96
ATACTGCAGAGAAGACGGGTCCATCTAACACCAGAACAGACAAGTGAATTCTACAGTGAACATTATGGTAAGATGTTCTTTCCCAGCTTAGTGGCTTTCATGAGCAGTGGAGAAGTTTTA
>OG0000289-Craseoa-lathetica35545_144
TTCTACAGTGAACATTATGGTAAGATGTTCTTTCCCAGCTTAGTGGCTTTCATGAGCAGTGGAGAAGTTTTAGCAATGATATTAGCACGCAAGGATGCAATTACTCATTGGAGACAAGTG
>OG0000289-Craseoa-lathetica35545_192
TTCATGAGCAGTGGAGAAGTTTTAGCAATGATATTAGCACGCAAGGATGCAATTACTCATTGGAGACAAGTGATTGGCCCTACTCAAACTGCAAAGGCTAGAGATGAGTGTCCTGAAAGT
>OG0000289-Craseoa-lathetica35545_240
GCAATTACTCATTGGAGACAAGTGATTGGCCCTACTCAAACTGCAAAGGCTAGAGATGAGTGTCCTGAAAGTATTCGTGCATTATTTGGTACTGATAACCAACGGAATGCTGTTCATGGT
>OG0000289-Craseoa-lathetica35545_288
GCTAGAGATGAGTGTCCTGAAAGTATTCGTGCATTATTTGGTACTGATAACCAACGGAATGCTGTTCATGGTAGTGACAGCATGGAATCAGCAGTACAAGAGATACACTTCTTCTTTCCT
>OG0000289-Craseoa-lathetica35545_333
GATAACCAACGGAATGCTGTTCATGGTAGTGACAGCATGGAATCAGCAGTACAAGAGATACACTTCTTCTTTCCTGATGTTGTTATTGAACCTCTTCCAACATCACAAGAAGCTAAAGAT
>OG0000289-Craterolophus-convolvulus21130_0
CCAATTTGTTTGGAAAGAACATTTGCTTTGGTCAAACCTGACGCTATCCAGCATGCAGATGAAATTGAGGAAATGATACTAAAGCATGGCTTTGTTGTGCTGCAGAAACGAAGGGTTCAG
>OG0000289-Craterolophus-convolvulus21130_48
CAGCATGCAGATGAAATTGAGGAAATGATACTAAAGCATGGCTTTGTTGTGCTGCAGAAACGAAGGGTTCAGCTGACACCGGAGCAGACCAGTGAGTTCTACAGCGAGCACTTTGGAAAG
>OG0000289-Craterolophus-convolvulus21130_96
GTGCTGCAGAAACGAAGGGTTCAGCTGACACCGGAGCAGACCAGTGAGTTCTACAGCGAGCACTTTGGAAAGATGTTCTTCCCCAGTCTGGTAGCGTTCATGAGCAGTGGACCTACATTG
>OG0000289-Craterolophus-convolvulus21130_144
TTCTACAGCGAGCACTTTGGAAAGATGTTCTTCCCCAGTCTGGTAGCGTTCATGAGCAGTGGACCTACATTGGCCCTCGTTCTTGCCAGAGACAATGCAATCTCGTACTGGCGCCAAGTC
>OG0000289-Craterolophus-convolvulus21130_192
TTCATGAGCAGTGGACCTACATTGGCCCTCGTTCTTGCCAGAGACAATGCAATCTCGTACTGGCGCCAAGTCATCGGACCAACACAAACGGCGAAAGCAAGAGACGAGTCACCAGGAAGC
>OG0000289-Craterolophus-convolvulus21130_240
GCAATCTCGTACTGGCGCCAAGTCATCGGACCAACACAAACGGCGAAAGCAAGAGACGAGTCACCAGGAAGCATCCGAGCCGTCTTTGGGACTGACAACCAGAGGAACGCAGTCCACGGC
>OG0000289-Craterolophus-convolvulus21130_288
GCAAGAGACGAGTCACCAGGAAGCATCCGAGCCGTCTTTGGGACTGACAACCAGAGGAACGCAGTCCACGGCAGCGACAGCCAAGCCAGCGCCAAGCGAGAGATCCGCTTCTTCTTTCCT
>OG0000289-Craterolophus-convolvulus21130_333
GACAACCAGAGGAACGCAGTCCACGGCAGCGACAGCCAAGCCAGCGCCAAGCGAGAGATCCGCTTCTTCTTTCCTGACACGATCATCGAACCACTCCCGACGAATGACGAAGCACGTGAC
>OG0000289-Ectopleura-larynx746_0
TACATACACGTGGAACAAACACTTGCTCTGATAAAACCTGATGCCATCCATAAATGTGATGAGATTGAAGAGATTATTCTGCAAAATGGATTCGACATTCTACAGAAAAGAAGAGTTCGG
>OG0000289-Ectopleura-larynx746_48
CATAAATGTGATGAGATTGAAGAGATTATTCTGCAAAATGGATTCGACATTCTACAGAAAAGAAGAGTTCGGCTGACACCGGAACAAGCCAGCGAATTTTACAGTGAACATTATGGAAAA
>OG0000289-Ectopleura-larynx746_96
ATTCTACAGAAAAGAAGAGTTCGGCTGACACCGGAACAAGCCAGCGAATTTTACAGTGAACATTATGGAAAAATGTTCTTCCCTAGTCTTGTGACTTTTCTAAGCAGCGGAGAAGTCATT
>OG0000289-Ectopleura-larynx746_144
TTTTACAGTGAACATTATGGAAAAATGTTCTTCCCTAGTCTTGTGACTTTTCTAAGCAGCGGAGAAGTCATTGCATTGGTACTGTCGAGAACAGATGCAATTAACTATTGGAGGTTTGTG
>OG0000289-Ectopleura-larynx746_192
TTTCTAAGCAGCGGAGAAGTCATTGCATTGGTACTGTCGAGAACAGATGCAATTAACTATTGGAGGTTTGTGATCGGTCCAACACAGACTGCGAAAGCGAGAGATGAAGCACCTATGAGC
>OG0000289-Ectopleura-larynx746_240
GCAATTAACTATTGGAGGTTTGTGATCGGTCCAACACAGACTGCGAAAGCGAGAGATGAAGCACCTATGAGCATCCGAGCATTGTTTGGCAGTGACAACCAACGAAACGCAGTTCATGGA
>OG0000289-Ectopleura-larynx746_288
GCGAGAGATGAAGCACCTATGAGCATCCGAGCATTGTTTGGCAGTGACAACCAACGAAACGCAGTTCATGGAAGTGACAGTGGAGAAGCGGCTGACAGGGAAATCCACTACTTCTTTCCT
>OG0000289-Ectopleura-larynx746_333
GACAACCAACGAAACGCAGTTCATGGAAGTGACAGTGGAGAAGCGGCTGACAGGGAAATCCACTACTTCTTTCCTCAAACTGTTATTGAGCCGATACCTTGCAATCAATCTGCGAAAGAC
>OG0000289-Eunicella-cavolinii27731_0
CCTATACACATAGGAAGAACTTTGGCTATAATAAAACCAGATGCGATTGATAAACGCGACGAAATAGAAGAAATTATACTGCAACACGGATTTAGTATTTTACAGAAACGACAAGTACGC
>OG0000289-Eunicella-cavolinii27731_48
GATAAACGCGACGAAATAGAAGAAATTATACTGCAACACGGATTTAGTATTTTACAGAAACGACAAGTACGCCTCACACCTGAACAGACAAGTGATTTCTATGCAGAGCATTATGGCAAA
>OG0000289-Eunicella-cavolinii27731_96
ATTTTACAGAAACGACAAGTACGCCTCACACCTGAACAGACAAGTGATTTCTATGCAGAGCATTATGGCAAAATGTTCTTCCCAAGTCTAGTCGCCTACATTAGCAGTGGTCCAATTGTT
>OG0000289-Eunicella-cavolinii27731_144
TTCTATGCAGAGCATTATGGCAAAATGTTCTTCCCAAGTCTAGTCGCCTACATTAGCAGTGGTCCAATTGTTGCACTAGTTCTTGCTCGAGAAGATGCCATCTCGTATTGGAGGCAGCTG
>OG0000289-Eunicella-cavolinii27731_192
TACATTAGCAGTGGTCCAATTGTTGCACTAGTTCTTGCTCGAGAAGATGCCATCTCGTATTGGAGGCAGCTGATTGGTCCAACAAACACCCTAAAGGCAAGAGATCAAGCACCTGAGAGT
>OG0000289-Eunicella-cavolinii27731_240
GCCATCTCGTATTGGAGGCAGCTGATTGGTCCAACAAACACCCTAAAGGCAAGAGATCAAGCACCTGAGAGTTTACGAGCCATATATGGAACAGACGGCCAAAGAAATGCACTCCATGGT
>OG0000289-Eunicella-cavolinii27731_288
GCAAGAGATCAAGCACCTGAGAGTTTACGAGCCATATATGGAACAGACGGCCAAAGAAATGCACTCCATGGTAGTGATAGTTTAACCAGCGCTGAACGCGAGATCCATTTCTTTTTCCCG
>OG0000289-Eunicella-cavolinii27731_333
GACGGCCAAAGAAATGCACTCCATGGTAGTGATAGTTTAACCAGCGCTGAACGCGAGATCCATTTCTTTTTCCCGAACTGTATCGTAGAACCAGTGTCGTATGGTCAGGACGCCAAAGAT
>OG0000289-Gorgonia-ventalina100179_0
CCTATACACATAGGAAGAACGCTGGCTATCATAAAACCAGATGCAATTGATAAACGTGACGAAATAGAAGAAATTATACAGCAGCATGGATTTAGTATTTTACAGAAACGACAAGTACAT
>OG0000289-Gorgonia-ventalina100179_48
GATAAACGTGACGAAATAGAAGAAATTATACAGCAGCATGGATTTAGTATTTTACAGAAACGACAAGTACATCTCACACCTGAACAGACAAGTGATTTCTATGCAGAGCATTATGGTAAA
>OG0000289-Gorgonia-ventalina100179_96
ATTTTACAGAAACGACAAGTACATCTCACACCTGAACAGACAAGTGATTTCTATGCAGAGCATTATGGTAAAATGTTCTTTCCAAGTTTAGTGGCTTACATAAGCAGTGGTCCAATTGTT
>OG0000289-Gorgonia-ventalina100179_144
TTCTATGCAGAGCATTATGGTAAAATGTTCTTTCCAAGTTTAGTGGCTTACATAAGCAGTGGTCCAATTGTTGCACTAGTGCTTGCTCGAGAAGATGCCATCTCATATTGGAGACAGCTC
>OG0000289-Gorgonia-ventalina100179_192
TACATAAGCAGTGGTCCAATTGTTGCACTAGTGCTTGCTCGAGAAGATGCCATCTCATATTGGAGACAGCTCATTGGTCCAACAAACACCTTAAAAGCAAGAGATCAAGCACCTGATAGT
>OG0000289-Gorgonia-ventalina100179_240
GCCATCTCATATTGGAGACAGCTCATTGGTCCAACAAACACCTTAAAAGCAAGAGATCAAGCACCTGATAGTTTACGAGCCATATATGGAACAGACAGCCAACGGAATGCGCTCCATGGT
>OG0000289-Gorgonia-ventalina100179_288
GCAAGAGATCAAGCACCTGATAGTTTACGAGCCATATATGGAACAGACAGCCAACGGAATGCGCTCCATGGTAGTGACAGTTTAGCCAGTGCTGAACGCGAGATACATTTCTTTTTTCCG
>OG0000289-Gorgonia-ventalina100179_333
GACAGCCAACGGAATGCGCTCCATGGTAGTGACAGTTTAGCCAGTGCTGAACGCGAGATACATTTCTTTTTTCCGAACTGTATCGTTGAACCAGTATCGTACGGTCAAGATGCAAAAGAT
>OG0000289-Hydractinia-polyclina38878_0
TACATTCATGTAGATCAGACACTGGCAATTATTAAGCCTGATGCTATTGAGAAATCTGATGAGATTGAAGACATAATCTTAAAAAATGGTTTCTCAATTTTACATAAAAGGAGAGTTCAA
>OG0000289-Hydractinia-polyclina38878_48
GAGAAATCTGATGAGATTGAAGACATAATCTTAAAAAATGGTTTCTCAATTTTACATAAAAGGAGAGTTCAACTTACTCCAGAACAAACAAGTGAATTCTACACTGAGCATTACGGAAAA
>OG0000289-Hydractinia-polyclina38878_96
ATTTTACATAAAAGGAGAGTTCAACTTACTCCAGAACAAACAAGTGAATTCTACACTGAGCATTACGGAAAAATGTTTTTTCCTAGTTTAGTGGCATTTATGAGCAGTGGTGAAATACTT
>OG0000289-Hydractinia-polyclina38878_144
TTCTACACTGAGCATTACGGAAAAATGTTTTTTCCTAGTTTAGTGGCATTTATGAGCAGTGGTGAAATACTTGCAATGGTGCTCGCTCGCAAGGATGCTGTGTCACACTGGAGATTCGTT
>OG0000289-Hydractinia-polyclina38878_192
TTTATGAGCAGTGGTGAAATACTTGCAATGGTGCTCGCTCGCAAGGATGCTGTGTCACACTGGAGATTCGTTATTGGGCCCACACAAACAGCCCAGGCTAGAGATGAAGCACCAGACAGT
>OG0000289-Hydractinia-polyclina38878_240
GCTGTGTCACACTGGAGATTCGTTATTGGGCCCACACAAACAGCCCAGGCTAGAGATGAAGCACCAGACAGTATTCGAGCACTCTATGGAACAGACAATCAAAAAAATGCTGTACACGGC
>OG0000289-Hydractinia-polyclina38878_288
GCTAGAGATGAAGCACCAGACAGTATTCGAGCACTCTATGGAACAGACAATCAAAAAAATGCTGTACACGGCAGTGACAGTACAGAATCAGCCACGAGAGAGATTCATTTCTTCTTTCCC
>OG0000289-Hydractinia-polyclina38878_333
GACAATCAAAAAAATGCTGTACACGGCAGTGACAGTACAGAATCAGCCACGAGAGAGATTCATTTCTTCTTTCCCGACGTTGTGATTGAACCTCTACCAACTAGTCAGCAAGCGAAAGAT
>OG0000289-Leptogorgia-sarmentosa15667_0
CCTATACACATAGGAAGGACGCTGGCTATCATAAAACCAGATGCGATAGATAAACGCGACGAAATAGAAGAGATTATACAGCAACATGGATTTAGTATTTTACAGAAACGTCAAGTACAC
>OG0000289-Leptogorgia-sarmentosa15667_52
AACGCGACGAAATAGAAGAGATTATACAGCAACATGGATTTAGTATTTTACAGAAACGTCAAGTACACCTCACGCCTGAGCAGACGAGCGATTTCTATGCAGAACATTATGGAAAAATGT
>OG0000289-Leptogorgia-sarmentosa15667_104
GAAACGTCAAGTACACCTCACGCCTGAGCAGACGAGCGATTTCTATGCAGAACATTATGGAAAAATGTTCTTTCCAAGTTTAGTGGCCTACATAAGCAGCGGTCCAATTGTTGCGTTAGT
>OG0000289-Leptogorgia-sarmentosa15667_156
CATTATGGAAAAATGTTCTTTCCAAGTTTAGTGGCCTACATAAGCAGCGGTCCAATTGTTGCGTTAGTCCTTGCTCGGGAGGATGCCATCTCGTATTGGAGACAGCTGATTGGCCCAACG
>OG0000289-Leptogorgia-sarmentosa15667_208
CAATTGTTGCGTTAGTCCTTGCTCGGGAGGATGCCATCTCGTATTGGAGACAGCTGATTGGCCCAACGAACACTTTGAAAGCGAGAGATCAAGCACCTGAAAGTTTACGAGCCATTTATG
>OG0000289-Leptogorgia-sarmentosa15667_260
GCTGATTGGCCCAACGAACACTTTGAAAGCGAGAGATCAAGCACCTGAAAGTTTACGAGCCATTTATGGAACTGACAGCCAACGAAATGCGCTCCATGGTAGTGACAGTCCAGCCAGTGC
>OG0000289-Leptogorgia-sarmentosa15667_309
AGTTTACGAGCCATTTATGGAACTGACAGCCAACGAAATGCGCTCCATGGTAGTGACAGTCCAGCCAGTGCTGAGCGTGAGATTCACTTCTTTTTTCCAGACTGTATCGTAGAACCAGTA
>OG0000289-Montastraea-cavernosa30831_0
TTCACGATTCTACAGAAAAGAAGAGTTCACATGACACCAGAACAGACAAGTGATTTTTATGCTGAACACTATGGTAAGATGTTCTTTCCAAGTCTTGTGGCATACATGAGCAATGGACCA
>OG0000289-Montastraea-cavernosa30831_49
GTGATTTTTATGCTGAACACTATGGTAAGATGTTCTTTCCAAGTCTTGTGGCATACATGAGCAATGGACCAATCTTAGCAATTGTCTTAGCAAGGCAGTCAGCTATTTCATACTGGAGAC
>OG0000289-Montastraea-cavernosa30831_98
GGCATACATGAGCAATGGACCAATCTTAGCAATTGTCTTAGCAAGGCAGTCAGCTATTTCATACTGGAGACAGTTGATTGGACCAACAAACACACAAAAGGCAAGAGATCAGGCACCAGA
>OG0000289-Montastraea-cavernosa30831_147
TCAGCTATTTCATACTGGAGACAGTTGATTGGACCAACAAACACACAAAAGGCAAGAGATCAGGCACCAGAAAGTCTAAGAGCAATCTATGGTACAGACAGCACTAAAAATGCTCTTCAT
>OG0000289-Montastraea-cavernosa30831_196
AGGCAAGAGATCAGGCACCAGAAAGTCTAAGAGCAATCTATGGTACAGACAGCACTAAAAATGCTCTTCATGGAAGTGACAGCTATTCTGGTGCAGAACGAGAAATACATTTCTTTTTTC
>OG0000289-Montastraea-cavernosa30831_243
GACAGCACTAAAAATGCTCTTCATGGAAGTGACAGCTATTCTGGTGCAGAACGAGAAATACATTTCTTTTTTCCTGACAGTATTGTGGAACCAGTTTCAACAGGGCAGGCAGCAAAAGAT
>OG0000289-Nanomia-bijuga22397_0
TATATTCATGTGGAACAAACACTTGCTGTCATTAAACCAGATGCAATTGATAAATCAGATGAGATTGAAGAATTGGTTTTACAAAATGGGTTTTCAATATTACAGAAAAGGCGTGTTCAC
>OG0000289-Nanomia-bijuga22397_48
GATAAATCAGATGAGATTGAAGAATTGGTTTTACAAAATGGGTTTTCAATATTACAGAAAAGGCGTGTTCACCTGACACCAGAGCAGACAAGTGAATTTTATACAGAACATTATGGTAAG
>OG0000289-Nanomia-bijuga22397_96
ATATTACAGAAAAGGCGTGTTCACCTGACACCAGAGCAGACAAGTGAATTTTATACAGAACATTATGGTAAGATGTTTTTTCCAAGTTTAGTTGCTTTTATGAGCAGTGGTGAGGTATTG
>OG0000289-Nanomia-bijuga22397_144
TTTTATACAGAACATTATGGTAAGATGTTTTTTCCAAGTTTAGTTGCTTTTATGAGCAGTGGTGAGGTATTGGCAATGGTTCTTGCTCGTAAGAATGCCATCGCTCATTGGAGAAATGTC
>OG0000289-Nanomia-bijuga22397_192
TTTATGAGCAGTGGTGAGGTATTGGCAATGGTTCTTGCTCGTAAGAATGCCATCGCTCATTGGAGAAATGTCATTGGACCTACTCAAACTGCAAAAGCAAGAGATGAAAGGCCAGATAGT
>OG0000289-Nanomia-bijuga22397_240
GCCATCGCTCATTGGAGAAATGTCATTGGACCTACTCAAACTGCAAAAGCAAGAGATGAAAGGCCAGATAGTATTCGTGCTCTGTTTGGTACAGATAATCAGAGAAATGCTGTTCATGGC
>OG0000289-Nanomia-bijuga22397_288
GCAAGAGATGAAAGGCCAGATAGTATTCGTGCTCTGTTTGGTACAGATAATCAGAGAAATGCTGTTCATGGCAGTGACAGCGTTGAAGCTGCAACTAGAGAAATTCATTTCTTCTTCCCA
>OG0000289-Nanomia-bijuga22397_333
GATAATCAGAGAAATGCTGTTCATGGCAGTGACAGCGTTGAAGCTGCAACTAGAGAAATTCATTTCTTCTTCCCAGACGCTATTATCGAACCTCTTCCATCATCACAAGAAGCACAAGAT
>OG0000289-Physalia-physalis6771_0
TACATACATGTTGAGCAGACTTTAGCTCTTATTAAACCTGATGCAATAGATAAAGCAGATGAGATAGAAGAGATCATTCTTCAACAAGGTTTTTCAATATTGCAGAGGAGAAGAGTTCAT
>OG0000289-Physalia-physalis6771_48
GATAAAGCAGATGAGATAGAAGAGATCATTCTTCAACAAGGTTTTTCAATATTGCAGAGGAGAAGAGTTCATCTAACACCAGAGCAAACCAGTGAATTTTATAGTGAGCATTATGGAAAA
>OG0000289-Physalia-physalis6771_96
ATATTGCAGAGGAGAAGAGTTCATCTAACACCAGAGCAAACCAGTGAATTTTATAGTGAGCATTATGGAAAAATGTTCTTTCCGAGTTTAGTGGCATTCATGAGCAGTGGAGAGATTTTA
>OG0000289-Physalia-physalis6771_144
TTTTATAGTGAGCATTATGGAAAAATGTTCTTTCCGAGTTTAGTGGCATTCATGAGCAGTGGAGAGATTTTAGCCATGATACTTGCTCGAAAAGATGCAATTAGTCACTGGAGGGAAGTG
>OG0000289-Physalia-physalis6771_192
TTCATGAGCAGTGGAGAGATTTTAGCCATGATACTTGCTCGAAAAGATGCAATTAGTCACTGGAGGGAAGTGATAGGACCAACTCATACTGCAAAAGCTCGAGATGAGGCTCCTGAAAGT
>OG0000289-Physalia-physalis6771_240
GCAATTAGTCACTGGAGGGAAGTGATAGGACCAACTCATACTGCAAAAGCTCGAGATGAGGCTCCTGAAAGTATTCGAGCTTTGTTTGGTACAGACAATCAAAGAAATGCTGTTCATGGC
>OG0000289-Physalia-physalis6771_288
GCTCGAGATGAGGCTCCTGAAAGTATTCGAGCTTTGTTTGGTACAGACAATCAAAGAAATGCTGTTCATGGCAGTGATTGTGTTGAATCTGCTGTGAGGGAAATCCATTTCTTCTTCCCC
>OG0000289-Physalia-physalis6771_333
GACAATCAAAGAAATGCTGTTCATGGCAGTGATTGTGTTGAATCTGCTGTGAGGGAAATCCATTTCTTCTTCCCCGATGCTATCATTGAACCTTTGCCCACTTCACAAGAAGCAAAAGAT
>OG0000289-Podocoryna-carnea12796_0
TATATCCATGTGGAACAAACATTAGCTATCATAAAGCCAGATGCTATAGACAATGCCAGTGAAATAGAAGAAATCATTTTGAAGCATGGCTTTTCTGTTTTGCAGAAAAGAAGAGTTCGA
>OG0000289-Podocoryna-carnea12796_48
GACAATGCCAGTGAAATAGAAGAAATCATTTTGAAGCATGGCTTTTCTGTTTTGCAGAAAAGAAGAGTTCGATTGACTCCAGAACAGACAAGTGAATTTTATGCTGAACATTATGGGAAA
>OG0000289-Podocoryna-carnea12796_96
GTTTTGCAGAAAAGAAGAGTTCGATTGACTCCAGAACAGACAAGTGAATTTTATGCTGAACATTATGGGAAAATGTTTTTCCCAAGTTTAGTTGCATTCATGAGCAGTGGTGAAATATTA
>OG0000289-Podocoryna-carnea12796_144
TTTTATGCTGAACATTATGGGAAAATGTTTTTCCCAAGTTTAGTTGCATTCATGAGCAGTGGTGAAATATTAGCTATGGTTCTTTCACGTAAAAATGCGGTATCATACTGGAGAAGTATC
>OG0000289-Podocoryna-carnea12796_192
TTCATGAGCAGTGGTGAAATATTAGCTATGGTTCTTTCACGTAAAAATGCGGTATCATACTGGAGAAGTATCATTGGTCCTACACAAACTGCGAAAGCAAGAGATGAAGCACCAGAGAGT
>OG0000289-Podocoryna-carnea12796_240
GCGGTATCATACTGGAGAAGTATCATTGGTCCTACACAAACTGCGAAAGCAAGAGATGAAGCACCAGAGAGTATTCGTGCTCTGTATGGGAGTGACAATCAAAGAAACGCTGTGCATGGC
>OG0000289-Podocoryna-carnea12796_288
GCAAGAGATGAAGCACCAGAGAGTATTCGTGCTCTGTATGGGAGTGACAATCAAAGAAACGCTGTGCATGGCAGTGACAGTAACGAAGCTGCTGCAAGAGAAATTCATTTCTTTTTTCCA
>OG0000289-Podocoryna-carnea12796_333
GACAATCAAAGAAACGCTGTGCATGGCAGTGACAGTAACGAAGCTGCTGCAAGAGAAATTCATTTCTTTTTTCCAAATGTCGTGATTGAACCTCTACCGACAGCTCAACAAGCGAAAGAC
>OG0000289-Porites-ateroides10693_0
GCGATACATATTGAACAAACTTTGGCGTTAATCAAGCCAGACGCAATCGACAAAAGCGATGAGATCGAAGAAATAATACTTCTTCATGGATTCACCGTTTTACAGAAAAGAAGAGTACAA
>OG0000289-Porites-ateroides10693_48
GACAAAAGCGATGAGATCGAAGAAATAATACTTCTTCATGGATTCACCGTTTTACAGAAAAGAAGAGTACAAATGACTCCAGAACAGACAAGTGATTTCTATGCTGAACACTATGGAAAG
>OG0000289-Porites-ateroides10693_96
GTTTTACAGAAAAGAAGAGTACAAATGACTCCAGAACAGACAAGTGATTTCTATGCTGAACACTATGGAAAGATGTTCTTCCCAAGTCTTGTAGCATACATGAGTAGTGGGCCTGTCTTA
>OG0000289-Porites-ateroides10693_144
TTCTATGCTGAACACTATGGAAAGATGTTCTTCCCAAGTCTTGTAGCATACATGAGTAGTGGGCCTGTCTTAGCTCTAGTGTTAGCAAGGCAGTCTGCTATTTCTTACTGGAGACAGTTA
>OG0000289-Porites-ateroides10693_192
TACATGAGTAGTGGGCCTGTCTTAGCTCTAGTGTTAGCAAGGCAGTCTGCTATTTCTTACTGGAGACAGTTAATTGGACCAACTAACACACAGAAAGCAAGAGATCAAGCACCAGAAAGC
>OG0000289-Porites-ateroides10693_237
TCTGCTATTTCTTACTGGAGACAGTTAATTGGACCAACTAACACACAGAAAGCAAGAGATCAAGCACCAGAAAGCTTAAGAGCTGTCTATGGTACAGACAGCACCAAAAATGCTCTTCAT
>OG0000289-Stomolophus-meleagris6407_0
TCCATCTATGTAGAACAAACATTGGCAATCATAAAGCCAGATGCAATCGATAAAGCAGATGAAATCGAAGAAATTATCCTTAAGCATGGGTTTTCTATTTTGCGGAAAAGAAGGATGCAT
>OG0000289-Stomolophus-meleagris6407_48
GATAAAGCAGATGAAATCGAAGAAATTATCCTTAAGCATGGGTTTTCTATTTTGCGGAAAAGAAGGATGCATCTGACGCCAGGACAGACAAGTGAATTTTATGCTGAACATTACGGAAAA
>OG0000289-Stomolophus-meleagris6407_96
ATTTTGCGGAAAAGAAGGATGCATCTGACGCCAGGACAGACAAGTGAATTTTATGCTGAACATTACGGAAAAATGTTTTTTCCAAGCTTGGTTGCTTTTATGAGTAGTGGACCCATTTTG
>OG0000289-Stomolophus-meleagris6407_144
TTTTATGCTGAACATTACGGAAAAATGTTTTTTCCAAGCTTGGTTGCTTTTATGAGTAGTGGACCCATTTTGGCAATGATTCTTGCTAAAGACAATGCCATATCATACTGGAGACAAATA
>OG0000289-Stomolophus-meleagris6407_192
TTTATGAGTAGTGGACCCATTTTGGCAATGATTCTTGCTAAAGACAATGCCATATCATACTGGAGACAAATAATTGGTCCAACGCAAACAGCAAGAGCCAGAGACGATGCACCAGACAGC
>OG0000289-Stomolophus-meleagris6407_240
GCCATATCATACTGGAGACAAATAATTGGTCCAACGCAAACAGCAAGAGCCAGAGACGATGCACCAGACAGCATAAGAGCTTTGTTTGGAACTGACAACCAAAGGAATGCAGTTCATGGC
>OG0000289-Stomolophus-meleagris6407_288
GCCAGAGACGATGCACCAGACAGCATAAGAGCTTTGTTTGGAACTGACAACCAAAGGAATGCAGTTCATGGCAGCGACAGCAACACTAGTGCAGTTCGAGAAATACATTTCTTTTTTCCA
>OG0000289-Stomolophus-meleagris6407_333
GACAACCAAAGGAATGCAGTTCATGGCAGCGACAGCAACACTAGTGCAGTTCGAGAAATACATTTCTTTTTTCCAGATGCTGTGATAGAGCCGCTGCCAACAGGCCAAGAAGCCAGAGAC
>OG0000317-Abylopsis-tetragona38803_0
ATTCCGAAGTACGCCCGGTTTGCGATGGGTGGGACTGCAGGGATGATGGCTACTTCTGTGGTGCAACCCCTCGACCTGGTCAAGACACGCATGCAACTCGCTGGAATTGGAGGTGCTGCT
>OG0000317-Abylopsis-tetragona38803_52
CTTCTGTGGTGCAACCCCTCGACCTGGTCAAGACACGCATGCAACTCGCTGGAATTGGAGGTGCTGCTAAGAAATCCACCTTCAAGACTCTCCTCGGCGTCGTACGGAAGGAAGGTGTTC
>OG0000317-Abylopsis-tetragona38803_104
AATTGGAGGTGCTGCTAAGAAATCCACCTTCAAGACTCTCCTCGGCGTCGTACGGAAGGAAGGTGTTCTTGCGCTGTACAACGGTCTCTCCGCTGGTCTTCTGCGTCAAGCAACTTACAC
>OG0000317-Abylopsis-tetragona38803_156
CGGAAGGAAGGTGTTCTTGCGCTGTACAACGGTCTCTCCGCTGGTCTTCTGCGTCAAGCAACTTACACGACCACCCGCTTGGGTATATACACCAGTCTCATAGACACGTACAAAGGGCCA
>OG0000317-Abylopsis-tetragona38803_208
GTCAAGCAACTTACACGACCACCCGCTTGGGTATATACACCAGTCTCATAGACACGTACAAAGGGCCAGACGGCAACATCACATTCTTACAGAAAGTTGCGTTTGGAATGTTCGCGGGGG
>OG0000317-Abylopsis-tetragona38803_260
CACGTACAAAGGGCCAGACGGCAACATCACATTCTTACAGAAAGTTGCGTTTGGAATGTTCGCGGGGGGTACTGGAGCGTTCGTTGGAACTCCTGCTGAGCTTGCTCTCATTAGGATGAC
>OG0000317-Abylopsis-tetragona38803_312
GGAATGTTCGCGGGGGGTACTGGAGCGTTCGTTGGAACTCCTGCTGAGCTTGCTCTCATTAGGATGACGTCAGATGGTAGACTTCCGAAAGCCGAGCAACGAGGTTATAAGAACGTGTTC
>OG0000317-Abylopsis-tetragona38803_364
CTCTCATTAGGATGACGTCAGATGGTAGACTTCCGAAAGCCGAGCAACGAGGTTATAAGAACGTGTTCGATGCATTGTACCGTGTCGTCCGTGAGGAGGGTGTCTTAACGTTATGGCGAG
>OG0000317-Abylopsis-tetragona38803_416
TTATAAGAACGTGTTCGATGCATTGTACCGTGTCGTCCGTGAGGAGGGTGTCTTAACGTTATGGCGAGGCTGTCTGCCCACCATTGTGAGGGCCATATTCGTGAACGCTGCTCAACTGGC
>OG0000317-Abylopsis-tetragona38803_468
TTAACGTTATGGCGAGGCTGTCTGCCCACCATTGTGAGGGCCATATTCGTGAACGCTGCTCAACTGGCCACCTACTCTCAAGCCAAACAGTTCCTTCTGGGTACCGACTACTTTCACGAC
>OG0000317-Abylopsis-tetragona38803_520
ACGCTGCTCAACTGGCCACCTACTCTCAAGCCAAACAGTTCCTTCTGGGTACCGACTACTTTCACGACAATATCGGATGTCATTTTGCTGCCAGTATGATCAGTGGGTTGGCGACGACGT
>OG0000317-Abylopsis-tetragona38803_572
CGACTACTTTCACGACAATATCGGATGTCATTTTGCTGCCAGTATGATCAGTGGGTTGGCGACGACGTGGGCATCACTCCCACCAGACATAGTCAAAACGCGTGTCCAGAGCATGAAGAT
>OG0000317-Abylopsis-tetragona38803_624
GGGTTGGCGACGACGTGGGCATCACTCCCACCAGACATAGTCAAAACGCGTGTCCAGAGCATGAAGATAATCGACGGTGTGCCGGAGTACGCAGGTGGCTTTGACGCCTTCAAGAAGATT
>OG0000317-Abylopsis-tetragona38803_676
TCCAGAGCATGAAGATAATCGACGGTGTGCCGGAGTACGCAGGTGGCTTTGACGCCTTCAAGAAGATTCTCAGGAAGGAGGGCGTTCTGTCGTTTTGGAAGGGATTTACACCCTGTTACT
>OG0000317-Abylopsis-tetragona38803_723
TTTGACGCCTTCAAGAAGATTCTCAGGAAGGAGGGCGTTCTGTCGTTTTGGAAGGGATTTACACCCTGTTACTTCAGGATCGGACCTCATACTGTACTCACCTTCATCTTCCTCGAACAA
>OG0000317-Agalma-elegans43582_0
ATTCCCAAGTATGCCAGGTTCGTTATGGGTGGCAGTGCTGGTATGGTCGCAACTTGCTTCGTGCAACCCTTAGATTTGGTTAAAACTCGTATGCAGTTGAGTGGTATAGGTGGTGGCCCT
>OG0000317-Agalma-elegans43582_53
TTGCTTCGTGCAACCCTTAGATTTGGTTAAAACTCGTATGCAGTTGAGTGGTATAGGTGGTGGCCCTAAGGAGTACCCTACAGCTATCCACGCATTTATAGGAATTGCCAGGAAGGAAGG
>OG0000317-Agalma-elegans43582_106
TAGGTGGTGGCCCTAAGGAGTACCCTACAGCTATCCACGCATTTATAGGAATTGCCAGGAAGGAAGGGCCGATAGCCTTATATAATGGTTTGTCTGCTGGTCTTCTAAGACAGGCAAGTT
>OG0000317-Agalma-elegans43582_159
GCCAGGAAGGAAGGGCCGATAGCCTTATATAATGGTTTGTCTGCTGGTCTTCTAAGACAGGCAAGTTACACGACTACCAGATTAGGAATTTACACAAGTCTATTAGATACTTACAAAGGA
>OG0000317-Agalma-elegans43582_212
AAGACAGGCAAGTTACACGACTACCAGATTAGGAATTTACACAAGTCTATTAGATACTTACAAAGGAGCCGATGGTAACGTTACTTTTGCCCAGAAAGTTGCATTTGGTATGACTGCTGG
>OG0000317-Agalma-elegans43582_265
ATACTTACAAAGGAGCCGATGGTAACGTTACTTTTGCCCAGAAAGTTGCATTTGGTATGACTGCTGGTGGCATTGGTGCATTCATAGGTACGCCTGCTGAACTTGCATTGATCAGAATGA
>OG0000317-Agalma-elegans43582_318
GGTATGACTGCTGGTGGCATTGGTGCATTCATAGGTACGCCTGCTGAACTTGCATTGATCAGAATGACATCAGATGGTAGATTGCCAAAAGCTGAACAAAGAGGTTATAAGAACGTTTTT
>OG0000317-Agalma-elegans43582_371
ATTGATCAGAATGACATCAGATGGTAGATTGCCAAAAGCTGAACAAAGAGGTTATAAGAACGTTTTTGATGCACTTTTCCGCGTGATAAAAGAGGAGGGAGTTTTGACATTGTGGCGAGG
>OG0000317-Agalma-elegans43582_424
ATAAGAACGTTTTTGATGCACTTTTCCGCGTGATAAAAGAGGAGGGAGTTTTGACATTGTGGCGAGGTAGTATGCCTACTATAGTTAGAGCAATATTTGTCAATGCGGCTCAGCTAGCAA
>OG0000317-Agalma-elegans43582_477
ACATTGTGGCGAGGTAGTATGCCTACTATAGTTAGAGCAATATTTGTCAATGCGGCTCAGCTAGCAACATATTCACAAGCTAAACAATTCTTGTTATCAACCTCACATTTCTCAGATAAT
>OG0000317-Agalma-elegans43582_530
GGCTCAGCTAGCAACATATTCACAAGCTAAACAATTCTTGTTATCAACCTCACATTTCTCAGATAATATTACGTGTCATTTTGTAGCAAGCATGATGAGTGGTTTGGCTACTACTTGGGC
>OG0000317-Agalma-elegans43582_583
ATTTCTCAGATAATATTACGTGTCATTTTGTAGCAAGCATGATGAGTGGTTTGGCTACTACTTGGGCTTCTTTACCCCCAGATGCTGTTAAAACAAGGGTACAAAGTATGAAAGTTATTG
>OG0000317-Agalma-elegans43582_636
GCTACTACTTGGGCTTCTTTACCCCCAGATGCTGTTAAAACAAGGGTACAAAGTATGAAAGTTATTGATGGTGTCCCAGAGTATAAAGGAGGTGTAGATGCTTTAATGAAAATAGTGAGA
>OG0000317-Agalma-elegans43582_689
TATGAAAGTTATTGATGGTGTCCCAGAGTATAAAGGAGGTGTAGATGCTTTAATGAAAATAGTGAGAAATGAAGGTATTTTAGCATTATGGAAAGGATTTACACCATGTTATCTCAGGAT
>OG0000317-Agalma-elegans43582_729
GTAGATGCTTTAATGAAAATAGTGAGAAATGAAGGTATTTTAGCATTATGGAAAGGATTTACACCATGTTATCTCAGGATTGGACCTCATACTGTCCTTACATTCATATTTCTAGAACAA
>OG0000317-Atolla-vanhoeffeni12918_0
TTGCCAAATTATATGAGATTTGTTATGGGAGGAAGCTCTGGCATGCTCGCAACATGTTTTGTACAGCCACTTGATTTAGTGAAGAATAGGATGCAAATGAGTGGTGTTGCTGGAGCGGCA
>OG0000317-Atolla-vanhoeffeni12918_53
ATGTTTTGTACAGCCACTTGATTTAGTGAAGAATAGGATGCAAATGAGTGGTGTTGCTGGAGCGGCAAAAACACACAAAACAAGTCTCCATGCAGTTGCTAACATTCTACGAACTGAAGG
>OG0000317-Atolla-vanhoeffeni12918_106
TTGCTGGAGCGGCAAAAACACACAAAACAAGTCTCCATGCAGTTGCTAACATTCTACGAACTGAAGGATTCTTTGGGGTTTATAATGGATTGTCAGCTGGACTTCTAAGGCAGGCTACCT
>OG0000317-Atolla-vanhoeffeni12918_159
CTACGAACTGAAGGATTCTTTGGGGTTTATAATGGATTGTCAGCTGGACTTCTAAGGCAGGCTACCTACACAACAACACGACTCGGTGTTTTTACAAGCTTGATGGAACAGTTTAAAAAC
>OG0000317-Atolla-vanhoeffeni12918_212
AAGGCAGGCTACCTACACAACAACACGACTCGGTGTTTTTACAAGCTTGATGGAACAGTTTAAAAACTCTGATGGGAGTCCACCCTCATTTCTAATGAAGACGGGAATGGCTATGACTGC
>OG0000317-Atolla-vanhoeffeni12918_265
AACAGTTTAAAAACTCTGATGGGAGTCCACCCTCATTTCTAATGAAGACGGGAATGGCTATGACTGCTGGTGGTATTGGATCGTTTATTGGAACACCTGCTGAAATATCGTTGATTAGAA
>OG0000317-Atolla-vanhoeffeni12918_318
ATGGCTATGACTGCTGGTGGTATTGGATCGTTTATTGGAACACCTGCTGAAATATCGTTGATTAGAATGACTTCCGATGGAAGACTTCCACTTTCGGAAAGACGTAATTATAAAAATGTC
>OG0000317-Atolla-vanhoeffeni12918_371
ATCGTTGATTAGAATGACTTCCGATGGAAGACTTCCACTTTCGGAAAGACGTAATTATAAAAATGTCTTTGATGCACTAATAAGGATTGTCAAAGAAGAGGGTGTTTTGACACTTTGGAG
>OG0000317-Atolla-vanhoeffeni12918_424
ATTATAAAAATGTCTTTGATGCACTAATAAGGATTGTCAAAGAAGAGGGTGTTTTGACACTTTGGAGGGGATGCATACCGACAGTAGCTCGTGCAATGGTTGTCAATGCTGCACAATTGG
>OG0000317-Atolla-vanhoeffeni12918_477
TTGACACTTTGGAGGGGATGCATACCGACAGTAGCTCGTGCAATGGTTGTCAATGCTGCACAATTGGTGACATATGCTCAAACCAAACAATTTCTGTTATCAACAAGTTACTTTAATGAC
>OG0000317-Atolla-vanhoeffeni12918_530
TGCTGCACAATTGGTGACATATGCTCAAACCAAACAATTTCTGTTATCAACAAGTTACTTTAATGACAATATCATAACCCACTTTGTTGCAAGTATGATCAGTGGCTTTGCAACTGCGTT
>OG0000317-Atolla-vanhoeffeni12918_583
GTTACTTTAATGACAATATCATAACCCACTTTGTTGCAAGTATGATCAGTGGCTTTGCAACTGCGTTTGCATCGATGCCTCCTGATATAGCAAAGACAAGGATACAAAATATGAAGATAA
>OG0000317-Atolla-vanhoeffeni12918_636
TTTGCAACTGCGTTTGCATCGATGCCTCCTGATATAGCAAAGACAAGGATACAAAATATGAAGATAATTGATGGAAAACCAGAATACAAAGGAGCAATTGATGTTTTATCAACAGTTATT
>OG0000317-Atolla-vanhoeffeni12918_689
AAATATGAAGATAATTGATGGAAAACCAGAATACAAAGGAGCAATTGATGTTTTATCAACAGTTATTCGTAAAGAAGGTGTCTTTAGTTTGTGGAAAGGATTTACGCCATGTTATCTAAG
>OG0000317-Atolla-vanhoeffeni12918_732
ATTGATGTTTTATCAACAGTTATTCGTAAAGAAGGTGTCTTTAGTTTGTGGAAAGGATTTACGCCATGTTATCTAAGAATTGGGCCTCATACTGTTCTTACTTTCATCTTCTTAGAACAA
>OG0000317-Calvadosia-cruxmelitensis20679_0
ATTCCAAGCTACATGAGATTCGTCATGGGTGGAAGTTCAGGAATCATAGCTACTTGCTGTGTTCAACCGTTGGATCTTGTGAAGACACGCATGCAAATGAGTGGTATGTCAGGAGCCGTG
>OG0000317-Calvadosia-cruxmelitensis20679_53
TTGCTGTGTTCAACCGTTGGATCTTGTGAAGACACGCATGCAAATGAGTGGTATGTCAGGAGCCGTGCGAGAACACAGAACAATGTTTCATGCGATGATGAGCATCATGCGAAAAGAAGG
>OG0000317-Calvadosia-cruxmelitensis20679_106
TGTCAGGAGCCGTGCGAGAACACAGAACAATGTTTCATGCGATGATGAGCATCATGCGAAAAGAAGGTTTCTTTGGTGTATATAATGGTCTCTCTGCTGCTGTTCTACGGCAAGCAACGT
>OG0000317-Calvadosia-cruxmelitensis20679_159
ATGCGAAAAGAAGGTTTCTTTGGTGTATATAATGGTCTCTCTGCTGCTGTTCTACGGCAAGCAACGTACACCACAACAAGACTCGGTGTCTTCACAACATTAATGGATAGATTCAAAAGT
>OG0000317-Calvadosia-cruxmelitensis20679_212
ACGGCAAGCAACGTACACCACAACAAGACTCGGTGTCTTCACAACATTAATGGATAGATTCAAAAGTGCAGATGGTACGCCACCAAATTTTGGAATGAAAGTTGTTCTTGCCATGACAGC
>OG0000317-Calvadosia-cruxmelitensis20679_265
ATAGATTCAAAAGTGCAGATGGTACGCCACCAAATTTTGGAATGAAAGTTGTTCTTGCCATGACAGCTGGTGGGATTGGCTCATTTATTGGAACACCGGCAGAAATATCATTAATAAGAA
>OG0000317-Calvadosia-cruxmelitensis20679_318
CTTGCCATGACAGCTGGTGGGATTGGCTCATTTATTGGAACACCGGCAGAAATATCATTAATAAGAATGACTTCTGATGGAAGGCTACCAGTGGAGCAGCGCCGTGCATACAAGAATGTC
>OG0000317-Calvadosia-cruxmelitensis20679_371
ATCATTAATAAGAATGACTTCTGATGGAAGGCTACCAGTGGAGCAGCGCCGTGCATACAAGAATGTCTTTGACGCCTTGATAAGGATGGTCCGAGAAGAAGGACTTTTTACTCTATGGAG
>OG0000317-Calvadosia-cruxmelitensis20679_424
CATACAAGAATGTCTTTGACGCCTTGATAAGGATGGTCCGAGAAGAAGGACTTTTTACTCTATGGAGGGGTTGCGTTCCAACAGTGGCACGTGCTATGATTGTCAATGCTGCCCAACTTG
>OG0000317-Calvadosia-cruxmelitensis20679_477
TTTACTCTATGGAGGGGTTGCGTTCCAACAGTGGCACGTGCTATGATTGTCAATGCTGCCCAACTTGTGACATATGCACAATTCAAACAATTCTTGCTATCAACATCTTATTTCAATGAT
>OG0000317-Calvadosia-cruxmelitensis20679_530
TGCTGCCCAACTTGTGACATATGCACAATTCAAACAATTCTTGCTATCAACATCTTATTTCAATGATAACATCGGCTGTCATTTCACTGCAAGTATGCTGAGTGGATTTGCCACTGCCTT
>OG0000317-Calvadosia-cruxmelitensis20679_583
CTTATTTCAATGATAACATCGGCTGTCATTTCACTGCAAGTATGCTGAGTGGATTTGCCACTGCCTTTGCTTCAATGCCGCCAGATATTGTGAAAACAAGAATTCAAAGTATGAAAATCA
>OG0000317-Calvadosia-cruxmelitensis20679_636
TTTGCCACTGCCTTTGCTTCAATGCCGCCAGATATTGTGAAAACAAGAATTCAAAGTATGAAAATCATCGACGGGAAGCCGGAATACAAAGGTGGCCTGGATGTATTGATAAAGGTCATT
>OG0000317-Calvadosia-cruxmelitensis20679_689
AAGTATGAAAATCATCGACGGGAAGCCGGAATACAAAGGTGGCCTGGATGTATTGATAAAGGTCATTCGCAAGGAAGGGGTCTTCAGTCTGTGGAAGGGCTTCACACCGTGTTACCTGAG
>OG0000317-Calvadosia-cruxmelitensis20679_732
CTGGATGTATTGATAAAGGTCATTCGCAAGGAAGGGGTCTTCAGTCTGTGGAAGGGCTTCACACCGTGTTACCTGAGAATTGGCCCACACACAGTGATCACATTCATAGCACTAGAGCAA
>OG0000317-Clytia-hemisphaerica52982_0
ATTCCAAAATATGTTCGATTCATGATGGGAGGAGGTGCTGGAATGGCAGCTACCTGCGTTGTTCAACCGCTTGACTTGGTCAAAACAAGAATGCAGATGAGTGGAATTGGTGGAGGTGCA
>OG0000317-Clytia-hemisphaerica52982_53
CTGCGTTGTTCAACCGCTTGACTTGGTCAAAACAAGAATGCAGATGAGTGGAATTGGTGGAGGTGCAAGAGAACACAAAACTGCATTCCACGCTCTTATCAATATTGCTAGGAGTGAAGG
>OG0000317-Clytia-hemisphaerica52982_106
TTGGTGGAGGTGCAAGAGAACACAAAACTGCATTCCACGCTCTTATCAATATTGCTAGGAGTGAAGGACCTATTTCACTTTATAATGGACTCTCAGCCGGTTTATTAAGACAAGCAACAT
>OG0000317-Clytia-hemisphaerica52982_159
GCTAGGAGTGAAGGACCTATTTCACTTTATAATGGACTCTCAGCCGGTTTATTAAGACAAGCAACATACACAACAACACGGTTAGGAATTTACACAACTTTGATGGATTCATTCAAAAAA
>OG0000317-Clytia-hemisphaerica52982_212
AAGACAAGCAACATACACAACAACACGGTTAGGAATTTACACAACTTTGATGGATTCATTCAAAAAACCAGGAGAGAATGTTAGTTTTTTACAGAAGTGTGCTTTTGGTATGATTGCAGG
>OG0000317-Clytia-hemisphaerica52982_265
ATTCATTCAAAAAACCAGGAGAGAATGTTAGTTTTTTACAGAAGTGTGCTTTTGGTATGATTGCAGGAGGAACTGGAGCTTTTGTTGGGACTCCAGCTGAATTGGCGTTGATCAGAATGA
>OG0000317-Clytia-hemisphaerica52982_318
GGTATGATTGCAGGAGGAACTGGAGCTTTTGTTGGGACTCCAGCTGAATTGGCGTTGATCAGAATGACCTCAGATGGTCGACTTCCTAAAAATGAGCAGAGAGGCTACAAAAATGTATTT
>OG0000317-Clytia-hemisphaerica52982_371
GTTGATCAGAATGACCTCAGATGGTCGACTTCCTAAAAATGAGCAGAGAGGCTACAAAAATGTATTTGATGCTCTTTTCCGTGTCGTGAAGGAAGAAGGAGTTTTAACGCTCTGGAGAGG
>OG0000317-Clytia-hemisphaerica52982_424
ACAAAAATGTATTTGATGCTCTTTTCCGTGTCGTGAAGGAAGAAGGAGTTTTAACGCTCTGGAGAGGATGTTTACCAACAATTACAAGGGCCATTTTTGTAAATGCTGCTCAACTTGCAA
>OG0000317-Clytia-hemisphaerica52982_477
ACGCTCTGGAGAGGATGTTTACCAACAATTACAAGGGCCATTTTTGTAAATGCTGCTCAACTTGCAACTTATTCTCAAGTGAAACAATATTTGCTGACTCTGAAGTATTTTGATGATAAT
>OG0000317-Clytia-hemisphaerica52982_530
TGCTCAACTTGCAACTTATTCTCAAGTGAAACAATATTTGCTGACTCTGAAGTATTTTGATGATAATGTTTTTTGTCATTTTTGCGCAAGCATGGTGAGTGGTCTTGCCACAACGTGGGC
>OG0000317-Clytia-hemisphaerica52982_583
ATTTTGATGATAATGTTTTTTGTCATTTTTGCGCAAGCATGGTGAGTGGTCTTGCCACAACGTGGGCATCACTTCCACCAGATATCGTAAAGACCAGAATCCAAAGCATGAAATATATCG
>OG0000317-Clytia-hemisphaerica52982_627
AGTGGTCTTGCCACAACGTGGGCATCACTTCCACCAGATATCGTAAAGACCAGAATCCAAAGCATGAAATATATCGATGGGAAACCAGAGTACAAAGGTGGACTAGATGTTTTGACAAAA
>OG0000317-Craseoa-lathetica49189_0
GTACCTAAATATGCTAGATTTGTCATGGGTGGTTCTGCAGGTATGCTTGCAACTTGCTTTGTCCAGCCCTTGGATTTGGTAAAAACTCGAATGCAGTTGAGTGGTGTAGGGGGTGCTGTT
>OG0000317-Craseoa-lathetica49189_53
TTGCTTTGTCCAGCCCTTGGATTTGGTAAAAACTCGAATGCAGTTGAGTGGTGTAGGGGGTGCTGTTAAGGAACACAAAACTGCTGGTCATGCTCTACTTAGTGTGATTAGAAAAGAAGG
>OG0000317-Craseoa-lathetica49189_106
TAGGGGGTGCTGTTAAGGAACACAAAACTGCTGGTCATGCTCTACTTAGTGTGATTAGAAAAGAAGGACCTTTGGCATTATATAATGGTTTATCTGCTGGTCTCTTGAGACAGGCTAGTT
>OG0000317-Craseoa-lathetica49189_159
ATTAGAAAAGAAGGACCTTTGGCATTATATAATGGTTTATCTGCTGGTCTCTTGAGACAGGCTAGTTATACTACAACCAGATTGGGTATTTATACAAGCTTGTTGGATACATACAAAGGA
>OG0000317-Craseoa-lathetica49189_212
GAGACAGGCTAGTTATACTACAACCAGATTGGGTATTTATACAAGCTTGTTGGATACATACAAAGGACCTGATGGTAATGTCACCTTTGTACAGAAAGTTGCCTTCGGTATGTTTGCTGG
>OG0000317-Craseoa-lathetica49189_265
ATACATACAAAGGACCTGATGGTAATGTCACCTTTGTACAGAAAGTTGCCTTCGGTATGTTTGCTGGAGGAACTGGTGCATTTGTCGGTACTCCAGCTGAGCTAGCATTAATTCGAATGA
>OG0000317-Craseoa-lathetica49189_318
GGTATGTTTGCTGGAGGAACTGGTGCATTTGTCGGTACTCCAGCTGAGCTAGCATTAATTCGAATGACTTCAGATGGAAGGTTACCGAAAAGTGAACAAAGAGGATATAAAAATGTTTTT
>OG0000317-Craseoa-lathetica49189_371
ATTAATTCGAATGACTTCAGATGGAAGGTTACCGAAAAGTGAACAAAGAGGATATAAAAATGTTTTTGATGCGTTATTTCGTGTGGTAAAAGAAGAAGGTGTCTTTACGTTATGGAGAGG
>OG0000317-Craseoa-lathetica49189_424
ATAAAAATGTTTTTGATGCGTTATTTCGTGTGGTAAAAGAAGAAGGTGTCTTTACGTTATGGAGAGGTTGTATGCCAACAATAGTAAGAGCTATATTTGTTAATGCTGCTCAATTAGCTA
>OG0000317-Craseoa-lathetica49189_477
ACGTTATGGAGAGGTTGTATGCCAACAATAGTAAGAGCTATATTTGTTAATGCTGCTCAATTAGCTACTTATTCTCAAGCTAAACAATTTCTTCTGTCAACCTCATACTTCTCTGATAAC
>OG0000317-Craseoa-lathetica49189_530
TGCTCAATTAGCTACTTATTCTCAAGCTAAACAATTTCTTCTGTCAACCTCATACTTCTCTGATAACATTGGATGTCACTTTGCTGCAAGCATGATAAGTGGCTTAGCAACCACTTGGGC
>OG0000317-Craseoa-lathetica49189_583
ACTTCTCTGATAACATTGGATGTCACTTTGCTGCAAGCATGATAAGTGGCTTAGCAACCACTTGGGCATCTTTACCACCTGATATAGTAAAAACAAGAGTCCAGAGTATGAAAGTTATCA
>OG0000317-Craseoa-lathetica49189_636
GCAACCACTTGGGCATCTTTACCACCTGATATAGTAAAAACAAGAGTCCAGAGTATGAAAGTTATCAATGGGGTTCCAGAATACTCTGGGGGAATAGATGCGTTAACCAAAATTGTTCGA
>OG0000317-Craseoa-lathetica49189_689
TATGAAAGTTATCAATGGGGTTCCAGAATACTCTGGGGGAATAGATGCGTTAACCAAAATTGTTCGAAATGAAGGTGTTTTATCTTTATGGAAAGGATTTACTCCTTGCTACTTTAGGAT
>OG0000317-Craseoa-lathetica49189_729
ATAGATGCGTTAACCAAAATTGTTCGAAATGAAGGTGTTTTATCTTTATGGAAAGGATTTACTCCTTGCTACTTTAGGATTGGCCCTCACACTGTATTAACATTTATATTCCTCGAGCAA
>OG0000317-Craterolophus-convolvulus3176_0
ATCCCAAGTTACATGAGATTTGTGATGGGTGGGACGTCGGGTATTGCTGCCACATGCTGTGTTCAACCACTGGATCTTGTCAAGACAAGAATGCAAATGAGCGGAATGGCGGGTGGTGCT
>OG0000317-Craterolophus-convolvulus3176_51
ACATGCTGTGTTCAACCACTGGATCTTGTCAAGACAAGAATGCAAATGAGCGGAATGGCGGGTGGTGCTCGTGAACACAAGACAATGTTTCATGCAATGATGAACATCTTGCGACAGGAA
>OG0000317-Craterolophus-convolvulus3176_102
GGAATGGCGGGTGGTGCTCGTGAACACAAGACAATGTTTCATGCAATGATGAACATCTTGCGACAGGAAGGCGTTTTCGGAGTGTACAACGGTCTGTCTGCTGCTGTTCTTCGACAAGCG
>OG0000317-Craterolophus-convolvulus3176_153
AACATCTTGCGACAGGAAGGCGTTTTCGGAGTGTACAACGGTCTGTCTGCTGCTGTTCTTCGACAAGCGACCTACACTACAACCCGTCTGGGTGTGTTTACAAGTCTGATGGAAAAATTT
>OG0000317-Craterolophus-convolvulus3176_204
GCTGTTCTTCGACAAGCGACCTACACTACAACCCGTCTGGGTGTGTTTACAAGTCTGATGGAAAAATTTAAGAACCCTGACGGCACACCACCTGCTTTTATGAAGAAAGTTGGTCTAGCT
>OG0000317-Craterolophus-convolvulus3176_255
AGTCTGATGGAAAAATTTAAGAACCCTGACGGCACACCACCTGCTTTTATGAAGAAAGTTGGTCTAGCTATGGCTGCAGGAGGCATTGGATCTTTCATCGGAACGCCTGCGGAAATTTCA
>OG0000317-Craterolophus-convolvulus3176_306
AAGAAAGTTGGTCTAGCTATGGCTGCAGGAGGCATTGGATCTTTCATCGGAACGCCTGCGGAAATTTCATTAATTCGAATGACTTCCGATGGAAGGCTACCAGTGAATGAACGTAGGAAC
>OG0000317-Craterolophus-convolvulus3176_357
ACGCCTGCGGAAATTTCATTAATTCGAATGACTTCCGATGGAAGGCTACCAGTGAATGAACGTAGGAACTACAAGAATGTCTTTGACGCCCTGATTCGGATTATCCGGGAAGAAGGAATT
>OG0000317-Craterolophus-convolvulus3176_408
GTGAATGAACGTAGGAACTACAAGAATGTCTTTGACGCCCTGATTCGGATTATCCGGGAAGAAGGAATTTTCACATTGTGGAGGGGTTGTGTGCCAACTGTTGCTCGTGCAATGGTCGTC
>OG0000317-Craterolophus-convolvulus3176_459
ATCCGGGAAGAAGGAATTTTCACATTGTGGAGGGGTTGTGTGCCAACTGTTGCTCGTGCAATGGTCGTCAACGCCGCTCAGCTTGTTACTTATGCACAGTTCAAACAATTTTTACTGACC
>OG0000317-Ectopleura-larynx2254_0
ATACCAAAATATGCGAGATTTGCAATGGGCGGTGCCGCTGGTATGGCAGCCACTTGCATCGTTCAGCCAATGGATCTTGTTAAAACGCGCATGCAAATGAGCGGAATATCGGGTGCTGTT
>OG0000317-Ectopleura-larynx2254_53
TTGCATCGTTCAGCCAATGGATCTTGTTAAAACGCGCATGCAAATGAGCGGAATATCGGGTGCTGTTCGAGAGCACAAAACCGCACTTCATGCTCTTGTTAACATCTCCCGCAAAGAAGG
>OG0000317-Ectopleura-larynx2254_106
TATCGGGTGCTGTTCGAGAGCACAAAACCGCACTTCATGCTCTTGTTAACATCTCCCGCAAAGAAGGTGTCTTTGCCCTGTACACAGGACTGTCTGCAGGTCTGCTTCGGCAAGCCTCAT
>OG0000317-Ectopleura-larynx2254_159
TCCCGCAAAGAAGGTGTCTTTGCCCTGTACACAGGACTGTCTGCAGGTCTGCTTCGGCAAGCCTCATACACCACTGTGCGGCTGGGAGTTTTCACAAGTCTCAGTGACCACTACAAGAAT
>OG0000317-Ectopleura-larynx2254_212
TCGGCAAGCCTCATACACCACTGTGCGGCTGGGAGTTTTCACAAGTCTCAGTGACCACTACAAGAATGAAGACGGAAACATCACATTTCTTCAAAAGTGTGCATTTGGTATGACTGGCGG
>OG0000317-Ectopleura-larynx2254_265
ACCACTACAAGAATGAAGACGGAAACATCACATTTCTTCAAAAGTGTGCATTTGGTATGACTGGCGGAGCCATTGGAGCGTTTATCGGAACGCCGGCAGAAATTGCTCTGATCAGAATGA
>OG0000317-Ectopleura-larynx2254_318
GGTATGACTGGCGGAGCCATTGGAGCGTTTATCGGAACGCCGGCAGAAATTGCTCTGATCAGAATGACAAGTGATGGTCGACTGCCGAAAGCGGAACAGCGGGGATATAAGAATGTGTTC
>OG0000317-Ectopleura-larynx2254_371
TCTGATCAGAATGACAAGTGATGGTCGACTGCCGAAAGCGGAACAGCGGGGATATAAGAATGTGTTCAACGCATTGTACCGTATCATCACGGAGGAGGGAGTATTTACTCTCTGGCGGGG
>OG0000317-Ectopleura-larynx2254_424
ATAAGAATGTGTTCAACGCATTGTACCGTATCATCACGGAGGAGGGAGTATTTACTCTCTGGCGGGGATGCATGCCAACTGTGACACGTGCCATATTCGTAAATGCAGCACAACTAGCCA
>OG0000317-Ectopleura-larynx2254_477
ACTCTCTGGCGGGGATGCATGCCAACTGTGACACGTGCCATATTCGTAAATGCAGCACAACTAGCCACGTATGCGCAAGTCAAGCAGTTTCTTCTCGGTACCAAATATTTTGAAGACAAC
>OG0000317-Ectopleura-larynx2254_530
AGCACAACTAGCCACGTATGCGCAAGTCAAGCAGTTTCTTCTCGGTACCAAATATTTTGAAGACAACATCGGTTGTCATTTTTCTGCAAGTATGGTCAGTGGGTTAGCTACAACATGGGC
>OG0000317-Ectopleura-larynx2254_583
ATTTTGAAGACAACATCGGTTGTCATTTTTCTGCAAGTATGGTCAGTGGGTTAGCTACAACATGGGCTTCGCTACCGCCAGATTTGGTGAAAACGCGAGTTCAAAGCATGAAGGTGATTA
>OG0000317-Ectopleura-larynx2254_636
GCTACAACATGGGCTTCGCTACCGCCAGATTTGGTGAAAACGCGAGTTCAAAGCATGAAGGTGATTAACGGCAAACCGGAATATAAAAATGGCTTGGATGTTCTGGTACAGGTGATGCGA
>OG0000317-Ectopleura-larynx2254_689
CATGAAGGTGATTAACGGCAAACCGGAATATAAAAATGGCTTGGATGTTCTGGTACAGGTGATGCGAAAGGAGGGTGTTTTTTCTTTGTGGAAAGGTTTTACACCTTGTTATTTCCGTAT
>OG0000317-Ectopleura-larynx2254_729
TTGGATGTTCTGGTACAGGTGATGCGAAAGGAGGGTGTTTTTTCTTTGTGGAAAGGTTTTACACCTTGTTATTTCCGTATTGCCCCTCATACCGTGTTCACATTTATTTTCTTAGAGCAA
>OG0000317-Eunicella-verrucosa18321_0
ATCCCAAATTATGCTCGCTTTCTTATGGGTGGTTTGTCTGGCATGGCAGCGACATGTTTTGTTCAACCTCTCGACTTGGTCAAAACAAGAATGCAAATGAGTGGTGCTGGAGGGGCTGTC
>OG0000317-Eunicella-verrucosa18321_53
ATGTTTTGTTCAACCTCTCGACTTGGTCAAAACAAGAATGCAAATGAGTGGTGCTGGAGGGGCTGTCCGTGAACACAAAACAAGTTTTCATGCAGTTGTCAGTATCATAAGAAAAGAAGG
>OG0000317-Eunicella-verrucosa18321_106
CTGGAGGGGCTGTCCGTGAACACAAAACAAGTTTTCATGCAGTTGTCAGTATCATAAGAAAAGAAGGCTTTTTTGGAGTATATAATGGATTATCTGCGGCACTAATGCGGCAAGCAACTT
>OG0000317-Eunicella-verrucosa18321_159
ATAAGAAAAGAAGGCTTTTTTGGAGTATATAATGGATTATCTGCGGCACTAATGCGGCAAGCAACTTATACCACGACAAGGTTGGGAGTGTATACAAGTCTTTATGAGAAGTTTAAAGGT
>OG0000317-Eunicella-verrucosa18321_212
GCGGCAAGCAACTTATACCACGACAAGGTTGGGAGTGTATACAAGTCTTTATGAGAAGTTTAAAGGTCCCGAAGGTCAACAACCACATTTTCTTATAAAATGTGCACTTGGTATTACAGC
>OG0000317-Eunicella-verrucosa18321_265
AGAAGTTTAAAGGTCCCGAAGGTCAACAACCACATTTTCTTATAAAATGTGCACTTGGTATTACAGCAGGAGCTATTGGAGCGTTTGTTGGAACACCAGCTGATCTTTCACTTATCAGAA
>OG0000317-Eunicella-verrucosa18321_318
CTTGGTATTACAGCAGGAGCTATTGGAGCGTTTGTTGGAACACCAGCTGATCTTTCACTTATCAGAATGACAGCAGATGGACGACTACCACTGGCTGAACGACGTAACTACACAAGTGTG
>OG0000317-Eunicella-verrucosa18321_371
TTCACTTATCAGAATGACAGCAGATGGACGACTACCACTGGCTGAACGACGTAACTACACAAGTGTGTTTAATGCTCTGAAGAGAATTGCAACTGAAGAAGGTTTTACAGCTTTGTGGAC
>OG0000317-Eunicella-verrucosa18321_424
ACTACACAAGTGTGTTTAATGCTCTGAAGAGAATTGCAACTGAAGAAGGTTTTACAGCTTTGTGGACGGGTTGTATTCCCACAATGACTCGAGCTATGGTTGTTAATGCAGCGCAGTTGG
>OG0000317-Eunicella-verrucosa18321_477
ACAGCTTTGTGGACGGGTTGTATTCCCACAATGACTCGAGCTATGGTTGTTAATGCAGCGCAGTTGGCCACATACTCGCAAGCCAAACAATTTATTCTTGGAACAGGATATTTTGAGGAT
>OG0000317-Eunicella-verrucosa18321_530
TGCAGCGCAGTTGGCCACATACTCGCAAGCCAAACAATTTATTCTTGGAACAGGATATTTTGAGGATAACATTGCATGTCATTTTACTGCCAGTATGATTAGCGGCCTAACAACAACATA
>OG0000317-Eunicella-verrucosa18321_583
GATATTTTGAGGATAACATTGCATGTCATTTTACTGCCAGTATGATTAGCGGCCTAACAACAACATATGCTTCACTGCCAGTTGATATAGCTAAGACAAGAATTCAAAACATGAAAGTAG
>OG0000317-Eunicella-verrucosa18321_636
CTAACAACAACATATGCTTCACTGCCAGTTGATATAGCTAAGACAAGAATTCAAAACATGAAAGTAGTTGATGGTGTTCCTGAGTATAAAAATGGATTTGATGTCATAGCTCGGGTTGTT
>OG0000317-Eunicella-verrucosa18321_689
AAACATGAAAGTAGTTGATGGTGTTCCTGAGTATAAAAATGGATTTGATGTCATAGCTCGGGTTGTTCGTAAAGAGGGCGTCATGTCATTATGGAAAGGTTTCACTCCATGCTACATGAG
>OG0000317-Eunicella-verrucosa18321_732
TTTGATGTCATAGCTCGGGTTGTTCGTAAAGAGGGCGTCATGTCATTATGGAAAGGTTTCACTCCATGCTACATGAGAATTGGACCTCATACAGTCTTAACTTTTATCTTCCTTGAACAA
>OG0000317-Hydractinia-polyclina29164_0
ATCCCAAAGTATGCAAGGTTTGTCATGGGTGGAGGTGCAGGAATGGCTGCAACTTGCATTGTCCAGCCCTTGGATTTGGTTAAAACTAGGATGCAGATGAGCGGTATCGCTGGGGCTGCA
>OG0000317-Hydractinia-polyclina29164_53
TTGCATTGTCCAGCCCTTGGATTTGGTTAAAACTAGGATGCAGATGAGCGGTATCGCTGGGGCTGCAAAGGAACATAAAACTGCAATACATGCATTGGCTTCAGTGATTAAAAATGAAGG
>OG0000317-Hydractinia-polyclina29164_106
TCGCTGGGGCTGCAAAGGAACATAAAACTGCAATACATGCATTGGCTTCAGTGATTAAAAATGAAGGACCTTTAGCTGTTTATAATGGTTTGTCAGCAGCATTGTTAAGACAAGCCACCT
>OG0000317-Hydractinia-polyclina29164_159
ATTAAAAATGAAGGACCTTTAGCTGTTTATAATGGTTTGTCAGCAGCATTGTTAAGACAAGCCACCTACACAACAACTAGGTTGGGTATTTTTACCAGCCTTACCGATCATTATAAAGGA
>OG0000317-Hydractinia-polyclina29164_212
AAGACAAGCCACCTACACAACAACTAGGTTGGGTATTTTTACCAGCCTTACCGATCATTATAAAGGACCCAGTGGTAATGTTACGTTTTTACAAAAATGTGCATTTGGAATGACAGCAGG
>OG0000317-Hydractinia-polyclina29164_265
ATCATTATAAAGGACCCAGTGGTAATGTTACGTTTTTACAAAAATGTGCATTTGGAATGACAGCAGGCGGCATAGGTGCTTTTGTTGGAACTCCAGCAGAGTTGGCATTGATTCGAATGA
>OG0000317-Hydractinia-polyclina29164_318
[truncated: 5,608,748 more chars]
