# Supplementary material for: Tackling the phylogenetic conundrum of Hydroidolina (Cnidaria: Medusozoa: Hydrozoa) by assessing competing tree topologies with targeted high-throughput sequencing
Source: PeerJ. 2021 Sep 9;9:e12104. doi: 10.7717/peerj.12104 (PMC8435201; doi:10.7717/peerj.12104)
Supplement: Supplemental Information 2 [file peerj-09-12104-s002.nex]

#nexus

begin data;
	dimensions ntax = 44 nchar = 21816;
	format  datatype = protein interleave=yes gap = - missing = ?;

	matrix

[Source of sequence data: ./OG0000023.aligned.FAA-gb]

	Abylopsis_tetragona_OLD	???????????????????????????????????????????????????????????????????????????????
	Aegina_citrea_OLD	???????????????????????????????????????????????????????????????????????????????
	Agalma_elegans_OLD	???????????????????????????????????????????????????????????????????????????????
	Aglaophenia_kelp	CPHTIGVEFGTRIVEVASQKIKLQIWDTAGQERFRAVTRSYYRGAAGALMVYDITRRSTYNHLSSWLTDARNLTNPNTV
	Aglaura_hemistoma	???????????????????????????????????????????????????????????????????????????????
	Alatina_alata_OLD	???????????????????????????????????????????????????????????????????????????????
	Athorybia_rosacea	???????????????????????????????????????????????????????????????????????????????
	Atolla_vanhoeffeni_OLD	???????????????????????????????????????????????????????????????????????????????
	Aurelia_aurita_Dave_OLD	???????????????????????????????????????????????????????????????????????????????
	Calvadosia_cruxmelitensis_OLD	???????????????????????????????????????????????????????????????????????????????
	Cassiopea_OLD	???????????????????????????????????????????????????????????????????????????????
	Chrysaora_chesapeaki_Bayha	???????????????????????????????????????????????????????????????????????????????
	Clytia_hemisphaerica_OLD	???????????????????????????????????????????????????????????????????????????????
	Craseoa_lathetica_OLD	???????????????????????????????????????????????????????????????????????????????
	Craspedacusta_sowerbyi_OLD	???????????????????????????????????????????????????????????????????????????????
	Craterolophus_convolvulus_OLD	???????????????????????????????????????????????????????????????????????????????
	Cyanea_capillata_OLD	???????????????????????????????????????????????????????????????????????????????
	Dynamena_crisioides	???????????????????????????????????????????????????????????????????????????????
	Ectopleura_larynx_OLD	???????????????????????????????????????????????????????????????????????????????
	Haliclystus_auricula	-------------------------WDTAGQERFRTITSSYYRGAHGIIIVYDVTDQV---------------------
	Hydra_magnipapillata_OLD	???????????????????????????????????????????????????????????????????????????????
	Hydra_oligactis_OLD	???????????????????????????????????????????????????????????????????????????????
	Hydra_viridissima_OLD	???????????????????????????????????????????????????????????????????????????????
	Hydra_vulgaris_OLD	???????????????????????????????????????????????????????????????????????????????
	Hydractinia_polyclina_OLD	???????????????????????????????????????????????????????????????????????????????
	Hydractinia_symbiolongicarpus_OLD	???????????????????????????????????????????????????????????????????????????????
	Merga_violacea	???????????????????????????????????????????????????????????????????????????????
	Millepora_dichotoma	???????????????????????????????????????????????????????????????????????????????
	Myrionema_S36	SFHTIGVEFGTRIVEVSSQKIKLQIWDTAGQERFRAVTRSYYRGAAGALMVYDITRRSTYNHLSSWLTDARNLTNPNTV
	Nanomia_bijuga_OLD	???????????????????????????????????????????????????????????????????????????????
	Nemalecium_lighti	CPHTIGVEFGTRIVEVASQKIKLQIWDTAGQERFRAVTRSYYRGAAGALMVYDITRRSTYNHLSSWLTDARNLTNPNTV
	Pennaria_disticha	???????????????????????????????????????????????????????????????????????????????
	Periphylla_periphylla_OLD	???????????????????????????????????????????????????????????????????????????????
	Physalia_physalis_OLD	???????????????????????????????????????????????????????????????????????????????
	Plumularia_S39	---TIGVDFKIRTINVDGERVKLQIWDTAGQERFRTITST---------------------------------------
	Podocoryna_S22	???????????????????????????????????????????????????????????????????????????????
	Podocoryna_carnea_OLD	???????????????????????????????????????????????????????????????????????????????
	Proboscidactyla_S13	???????????????????????????????????????????????????????????????????????????????
	Solmundaegina_nematophora	???????????????????????????????????????????????????????????????????????????????
	Staurodiscus_S19	CQFYILAAFLTQTVCFDDTTVKFEIWDTAGQERYHSLAPMYYRGSQAAIVVYDITNPVS--------------------
	Stomolophus_meleagris_OLD	???????????????????????????????????????????????????????????????????????????????
	Tripedalia_cystophora_OLD	???????????????????????????????????????????????????????????????????????????????
	Ventromma_halecioides	CPHTIGVEFGTRIVEVASQKIKLQIWDTAGQERFRAVTRSYYRGAAGALMVYDITRRSTYNHLSSWLTDARNLTNPNTV
	Zancleopsis_tentaculata	???????????????????????????????????????????????????????????????????????????????
[Source of sequence data: ./OG0000175.aligned.FAA-gb]

	Abylopsis_tetragona_OLD	????????????????????????????????????????????????????????
	Aegina_citrea_OLD	????????????????????????????????????????????????????????
	Agalma_elegans_OLD	????????????????????????????????????????????????????????
	Aglaophenia_kelp	GGDF---TKGNGTGGKSIYGE-KFPDENFKLKHTGRNPF---------NGK----C
	Aglaura_hemistoma	????????????????????????????????????????????????????????
	Alatina_alata_OLD	????????????????????????????????????????????????????????
	Athorybia_rosacea	????????????????????????????????????????????????????????
	Atolla_vanhoeffeni_OLD	????????????????????????????????????????????????????????
	Aurelia_aurita_Dave_OLD	????????????????????????????????????????????????????????
	Calvadosia_cruxmelitensis_OLD	????????????????????????????????????????????????????????
	Cassiopea_OLD	????????????????????????????????????????????????????????
	Chrysaora_chesapeaki_Bayha	????????????????????????????????????????????????????????
	Clytia_hemisphaerica_OLD	????????????????????????????????????????????????????????
	Craseoa_lathetica_OLD	????????????????????????????????????????????????????????
	Craspedacusta_sowerbyi_OLD	????????????????????????????????????????????????????????
	Craterolophus_convolvulus_OLD	????????????????????????????????????????????????????????
	Cyanea_capillata_OLD	????????????????????????????????????????????????????????
	Dynamena_crisioides	---------GNGTGGKSIYGE-KFPDENFKLKHVGKGVLSMANAGPNTNGSQFFLC
	Ectopleura_larynx_OLD	????????????????????????????????????????????????????????
	Haliclystus_auricula	-----------------------ISDENFSMLHDRPFLLSMANRGPNTNGSQFFM-
	Hydra_magnipapillata_OLD	????????????????????????????????????????????????????????
	Hydra_oligactis_OLD	????????????????????????????????????????????????????????
	Hydra_viridissima_OLD	????????????????????????????????????????????????????????
	Hydra_vulgaris_OLD	????????????????????????????????????????????????????????
	Hydractinia_polyclina_OLD	????????????????????????????????????????????????????????
	Hydractinia_symbiolongicarpus_OLD	????????????????????????????????????????????????????????
	Merga_violacea	????????????????????????????????????????????????????????
	Millepora_dichotoma	????????????????????????????????????????????????????????
	Myrionema_S36	????????????????????????????????????????????????????????
	Nanomia_bijuga_OLD	????????????????????????????????????????????????????????
	Nemalecium_lighti	GSQFFITTSGNGTGGKSIYGE-KFPDENFKLKHTGKGILSMANAGPNTNGSQFFLC
	Pennaria_disticha	----------------SIYGE-TFDDENFEIKHMGAGTVSMANAGPDTNGSQFFIT
	Periphylla_periphylla_OLD	????????????????????????????????????????????????????????
	Physalia_physalis_OLD	????????????????????????????????????????????????????????
	Plumularia_S39	GGDF---TNGDGTGVCSIYGGIDFPDENFDLKHDA---------------------
	Podocoryna_S22	????????????????????????????????????????????????????????
	Podocoryna_carnea_OLD	????????????????????????????????????????????????????????
	Proboscidactyla_S13	????????????????????????????????????????????????????????
	Solmundaegina_nematophora	????????????????????????????????????????????????????????
	Staurodiscus_S19	GGDF---TNSNGTGGKSIYSK-RFPDENFKIEHTAPTSF--------------YGC
	Stomolophus_meleagris_OLD	????????????????????????????????????????????????????????
	Tripedalia_cystophora_OLD	????????????????????????????????????????????????????????
	Ventromma_halecioides	????????????????????????????????????????????????????????
	Zancleopsis_tentaculata	GGDF---TRGDGTGGKSIYGN-KFPDENFKLKHTGKGILSMANAGPNTNGSQFFIC
[Source of sequence data: ./OG0000289.aligned.FAA-gb]

	Abylopsis_tetragona_OLD	???????????????????????????????????????????????????????????????????????????????????????????????????
	Aegina_citrea_OLD	???????????????????????????????????????????????????????????????????????????????????????????????????
	Agalma_elegans_OLD	???????????????????????????????????????????????????????????????????????????????????????????????????
	Aglaophenia_kelp	EQTLALIKPDAIENANEIEEIILRKGFLILQTRRVHLTPEQTSEFYAEHYGKMFFPSLVAFMSSGEVLALVLARKNAIMHWRSVIGPTQTATARDEAPD
	Aglaura_hemistoma	EQTLALIKPDAIDKVYEIEDLILRQGFAILKKRRVRLTPEQTSDFYYEHYGKMFYPSLVAFMSSGEIQAMILARKDAVQCWRTIIGPTHTAKARDEDPF
	Alatina_alata_OLD	???????????????????????????????????????????????????????????????????????????????????????????????????
	Athorybia_rosacea	???????????????????????????????????????????????????????????????????????????????????????????????????
	Atolla_vanhoeffeni_OLD	???????????????????????????????????????????????????????????????????????????????????????????????????
	Aurelia_aurita_Dave_OLD	???????????????????????????????????????????????????????????????????????????????????????????????????
	Calvadosia_cruxmelitensis_OLD	???????????????????????????????????????????????????????????????????????????????????????????????????
	Cassiopea_OLD	???????????????????????????????????????????????????????????????????????????????????????????????????
	Chrysaora_chesapeaki_Bayha	-----------------------------LQKRRMQMTPEQTSEFYAEHYGKMFFPSLVAFMS------------------------------------
	Clytia_hemisphaerica_OLD	???????????????????????????????????????????????????????????????????????????????????????????????????
	Craseoa_lathetica_OLD	???????????????????????????????????????????????????????????????????????????????????????????????????
	Craspedacusta_sowerbyi_OLD	???????????????????????????????????????????????????????????????????????????????????????????????????
	Craterolophus_convolvulus_OLD	???????????????????????????????????????????????????????????????????????????????????????????????????
	Cyanea_capillata_OLD	???????????????????????????????????????????????????????????????????????????????????????????????????
	Dynamena_crisioides	???????????????????????????????????????????????????????????????????????????????????????????????????
	Ectopleura_larynx_OLD	???????????????????????????????????????????????????????????????????????????????????????????????????
	Haliclystus_auricula	???????????????????????????????????????????????????????????????????????????????????????????????????
	Hydra_magnipapillata_OLD	???????????????????????????????????????????????????????????????????????????????????????????????????
	Hydra_oligactis_OLD	???????????????????????????????????????????????????????????????????????????????????????????????????
	Hydra_viridissima_OLD	???????????????????????????????????????????????????????????????????????????????????????????????????
	Hydra_vulgaris_OLD	???????????????????????????????????????????????????????????????????????????????????????????????????
	Hydractinia_polyclina_OLD	???????????????????????????????????????????????????????????????????????????????????????????????????
	Hydractinia_symbiolongicarpus_OLD	???????????????????????????????????????????????????????????????????????????????????????????????????
	Merga_violacea	???????????????????????????????????????????????????????????????????????????????????????????????????
	Millepora_dichotoma	???????????????????????????????????????????????????????????????????????????????????????????????????
	Myrionema_S36	???????????????????????????????????????????????????????????????????????????????????????????????????
	Nanomia_bijuga_OLD	???????????????????????????????????????????????????????????????????????????????????????????????????
	Nemalecium_lighti	EQTLALIKPDAVEKADEIEEIILKEGFSILQRRRVRLTPEQTSEFYAEHYGKMFFPSLVAFMSSGDVLALVLARKDAINHWRNVIGPTQTSKARDEVPD
	Pennaria_disticha	???????????????????????????????????????????????????????????????????????????????????????????????????
	Periphylla_periphylla_OLD	???????????????????????????????????????????????????????????????????????????????????????????????????
	Physalia_physalis_OLD	???????????????????????????????????????????????????????????????????????????????????????????????????
	Plumularia_S39	--------------------------------RRVHLTPEQTSEFYAEHYGKMFFPSLVAFMSSGEVLALVLARKNAIYHWRDIIGPTQTARARDEVPD
	Podocoryna_S22	???????????????????????????????????????????????????????????????????????????????????????????????????
	Podocoryna_carnea_OLD	???????????????????????????????????????????????????????????????????????????????????????????????????
	Proboscidactyla_S13	???????????????????????????????????????????????????????????????????????????????????????????????????
	Solmundaegina_nematophora	???????????????????????????????????????????????????????????????????????????????????????????????????
	Staurodiscus_S19	???????????????????????????????????????????????????????????????????????????????????????????????????
	Stomolophus_meleagris_OLD	???????????????????????????????????????????????????????????????????????????????????????????????????
	Tripedalia_cystophora_OLD	???????????????????????????????????????????????????????????????????????????????????????????????????
	Ventromma_halecioides	???????????????????????????????????????????????????????????????????????????????????????????????????
	Zancleopsis_tentaculata	???????????????????????????????????????????????????????????????????????????????????????????????????
[Source of sequence data: ./OG0000409.aligned.FAA-gb]

	Abylopsis_tetragona_OLD	?????????????????????????????????????????????????????????????????????????????????????????????????????????????????????????????
	Aegina_citrea_OLD	?????????????????????????????????????????????????????????????????????????????????????????????????????????????????????????????
	Agalma_elegans_OLD	?????????????????????????????????????????????????????????????????????????????????????????????????????????????????????????????
	Aglaophenia_kelp	SNFAMGNTIQTTRIVYMLDFGLARQYVNNEGKVRAPRSVAGFRGTVRYASITAHENKEMSRRDDLWSVFYMLVEFAQGSLPWRKLKDK-------------------------------------
	Aglaura_hemistoma	?????????????????????????????????????????????????????????????????????????????????????????????????????????????????????????????
	Alatina_alata_OLD	?????????????????????????????????????????????????????????????????????????????????????????????????????????????????????????????
	Athorybia_rosacea	?????????????????????????????????????????????????????????????????????????????????????????????????????????????????????????????
	Atolla_vanhoeffeni_OLD	?????????????????????????????????????????????????????????????????????????????????????????????????????????????????????????????
	Aurelia_aurita_Dave_OLD	?????????????????????????????????????????????????????????????????????????????????????????????????????????????????????????????
	Calvadosia_cruxmelitensis_OLD	?????????????????????????????????????????????????????????????????????????????????????????????????????????????????????????????
	Cassiopea_OLD	?????????????????????????????????????????????????????????????????????????????????????????????????????????????????????????????
	Chrysaora_chesapeaki_Bayha	?????????????????????????????????????????????????????????????????????????????????????????????????????????????????????????????
	Clytia_hemisphaerica_OLD	?????????????????????????????????????????????????????????????????????????????????????????????????????????????????????????????
	Craseoa_lathetica_OLD	?????????????????????????????????????????????????????????????????????????????????????????????????????????????????????????????
	Craspedacusta_sowerbyi_OLD	?????????????????????????????????????????????????????????????????????????????????????????????????????????????????????????????
	Craterolophus_convolvulus_OLD	?????????????????????????????????????????????????????????????????????????????????????????????????????????????????????????????
	Cyanea_capillata_OLD	?????????????????????????????????????????????????????????????????????????????????????????????????????????????????????????????
	Dynamena_crisioides	-------------------------------------------GTVRYASITAHENKEMARRDDLWSVFYMLVEFAQGSLPWRKLKDKEEVGKYKKAYEHKQLLKHMPADFKDFLDHINQLDYAD
	Ectopleura_larynx_OLD	?????????????????????????????????????????????????????????????????????????????????????????????????????????????????????????????
	Haliclystus_auricula	?????????????????????????????????????????????????????????????????????????????????????????????????????????????????????????????
	Hydra_magnipapillata_OLD	?????????????????????????????????????????????????????????????????????????????????????????????????????????????????????????????
	Hydra_oligactis_OLD	?????????????????????????????????????????????????????????????????????????????????????????????????????????????????????????????
	Hydra_viridissima_OLD	?????????????????????????????????????????????????????????????????????????????????????????????????????????????????????????????
	Hydra_vulgaris_OLD	?????????????????????????????????????????????????????????????????????????????????????????????????????????????????????????????
	Hydractinia_polyclina_OLD	?????????????????????????????????????????????????????????????????????????????????????????????????????????????????????????????
	Hydractinia_symbiolongicarpus_OLD	?????????????????????????????????????????????????????????????????????????????????????????????????????????????????????????????
	Merga_violacea	--------------------------------------------------ISCHCF-EMARRDDLWSVFYMLVEFAQGSLPWRKFKDK-------------------------------------
	Millepora_dichotoma	?????????????????????????????????????????????????????????????????????????????????????????????????????????????????????????????
	Myrionema_S36	?????????????????????????????????????????????????????????????????????????????????????????????????????????????????????????????
	Nanomia_bijuga_OLD	?????????????????????????????????????????????????????????????????????????????????????????????????????????????????????????????
	Nemalecium_lighti	-----------------------------------PRSVAGFRGTVRYASITAHENKEMARRDDLWSVFYMLVEFAQGSLPWRKYKDKEEVGKFKKSYEHKNLLKHMPAEFKDFLQHITSLQYAD
	Pennaria_disticha	SNFAMGNTKNTNRVVYMLDFGLARQYVNNEGNVRAPRSVAGFRGTVRYAAVTAHENKEMARRDDLWSVFYMLVEFSQGSLPWRKYKDKEEVGKFKKAYDHKLLLKHMPSEFKEFLAHIQSLKYAD
	Periphylla_periphylla_OLD	?????????????????????????????????????????????????????????????????????????????????????????????????????????????????????????????
	Physalia_physalis_OLD	?????????????????????????????????????????????????????????????????????????????????????????????????????????????????????????????
	Plumularia_S39	SNFAMGNTSQTCRIVFMLDFGLARQYINNEGNVRAPRAVAGFRGTVRYASITAHENKEMARRDDLWSVFYMLVEFAQGSLPWRKYKDKEEVGKFKKSYEHKQLLKHMPAEFKDFLDHIRHLEYAD
	Podocoryna_S22	?????????????????????????????????????????????????????????????????????????????????????????????????????????????????????????????
	Podocoryna_carnea_OLD	?????????????????????????????????????????????????????????????????????????????????????????????????????????????????????????????
	Proboscidactyla_S13	?????????????????????????????????????????????????????????????????????????????????????????????????????????????????????????????
	Solmundaegina_nematophora	?????????????????????????????????????????????????????????????????????????????????????????????????????????????????????????????
	Staurodiscus_S19	?????????????????????????????????????????????????????????????????????????????????????????????????????????????????????????????
	Stomolophus_meleagris_OLD	?????????????????????????????????????????????????????????????????????????????????????????????????????????????????????????????
	Tripedalia_cystophora_OLD	?????????????????????????????????????????????????????????????????????????????????????????????????????????????????????????????
	Ventromma_halecioides	SNFAMGNTNQTSRIVYMLDFGLARQYINNE-------------GNVRAVSVV-----EMARRDDLWSVFYMLVEFAQGSLPWRKYKDK-------------------------------------
	Zancleopsis_tentaculata	?????????????????????????????????????????????????????????????????????????????????????????????????????????????????????????????
[Source of sequence data: ./OG0001643.aligned.FAA-gb]

	Abylopsis_tetragona_OLD	?????????????????????????????????????????????????????????????????????????????????????????????????????????????????????????????????????????????????????????????????????????????????????????????????
	Aegina_citrea_OLD	?????????????????????????????????????????????????????????????????????????????????????????????????????????????????????????????????????????????????????????????????????????????????????????????????
	Agalma_elegans_OLD	?????????????????????????????????????????????????????????????????????????????????????????????????????????????????????????????????????????????????????????????????????????????????????????????????
	Aglaophenia_kelp	-------------SVGKTSLMNQYVNKKFSNQYKATIGADFLTKEVMVDDRLVTMQIWDTAGQERFQSLGVAFYRGA-DCCVLVFDVTAPNSFKTLDSWRDEFLIQASPRDPENFPFVVLGNKVDLE------------------------------------------------------------------
	Aglaura_hemistoma	?????????????????????????????????????????????????????????????????????????????????????????????????????????????????????????????????????????????????????????????????????????????????????????????????
	Alatina_alata_OLD	?????????????????????????????????????????????????????????????????????????????????????????????????????????????????????????????????????????????????????????????????????????????????????????????????
	Athorybia_rosacea	?????????????????????????????????????????????????????????????????????????????????????????????????????????????????????????????????????????????????????????????????????????????????????????????????
	Atolla_vanhoeffeni_OLD	?????????????????????????????????????????????????????????????????????????????????????????????????????????????????????????????????????????????????????????????????????????????????????????????????
	Aurelia_aurita_Dave_OLD	?????????????????????????????????????????????????????????????????????????????????????????????????????????????????????????????????????????????????????????????????????????????????????????????????
	Calvadosia_cruxmelitensis_OLD	?????????????????????????????????????????????????????????????????????????????????????????????????????????????????????????????????????????????????????????????????????????????????????????????????
	Cassiopea_OLD	?????????????????????????????????????????????????????????????????????????????????????????????????????????????????????????????????????????????????????????????????????????????????????????????????
	Chrysaora_chesapeaki_Bayha	?????????????????????????????????????????????????????????????????????????????????????????????????????????????????????????????????????????????????????????????????????????????????????????????????
	Clytia_hemisphaerica_OLD	?????????????????????????????????????????????????????????????????????????????????????????????????????????????????????????????????????????????????????????????????????????????????????????????????
	Craseoa_lathetica_OLD	?????????????????????????????????????????????????????????????????????????????????????????????????????????????????????????????????????????????????????????????????????????????????????????????????
	Craspedacusta_sowerbyi_OLD	?????????????????????????????????????????????????????????????????????????????????????????????????????????????????????????????????????????????????????????????????????????????????????????????????
	Craterolophus_convolvulus_OLD	?????????????????????????????????????????????????????????????????????????????????????????????????????????????????????????????????????????????????????????????????????????????????????????????????
	Cyanea_capillata_OLD	?????????????????????????????????????????????????????????????????????????????????????????????????????????????????????????????????????????????????????????????????????????????????????????????????
	Dynamena_crisioides	KPNFLKVIILGDGAVGKSALMNRFVNNKFDSQSFHTIGVEFLNKEVKVQNEAYTLQIWDTAGQERFKSLRTPFYRGS-DICLLVYSVDDEQSFYNLDIWKREFLYYADIKDPDIFPFVLLGNKCDLKNVEVKSDDVASWCRANGNMKHFHTSAKDSTNVELAFSSSVERWLNLEKQLDKQMKASPSYSTQVNL
	Ectopleura_larynx_OLD	?????????????????????????????????????????????????????????????????????????????????????????????????????????????????????????????????????????????????????????????????????????????????????????????????
	Haliclystus_auricula	KPNFLKVVILGDGAVGKSALMNRFVNNKFDSQSFHTIGVEFLNKDVETGGQSYTLQIWDTAGQERFKSLRTPFYRGA-DVCLLVFALDDVSSFDNLDTWRREFLYYADVRDPERFPFVLLGNKSDIVSRDVRPEQISAWCRCNGNMPYYETSAKLATNVEQAFISSVDRLLELEKFLDKQLKPSANYGNAVNL
	Hydra_magnipapillata_OLD	?????????????????????????????????????????????????????????????????????????????????????????????????????????????????????????????????????????????????????????????????????????????????????????????????
	Hydra_oligactis_OLD	?????????????????????????????????????????????????????????????????????????????????????????????????????????????????????????????????????????????????????????????????????????????????????????????????
	Hydra_viridissima_OLD	?????????????????????????????????????????????????????????????????????????????????????????????????????????????????????????????????????????????????????????????????????????????????????????????????
	Hydra_vulgaris_OLD	?????????????????????????????????????????????????????????????????????????????????????????????????????????????????????????????????????????????????????????????????????????????????????????????????
	Hydractinia_polyclina_OLD	?????????????????????????????????????????????????????????????????????????????????????????????????????????????????????????????????????????????????????????????????????????????????????????????????
	Hydractinia_symbiolongicarpus_OLD	?????????????????????????????????????????????????????????????????????????????????????????????????????????????????????????????????????????????????????????????????????????????????????????????????
	Merga_violacea	KPNFLKVIILGDGAVGKSALMNRFVNNKFDSQSFHTIGVEFLNKEVRVKNETYTLQIWDTAGQERFKSLRTPFYRGS-DICLLVYAVDDAQSFYNLDTWKREFLYYADVKDADSFPFVVLGNKVDLANHEVPIEQVAAWCQDNGKMQCFETSAKDSTNVEQAFNTSVEKWLQQEQNFDKQMKPGANYNTQVNL
	Millepora_dichotoma	?????????????????????????????????????????????????????????????????????????????????????????????????????????????????????????????????????????????????????????????????????????????????????????????????
	Myrionema_S36	KPNFLKVIILGDGAVGKSALMNRFVNNKFDSQSFHTIGVEFLNKEVKMGNETYTLQIWDTAGQERFKSLRTPFYRYSFDICLPCF------------------------------------------------------------------------------------------------------------
	Nanomia_bijuga_OLD	?????????????????????????????????????????????????????????????????????????????????????????????????????????????????????????????????????????????????????????????????????????????????????????????????
	Nemalecium_lighti	KPNFLKVIILGDGAVGKSALMNRFVNNKFDSQSFHTIGVEFLNKEVKIQNEMYTLQIWDTAGQERFKSLRTPFYRGS-DICLLVYAVDDEQSFFNLDIWKREFLYYADIKDPETFPFVLLGNKCDLTNVEVKTEEVESWCRGNGNMKHFSTSAKDSTNVELAFSASVERWVNLEKQLDKQMKAAPSYSTQVNL
	Pennaria_disticha	KPNLLKVIILGDGAVGKSALMNRFVNNKFDSQSFHTIGVEFLNKEVKVGGITYTLQIWDTAGQERFKSLRTPFYRGS-DMCLLVYAVDDQQSFHNLDTWKREFEFYADVNNIDQFPFVVLGNKVDLEQHDVSIETVESWCKSNGNLQCFMTSAKNSINVDQAFVASVEKWLQFEQNLDKQMKPATNYNKQIKL
	Periphylla_periphylla_OLD	?????????????????????????????????????????????????????????????????????????????????????????????????????????????????????????????????????????????????????????????????????????????????????????????????
	Physalia_physalis_OLD	?????????????????????????????????????????????????????????????????????????????????????????????????????????????????????????????????????????????????????????????????????????????????????????????????
	Plumularia_S39	KPNFLKVIILGDGAVGKSALMNRFVNNKFDNQSFHTIGVEFLNKEVKLRNDTYTLQIWDTAGQERFKSLRTPFYRGS-DICMLVYAIDDEQSFYNLDIWKREFLYYADIKDPDTFPFVLLGNKCDLQNVEMKDEDIKTWCKANGNMEHFYTSAKNSTNVDSAFSASVERWLNLENQMDKQMKASPSYTTNINL
	Podocoryna_S22	KPNFLKVIILGDGAVGKSALMNRFVNNKFDSQSFHTIGVEFLNKEVRVNGEMYTLQIWDTAGQERFKSLRTPFYRGS-DICLLVYAVDDEQSFYNLDTWKREFLYYADVKDAELFPFVVLGNKIDLPNHEVPLEKVSAWCNENGGMKCFETSAKDSINVEQAFVASVERWLQQENTFDKQMKPGANYTNQVNL
	Podocoryna_carnea_OLD	?????????????????????????????????????????????????????????????????????????????????????????????????????????????????????????????????????????????????????????????????????????????????????????????????
	Proboscidactyla_S13	KPNFLKVIILGDGAVGKSALMNRFVNNKFDSQSFHTIGVEFLNKEVKVGGEMYTLQIWDTAGQERFKSLRTPFYR----------------------------------------------------------------------------------------------------------------------
	Solmundaegina_nematophora	?????????????????????????????????????????????????????????????????????????????????????????????????????????????????????????????????????????????????????????????????????????????????????????????????
	Staurodiscus_S19	KPNFLKVIILGDGAVGKSALMNRFVNNKFDSQSFHTIGVEFLNKEVTVNNEEYTLQIWDTAGQERFKSLRTPFYR----------------------------------------------------------------------------------------------------------------------
	Stomolophus_meleagris_OLD	?????????????????????????????????????????????????????????????????????????????????????????????????????????????????????????????????????????????????????????????????????????????????????????????????
	Tripedalia_cystophora_OLD	?????????????????????????????????????????????????????????????????????????????????????????????????????????????????????????????????????????????????????????????????????????????????????????????????
	Ventromma_halecioides	?????????????????????????????????????????????????????????????????????????????????????????????????????????????????????????????????????????????????????????????????????????????????????????????????
	Zancleopsis_tentaculata	?????????????????????????????????????????????????????????????????????????????????????????????????????????????????????????????????????????????????????????????????????????????????????????????????
[Source of sequence data: ./OG0001956.aligned.FAA-gb]

	Abylopsis_tetragona_OLD	LEVGKFLGSGGFGSVFEGRCLGRKVALKRIRHNQKNPHAVAESYMAEKVAMSLRHRNVVRVIGTTERLIVMEYAGSRNLLSIINDESEEITTCRRLKFASDIANALCYIHKQNVAHLDVKPANIIVSHRNQCKLGDFGCCKVLPE-SGVASPTTPTNSYLTGTLAYRSPELLKGDYPTCSADIYSYGICLWQLLCREKPYGNDNMYVVIFGVVSYDLRPDITPHMEQSHGEYVRLVRRCWRSQPEQRPHPRDVIIKLC
	Aegina_citrea_OLD	??????????????????????????????????????????????????????????????????????????????????????????????????????????????????????????????????????????????????????????????????????????????????????????????????????????????????????????????????????????????????????????????????
	Agalma_elegans_OLD	LEIGKFLGAGGFGSVFEGKFFGRKIALKRIHQNTKNPHAMRESFNAEKAAMSLRHRNIVRIIAATERLVLMEYAGHRNLLSIINDENEKITESQRLKYASDVANALYYIHKKNIAHLDVKPANIMVSFKNLCKLGDFGCCKVLSESSGEGSPTTPTTSYLTGTLAYRSPELLKGEHPTCKADMYSYGICLWQLLTREKPYGNCNLYVVIFGVVSYTLRPEVPEELEQKNEAYVRLVTRLWKAEPNERPCPREVIIKLC
	Aglaophenia_kelp	??????????????????????????????????????????????????????????????????????????????????????????????????????????????????????????????????????????????????????????????????????????????????????????????????????????????????????????????????????????????????????????????????
	Aglaura_hemistoma	??????????????????????????????????????????????????????????????????????????????????????????????????????????????????????????????????????????????????????????????????????????????????????????????????????????????????????????????????????????????????????????????????
	Alatina_alata_OLD	LEIGPLLGSGGFGSVYEGKFREKKVAIKKLHRNSKNPHAVTESFHSESAIRQLRHKNIVRILAVSEKYIVMEFAGRRNLQTIIDDENEKIPELRRVRFLIDIANALHYIHKCNIAHLDIKPANVLVSDQDSCKLGDFGCCKTLSE-NGQCSPTTPTNSFLTGTLAYRAPELLRGGEPSSKADMYSMGICMWQLLTREKPYGNEHLYVAVFGVVAHNLRPKINTAMRDHNRLYVQLTEKLWQAVPSDRPNAYDVLTTLK
	Athorybia_rosacea	??????????????????????????????????????????????????????????????????????????????????????????????????????????????????????????????????????????????????????????????????????????????????????????????????????????????????????????????????????????????????????????????????
	Atolla_vanhoeffeni_OLD	LEVGRLLGSGGFGSVYEGQFKGKKVAIKKLHLNTKNSHAVTESFLAESSIITFRHKNIIRLIAVSERYIIMEYAGNRNLRKIVDDETERFTERRRMRYAVDIANALNFIHRHKIVHLDLKPANIIVTCQDVCKLGDFGCSKLLPD-DGLCSPATPTNSFLTGTFAYRAPELLKGDFPSNKADMYSYGICLWQLLTRERPYGSENLYVVIFGVVAYNLRPKINTEMQNQNRMYTQLIENLWQANAVDRPSAFQVLELLR
	Aurelia_aurita_Dave_OLD	LAMGKLLGTGGFGSVYEGIYRGKKVAVKKLHVNRKNPHAVAESFLAEVSVVSLRHKNIVRVLAVSDIYIIMEYAGNRNLHNVIDSEKERITDHRRDRYAMDIASALSYIHQRRVAHLDLKPANILVTCQDTCKLGDFGCSKILPE-DGQCSPATPTNSFLTGTLSYRAPELLKGDFPSSKADMYSFGICLWQLLTREKPYGSENLYVVIFGVVAYNLRPIFTKELRRKYKMYAQLCEALWKADPNARPDSSEVLHVLR
	Calvadosia_cruxmelitensis_OLD	LQLSRLLGSGGFGAVYEGRYKNSRVAVKKLHLNTKNPHAVSESFQAETAIRFVKHKNIVRLIAVSERYIVMEYVGDRNLQHIIDSDLEAINERRRTRYGVDICNALHHIHSQGIAHLDVKPANILITHRDTCKLGDFGCCKVIPE-DGECSPTTPTNSFLTGTFAFRAPELLKGEQPTGKADVYSLGICLWQLLTRERPFGVENLYVVVFGVVAYNLRPAIKLEHRLRNKSYVQLIESLWQADPLRRPCAKDVLQKLK
	Cassiopea_OLD	-----------------------------------------------VSAVSLRHKNLVRVLAVSDVLIILEYAGNKNLHQVIDCDRERMTDHRRDRFAMDIASALCYLHQRKVAHLDLKPANILVTCQDSCKLGDFGCSKLLPE-DGQCSPATPTNSFLTGTLSYRAPELLKGEFPSSKADMYSFGICLWQLLTREKPYGSENLYVV--------------------------------------------------
	Chrysaora_chesapeaki_Bayha	LALGKLLGSGGFGSVYQGIYKGRKVAVKKLHVNRKNPHAVAESFLAEISVVSLRHKNIVRVLAVSDIYIVMEYAGNRNLQNIIVDERERITDQRRKRYALDITSALNYIHQRRVVHLDLKPANILVTCQDTCKLGDFGCSKILPE-SGLCSPATPTNSFLTGTLSYRAPELLKGDFPSSKADLYSLGICLWQLLTREKPYGAENLYVVIFGVVAYNMRPTI-------------------------------------
	Clytia_hemisphaerica_OLD	??????????????????????????????????????????????????????????????????????????????????????????????????????????????????????????????????????????????????????????????????????????????????????????????????????????????????????????????????????????????????????????????????
	Craseoa_lathetica_OLD	LEVGKFLGSGGFGSVFEGRCFGRKIALKRIHQNVKNPHAINESFLAEKAAMSLRHRNIVRIIGTTERLVLMEYAGHRNLLSIINDENEKISQCRRLKYASDIANALYYIHKQNIAHLDVKPANIMVSYKNLCKLGDFGCCKVLPD-SGEGSPTTPTNSYLTGTLAYRSPELLKGEYPTCKADMYSYGICLWQLLTREKPYGNDNLYVVIFGVVSYNLRPEITEDMEIRNASYVRLIRRLWRAELTERPCPREVIIKLC
	Craspedacusta_sowerbyi_OLD	VEVGKLLGSGGFGAVFEGKCMGRKIALKKLHRNSKNPHAIAESFEAEKVVKALRHRNVVRIIATTEKLVLMEYAGQKNLLNIINDEKESIHDNRRIKFATDIANALCYIHNLNIAHLDVKPANIMVTIADTCKLGDFGCCKVLSE-SGATSPTTPTNSYLTGTLAYRSPELLKGDYPTCKADMYSYGICLWQLLTRCRPYGAENLYVVIFGVVAYNLRPEVSEDMRAGHAPYVRLIEDLWLADPDRRPAATQALTRLR
	Craterolophus_convolvulus_OLD	LQLSRLLGSGGFGSVYEGRYNNSRVAVKRLHLNTKNPHAVNESFLAEAAIRHVKHKNVVRLLAVSERYIVMEYVGDRNLQHVIDSDMEVISDRRRTRYAVDICNALHHIHSQGIAHLDVKPANILITDRDTCKLGDFGCCKVIPE-DGECSPTTPTNSYLTGTFAFRAPELLKGDRPTGKADVYSLGICLWQLMTRERPFGAENLYVVVFGVVAYNLRPTITPEHRLKHKSYVQLMESLWQANPVQRPTAKEVLQKLK
	Cyanea_capillata_OLD	??????????????????????????????????????????????????????????????????????????????????????????????????????????????????????????????????????????????????????????????????????????????????????????????????????????????????????????????????????????????????????????????????
	Dynamena_crisioides	??????????????????????????????????????????????????????????????????????????????????????????????????????????????????????????????????????????????????????????????????????????????????????????????????????????????????????????????????????????????????????????????????
	Ectopleura_larynx_OLD	LQVGSLLGSGGFGEVFEGRCSGRHIALKRLRNYNKNPHAIAESYQAEKAVMSMYHRNIVRILAATDRLVVMEFAGKRNLLTVINDDKFKLTSFLRLKFATDIANALHYIHRHSVAHLDVKPANIMVTYKNSCKLGDFGCCKYLD--NGEGSPTTPTNSYLTGTLAYRSPELLKGEQPSYKADMYSYGICLWQLLTRRRPYGNENMYVVIFGVVAYELRPECTPRMEHTHGRYIQLVKALWRSDPTKRPSAQTALLKLR
	Haliclystus_auricula	??????????????????????????????????????????????????????????????????????????????????????????????????????????????????????????????????????????????????????????????????????????????????????????????????????????????????????????????????????????????????????????????????
	Hydra_magnipapillata_OLD	LEVGKYLGSGGFGEVFEGRCFGRKIALKRFHKNLKNPHAVSESFQAERAVMTLSHRNVVRILATTDRLVLMEFAGKNNLLTIINDDKENITPFLRMRFASDIACALNYIHKQNIAHLDVKPANIMVTYKNTCKLGDFGCSKVLAE-NGQSSPTTPTNSYLTGTLAYRSPELLKGEFPTCKADMYSYGICLWQLLTREKPYGNENMYVVIFGVVSYHLRPDITEKMECENSAYLQLVKSLWRADPLERPSAKEVIVKLR
	Hydra_oligactis_OLD	----------------------------------------------------------------------------------------------------------------------------MVTYKNTCKLGDFGCSKILAE-NGQSSPTTPTNSYLTGTLAYRSPELLKGEFPTCKADMYSYGICLWQLLTRERPYGNENMYVVIFGVVTYHLRPDVTEKMECDNSAYLQLVKSLWRANPLERPSAKEVIVKLR
	Hydra_viridissima_OLD	---------------------------------------------SEAVVSTQSTR------------------------------------------ASDIANALNYIHKQNIAHLDVKPANIMVTYKNTCKLGDFGCSKILAE-NGQASPTTPTNSYLTGTLAYRSPELLKGELPTCKADMYSYGICLWQLLTRERPYGNENMYVVIFGVVSYNLRPDITVK----------------------------------
	Hydra_vulgaris_OLD	LEVGKYLGSGGFGEVFEGRCFGRKIALKRFHKNLKNPHAVSESFQAERAVMTLSHRNVVRILATTDRLVLMEFAGKNNLLTIINDDKENITPFLRMRFASDIACALNYIHKQNIAHLDVKPANIMVTYKNTCKLGDFGCSKVLAE-NGQSSPTTPTNSYLTGTLAYRSPELLKGEFPTCKADMYSYGICLWQLLTREKPYGNENMYVVIFGVVSYHLRPDITEKMECENSAYLQLVKSLWRADPLERPSAKEVIVKLR
	Hydractinia_polyclina_OLD	LEVGKLLGAGGFGTVFEGKCLGRKIALKKLHHNSKNPHAMSESFQAEKAVMSLRHRNIVRILAATERLVVMEYAGQRNLLSIINDENEKITTFRRIRFATDIVNALHYIHKLNIAHLDLKPANIMVTYRNTCKLGDFGCCKILGS-DGQGSPTTPTNSYLTGTLAYRSPELLKGGYPTCKADMYSYGICLWQLLTRERPYGNENMYVVIFGVVSYNLRPTITPKMITDNKQYTQLIKSLWRADPDKRPSAEEVMVKLR
	Hydractinia_symbiolongicarpus_OLD	LEVGKLLGAGGFGTVFEGKCLGRKIALKKLHHNSKNPHAMSESFQAEKAVMSLRHRNIVRILAATERLVVMEYAGQRNLLSIINDENEKITTFRRIRFATDIVNALHYIHKLNIAHLDLKPANIMVTYRNTCKLGDFGCCKILGS-DGQGSPTTPTNSYLTGTLAYRCPELLKGGYPTCKADMYSYGICLWQLLTRERPYGNENMYVVIFGVVSYNLRPTITPKMITDNKQYTQLIKSLWRADPDKRPSAEEVMVKLR
	Merga_violacea	??????????????????????????????????????????????????????????????????????????????????????????????????????????????????????????????????????????????????????????????????????????????????????????????????????????????????????????????????????????????????????????????????
	Millepora_dichotoma	??????????????????????????????????????????????????????????????????????????????????????????????????????????????????????????????????????????????????????????????????????????????????????????????????????????????????????????????????????????????????????????????????
	Myrionema_S36	??????????????????????????????????????????????????????????????????????????????????????????????????????????????????????????????????????????????????????????????????????????????????????????????????????????????????????????????????????????????????????????????????
	Nanomia_bijuga_OLD	LEVGKFLGAGGFGSVFEGKLFGRKIALKRIHQNTKNPHAIRESFNAEKAAMSLRHRNIVRIIAATERLVLMEYAGHRNLLSIINDENERISESQRLKYASDIANALYYIHKKNIAHLDVKPANIMVSFKNLCKLGDFGCCKVLSESSGEGSPTTPTTSYLTGTLAYRSPELLKGDSPTCKADMYSYGICLWQLLTREKPYGNCNLYVVIFGVVSYSLRPEVSEELEHKNEAYVRLFTRLWKAEPSDRPCPKEVIIKLC
	Nemalecium_lighti	??????????????????????????????????????????????????????????????????????????????????????????????????????????????????????????????????????????????????????????????????????????????????????????????????????????????????????????????????????????????????????????????????
	Pennaria_disticha	??????????????????????????????????????????????????????????????????????????????????????????????????????????????????????????????????????????????????????????????????????????????????????????????????????????????????????????????????????????????????????????????????
	Periphylla_periphylla_OLD	---------------------------------------------------------------------------------------------------------------------------------------------------------SLSNSFLTGTFAYRAPELLKGDFPSSKADMYSYGICLWQLLTRERPYGCENLYVVIFGVVAYNLRPKINTEMQDQNRLYTQLIENLWQANAVDRPSASQVLELLR
	Physalia_physalis_OLD	LEIGKYLGSGGFGSVFECRCLGRKIALKRIHKNMKNPYAVKESFQAEKAAMSLRHRNIVRILAATERLVLMEYAGRRNLLSIINDERVKITQFQRMKFASDIVNALYYIHKQNIVHLDVKPANIMVSFKNECKLGDFGCCKVLTG-NGEGSPTTPTNSYLTGTLAYRSPELLKGEYPTCQADMYSYGICLWQLLTREKPYGNMNLYVVIFGVVSYKLRPDISENTIKKNELYVRLIKRLWKAEPSERPCAQEAMLELR
	Plumularia_S39	??????????????????????????????????????????????????????????????????????????????????????????????????????????????????????????????????????????????????????????????????????????????????????????????????????????????????????????????????????????????????????????????????
	Podocoryna_S22	??????????????????????????????????????????????????????????????????????????????????????????????????????????????????????????????????????????????????????????????????????????????????????????????????????????????????????????????????????????????????????????????????
	Podocoryna_carnea_OLD	LEVGKLLGAGGFGSVFEGKCLGRKIALKKLHHNAKNPHAISESFQAEKTVMSLRHRNIVRILAATERLVVMEYAGQRNLLSLINDENEKITNFRRIKFATDIVNALHYIHKLNIAHLDLKPANIMVTYKNTCKLGDFGCCKVLGS-DGQGSPTTPTNSYLTGTLAYRCPELLKGDYPTCKADMYSYGICLWQLLTRERPYGNENMYVVIFGVVSYNLRPTISPKMLAENKQYIRLIQSLWRANPAERPSSQEVMVKLR
	Proboscidactyla_S13	??????????????????????????????????????????????????????????????????????????????????????????????????????????????????????????????????????????????????????????????????????????????????????????????????????????????????????????????????????????????????????????????????
	Solmundaegina_nematophora	??????????????????????????????????????????????????????????????????????????????????????????????????????????????????????????????????????????????????????????????????????????????????????????????????????????????????????????????????????????????????????????????????
	Staurodiscus_S19	??????????????????????????????????????????????????????????????????????????????????????????????????????????????????????????????????????????????????????????????????????????????????????????????????????????????????????????????????????????????????????????????????
	Stomolophus_meleagris_OLD	LSIGKLLGSGGFGSVYEGFYKGRKVAVKKLHFNRKNPHAITESFYAEVSVASLRHKNLVRVLAVSDVYIVMEYAGNRNLHHIIDCEKERITDARRDRYAVDIASALSYIHQRRVAHLDLKPANILVTCQDSCKLGDFGCSKILPQ-DGQCSPATPTNSFLTGTLSYRAPELLKGEFPSNKADMYSYGICLWQLLTRQKPYGSENLYVVIFGVVAYNLRPTFSKEIRRKYNMYAQLCDALWKAEPGERPDASAVLRVLR
	Tripedalia_cystophora_OLD	??????????????????????????????????????????????????????????????????????????????????????????????????????????????????????????????????????????????????????????????????????????????????????????????????????????????????????????????????????????????????????????????????
	Ventromma_halecioides	??????????????????????????????????????????????????????????????????????????????????????????????????????????????????????????????????????????????????????????????????????????????????????????????????????????????????????????????????????????????????????????????????
	Zancleopsis_tentaculata	??????????????????????????????????????????????????????????????????????????????????????????????????????????????????????????????????????????????????????????????????????????????????????????????????????????????????????????????????????????????????????????????????
[Source of sequence data: ./OG0002029.aligned.FAA-gb]

	Abylopsis_tetragona_OLD	CFRRFLVVFNVLFLVLGLLIATLPVYFHIQKLLK---SW-----PINGAIVALGVFLVIIAIFGCYGSMRQHQVALFFYMVVLALICLLTFAFSVAALSLNKSQQQTVLTHGWNTLSNQTKGEIQRFGDCCGWCV-ALPCCHSCLEVMKGDAFSSFRQSTGGVALFVSCLMCVSVYLTSRYRHFKNPKDRADQYL
	Aegina_citrea_OLD	CMRKLLVLLNFFFIIVGLVIATMPVYFHIHEMLS---NW-----TITGCIIAMGVFLTFLSLMGCYGANKQHQIFLFFYMAILSLIGILTFSFAISLLTLRPDQQRF----------------------------------------------------------------------------------------
	Agalma_elegans_OLD	---------------------------------------------------------------------------------------------------MTMSQQKVVLTHGWNQLSNKTKGEFQKLGNCCGLCE-NLPCCSTCLQILEGEMFIAFRRSTGGVALFVSLLMCISIFLTSRYRHFRNPHAKPDQYL
	Aglaophenia_kelp	???????????????????????????????????????????????????????????????????????????????????????????????????????????????????????????????????????????????????????????????????????????????????????????????????
	Aglaura_hemistoma	???????????????????????????????????????????????????????????????????????????????????????????????????????????????????????????????????????????????????????????????????????????????????????????????????
	Alatina_alata_OLD	CLRRYLILINALYLVLGLILMTLPVYFKMNAMLR---SW-----PINGGIISVGVFLSLLSVAGLYGSWKHHQIVLFFYMILLVVLFILLFAFALGALAITTAQQHTVLKKGWGSLSESTKKDFQNFGDCCGFCR-MLPCCPTCLDRLESTKFKTFRQSLGGVSLFFSFTMFLGVYFAFRYRHLRNPMANPNEYL
	Athorybia_rosacea	???????????????????????????????????????????????????????????????????????????????????????????????????????????????????????????????????????????????????????????????????????????????????????????????????
	Atolla_vanhoeffeni_OLD	CFKTSLSILNLFYLILGLILMTLPVYFKVKALLT---SW-----PINGGIISVGVFLVMISVAGIYGTWRQNQIVLFFYMVILVILFILMFAFSVGALALTAKQQRSVLSNGWDNLGESTKIELQNLGDCCGFCL-QAKCCSSCREQFERNG-TKYRHAIGGVGLFFSFTLFIGVYFAFRYRHLKNPRANPNTFL
	Aurelia_aurita_Dave_OLD	CMRCCLYGLNMIYLVLALILITLPVYFKVSLLLT---SW-----PINGGIIAAGVFLLLIAVAGLYGSWRQHQIILFFYMVILVFLFILLFAFSLAALCITKAQQKKALQTGWKHSGTATKNTLQSYLNCCGFCA-ELACCNTCLEAMETNSFKRLRRATGGVALFLSFSMFLGVYLAFRYRHLRNPKANPNHFL
	Calvadosia_cruxmelitensis_OLD	CMKRLLYGLNVFYLIIGLLLMTLPVYFKVHTLLT---SW-----SINGGVISTGVFLSLLALAGIYGVSKQHQILLFFYMIILGILFALLFGFSIGALAISKSQQQSLLKSGWEGLSRQTQIEFEKLGNCCGFCSKKIGCC-ACVRFLDKNG-EQFTNAIGGLSLFFSLTMIIGIAVTARYRHRRDPLANPNEFL
	Cassiopea_OLD	CLRCCLYGLNFMYLILALIIITLPVYFKVNALLK---SW-----PINGGIIAAGVFLLIVAIAGIYGSWRQHQIILFFYMVILVILFILLFAFSLAALGITKHQQRDVLITGWSNSQSSTKESIQFHLDCCGFCK-KVPCCPTCLNVLERRSFRKFRQATGGFALFFSFSMFLGVYLAFKFRHLRNPRANPDQFL
	Chrysaora_chesapeaki_Bayha	???????????????????????????????????????????????????????????????????????????????????????????????????????????????????????????????????????????????????????????????????????????????????????????????????
	Clytia_hemisphaerica_OLD	???????????????????????????????????????????????????????????????????????????????????????????????????????????????????????????????????????????????????????????????????????????????????????????????????
	Craseoa_lathetica_OLD	-------------------------------------SW-----PINGAIIGLGALLFVIAIFGCYGSIRQHQVALFFYMVILSLICLLTFAFSLSALSISRSQQKTVLTHGWNSLSNKTKGEFQGLGNCCGWCE-MLPCCATCLEVLQGDMFISFRQSIGGVALFVCFLMCVSIYLTSRYRHLKNPHSRADQYL
	Craspedacusta_sowerbyi_OLD	CMRRLLVALNMFYMVLGLLIATLPVYFQFNKLLQ---SW-----PITGGIVAMGSFLVFEAFVGCYGSRKQHQIILFFYSLLLALLCIITFAFGLTAVALNDSQQRAVLRKGWFRLSNKTRSEFQKYGDCCGLCQ-LLDCCSACIKFLQTDWFIRVRRSFGGMSLFVSLTMVAGVYLTFKFRNYKNPVANPDDFL
	Craterolophus_convolvulus_OLD	-----------------------------------------------------------------------------------------------------------------DNLSIQTQIEFEKLGNCCGFCTAKVGCCQTCAQFLDRNG-EEFSNAIGGISLFFSLSMIVGIVVTARFRHRRDPLANPNEFL
	Cyanea_capillata_OLD	MLRCCLYGLNMIYLIIALIIMTLPVYFQVNALLT---SW-----PINGGIISVGVFLLLVAVAGLYGAWRQHQIILFFYMVILVILFILMFAFSLGALAITDSQQSSVLRTGWANSRESTKRNVQNFIECCGFCI-NLKCCRTCLEKLKSKQFKKFRQVTGGVALFFSFSLFLGVYLAFRYRHMRNPSANPNSFL
	Dynamena_crisioides	-----------IYFALGLLIATLPIYFHIHKTVQ---SW-----PINGGIIAMGSFLVLLALIGCYGSCRQSQIILFF----------------------------------------------------------------------------------------VS---------------------------
	Ectopleura_larynx_OLD	CLKRFLIAFNTLLMVFGLLVATLPVYFTVNKVLA---SW-----SINGGIITLGVLLFLLAVCGCYGTRKQHQIMLFFYIVVLFLFCIILFALSVAALSVNKMQEETVLRTGWTHISNTTRADIQRAGNCCSFCE-KLPCCSPCLHLLENKWFKSFRDAVGGLSLFVSLLMITSVYLTWQFRNLKNPRSDPNQYL
	Haliclystus_auricula	???????????????????????????????????????????????????????????????????????????????????????????????????????????????????????????????????????????????????????????????????????????????????????????????????
	Hydra_magnipapillata_OLD	CLKRFLIGFNGLLLLFGLLLATLHVYFTVNKVLK---SW-----PINGGIIGIGVILILLAFCGLQGSAKQHQITLFFYIIILGLICLIMFAFSIIALSVNKSQKHSVLTHGWSQLSNFTKSDIQKLGNCCGFCS-DLKCCLSCLSLIENDWFITFCLSIGGVGLFVSLLMSITIFLSWKYRNMKNPSKNPRTFF
	Hydra_oligactis_OLD	???????????????????????????????????????????????????????????????????????????????????????????????????????????????????????????????????????????????????????????????????????????????????????????????????
	Hydra_viridissima_OLD	CLQRFLLGFNSLLLLFGLLLATLPVYFTIHKVLK---SW-----PINGGIIGMGIILVLLALCGFQGSIKQHQIILFFYIVILAVICLIMFAFSLAALSVNKTQKHTVLTHGWNQLSNITKGDIQRLGNCCGFCT-DI--ALPLLKTI---------------GL------------------------------
	Hydra_vulgaris_OLD	CLKRFLIGFNGLLLLFGLLLATLHVYFTVNKVLKLAYKWWDYWNRSNFDFIG------FVVFRAQQNTSN----NTFFYIIILGLICLIMFAFSIIALSVNKSQKHSVLTHGWSQLSNFTKSDIQKLGNCCGFCS-DLKCCLSCLSLIENDWFITFCQSIGGVGLFVSLLMSITIYLSWKYRNMKNPSKNPRTFF
	Hydractinia_polyclina_OLD	CLRKFLVAFNFLLMIFGLLISTLPVYFFVNKILK---SW-----PINGGIIAMGVMLVVISLFGCYGSRRQHQIILFFYMVILGLICLLTFAFSLAALSLSKSQERTVLLRGWKSASNATRGDIQTYGNCCGFCI-KLPCCAPCYKKLESDWFTSFRKAIGGVALFVSILMAVGIYLTYRYRHFKNPTSDPNEYL
	Hydractinia_symbiolongicarpus_OLD	CLRKFLVAFNFLLMIFGLLISTLPVYFFVNKILK---SW-----PINGGIIAMGVLLVVISLFGCYGSRRQHQIILFFYMVILGLICLLTFAFSLAALSLSKSQERTVLLRGWKSASNATRGDIQTYGNCCGFCI-ELPCCAPCYKKLESDWFTSFRKATGGVALFVSILMAVGIYLTYRYRHFKNPTSDPNEYL
	Merga_violacea	???????????????????????????????????????????????????????????????????????????????????????????????????????????????????????????????????????????????????????????????????????????????????????????????????
	Millepora_dichotoma	???????????????????????????????????????????????????????????????????????????????????????????????????????????????????????????????????????????????????????????????????????????????????????????????????
	Myrionema_S36	---------------FGLLIATLPVYFNIHQVLK---SW-----PINGGIIAMGAFLMLVSAFGCYGTVKQHQIILFF---------------------------------------------------------------------------------------------------------------------
	Nanomia_bijuga_OLD	CFRRFLVTFNALFLVLGLLIATLPVYFRIQKLLK---SW-----PINGAIIALGVILIIVAVFGCYGSLRQHQVSLFFYMVILSLICLLTFAFSLSALSISKAQQRTVLTHGWNNLSNKTKDEFQVLGNCCGLCN-NLPCCPTCLEGLEKDSFIKFRRAYGGIALFVSLLMCVSIYLTSRYRHCKNPHAKPDQYL
	Nemalecium_lighti	???????????????????????????????????????????????????????????????????????????????????????????????????????????????????????????????????????????????????????????????????????????????????????????????????
	Pennaria_disticha	???????????????????????????????????????????????????????????????????????????????????????????????????????????????????????????????????????????????????????????????????????????????????????????????????
	Periphylla_periphylla_OLD	???????????????????????????????????????????????????????????????????????????????????????????????????????????????????????????????????????????????????????????????????????????????????????????????????
	Physalia_physalis_OLD	CFRRFLVAFNALFLIFGLLIATLPVYFHLQKLLK---SW-----PINGAIIGLGVILIIVALFGCYGSLRQHQIALFFYMVILSLICLLTFAFSIAALSLSKSQQKTVLYHGWNRLSNDTKGEFQTIGNCCGW-------STLC---MMGDLLK-----------------------------------------
	Plumularia_S39	-----------FFKALGLLIATLPIYFHIHEMLQ---SW-----PINGGIIAMGAFLVILALLGCYGSCRQNQIILFF----------------------------------------------------------------------------------------VSFL-------------------------
	Podocoryna_S22	???????????????????????????????????????????????????????????????????????????????????????????????????????????????????????????????????????????????????????????????????????????????????????????????????
	Podocoryna_carnea_OLD	CLRKFLMAFNFLLTVFGLLIATLPVYFVVNKMLK---SW-----PINGGLIAMGALLFVISLFGCYGSRKQHQIILFFYMVTLGLICLLTFAFSLAALSLSKSQERSVLQTGWDSASNETKSDIQKLGDCCGFCE-NLKCCSPCYHILEGDWFTSFRKAIGGVALFVSLLMAVGVYLTYRFRHFKNPSSDPNEYL
	Proboscidactyla_S13	???????????????????????????????????????????????????????????????????????????????????????????????????????????????????????????????????????????????????????????????????????????????????????????????????
	Solmundaegina_nematophora	???????????????????????????????????????????????????????????????????????????????????????????????????????????????????????????????????????????????????????????????????????????????????????????????????
	Staurodiscus_S19	???????????????????????????????????????????????????????????????????????????????????????????????????????????????????????????????????????????????????????????????????????????????????????????????????
	Stomolophus_meleagris_OLD	CLRCCLYGLNMIYLILALIIITLPVYFKVNALLT---SW-----PINGGIIAAGVFLLLVALAGLYGSWRQNQIILFFYMIILVILFVLLFAFSIAALGITKSQQRKVLRTGWFNSQASTKANLQIYLNCCGFCD-KLQCCPTCLTVLEKDNFRKFRQATGGFALFFSFSMFLGVYLAFRYRHLRNPTANPNHFL
	Tripedalia_cystophora_OLD	---------------ASVILMTLPVYFKMNAMLR---SW-----PINGGIISVGVFLSLLSIAGLYGSWKHHQIILFFYMILLVILFILLFAFALGALAITKGQQRSVLQRGWESLSSSTIKDVQKFGDCCGFCM-QLPC------------------------------------LAAR---LRLPRHTGDR--
	Ventromma_halecioides	???????????????????????????????????????????????????????????????????????????????????????????????????????????????????????????????????????????????????????????????????????????????????????????????????
	Zancleopsis_tentaculata	----------FTFQVMGLLIATLPVYFHVHEMLK---SW-----PINGGIIAMGALLVFLAIFGCYGSRKQHQIILFF---------------------------------------------------------------------------------------------------------------------
[Source of sequence data: ./OG0002061.aligned.FAA-gb]

	Abylopsis_tetragona_OLD	???????????????????????????????????????????????????????????????????????????????????????????????????????????????????????????????????????????????????????????????????????????????????????????????????????????????????????
	Aegina_citrea_OLD	???????????????????????????????????????????????????????????????????????????????????????????????????????????????????????????????????????????????????????????????????????????????????????????????????????????????????????
	Agalma_elegans_OLD	???????????????????????????????????????????????????????????????????????????????????????????????????????????????????????????????????????????????????????????????????????????????????????????????????????????????????????
	Aglaophenia_kelp	--------------------------------GFKGIWGSGLSISASLGVRDSNEASWTQVLDVMEYMSDATSIPILLDADTGYGNFNNARRLVRKLEERGVAGACMEDKLFPKTNSLLD-GRVQPLADVEEFALKIKACK--------------------------------------------------------------------------
	Aglaura_hemistoma	TTQLKNMLTSGELEFLMEAHNGMSAKIVEEA-GFKGIWGSGLSISASLGVRDSNEASWTQVVDVCEYMSDATTIPILLDADTGFGNFNNARRLVQKLEDRGIAGACMEDKLFPKTNSLLD-GRAQPLADVEEFSLKIKACK---DSQRDPDFCIVARVEAFIAGWGLEEALRRSHAYADAGADAILMHSKKKEPSEIQAFLKEWDNKIPVVIVPT
	Alatina_alata_OLD	TTQLKNMLTSPKLEFLMEAHNGLTAKIVQET-GFKGIWGSGLSISAQMGVRDSNEASWTQVLDVLEFMSDATDVPILLDADTGYGNFNNARRLVRKLEDRGVAGACLEDKLFPKTNSLLD-GRAQPLADIEEFALKIKACK---DSQRDPDFCIVARVEAFIAGWGLEEALKRSEAYTDAGADAILMHSKRNDSTEIEAFMKAWGKKSPVAIVPT
	Athorybia_rosacea	???????????????????????????????????????????????????????????????????????????????????????????????????????????????????????????????????????????????????????????????????????????????????????????????????????????????????????
	Atolla_vanhoeffeni_OLD	TTQLKRMLQSSELEFLMEAHNGLTAKIVQEA-GFKGIWGSGLSISASLGVRDSNEASWTQVVDVVEYMADATDVPILLDADTGYGNFNNARRLVRKLEERGIAGACLEDKLFPKTNSLLD-GRSQPLADVEEFALKIKACK---DSQRDPDFCIVARVEAFIAGWGLDEALKRAEAYTDAGADAILMHSKRSDPTEIEAFMKAWGKKSPVVIVPT
	Aurelia_aurita_Dave_OLD	TTQLKKMLTSPDLEFLMEAHNGLAAKIVQNA-GFKGIWGSGLSISASLGVRDSNEASWTQVLDVLEYMSDVTDIPILLDADTGYGNFNNARRLVRKLEERGVAGACMEDKLFPKTNSLLD-GRAQPLADVEEFALKIKACK---DHQRDPDFCIVARVEAFIAGWGLDEVLKRAHAYCDAGADAILMHSKRSDANEIEAFVKAWDNKCPVVIVPT
	Calvadosia_cruxmelitensis_OLD	TTQLKEMLNSSKLEFLMEAHNGLAARIVQEA-GFKGIWGSGLSISAQLGVRDSNEASWTQVLDVIEFMSDATDIPILLDADTGYGNFNNARRLVEKLESRGVAGACLEDKLFPKTNSLHDSSRAQPLADVEEFSLKIKACK---DTQKDPDFCVVARVEAFIAGWGLEEALKRAESYQAAGADAILMHSRLSNPSEIEAFMKAWNNKCPVVIVPT
	Cassiopea_OLD	TTQLKNMLNSTELEFIMEAHNGLAAKIVQNA-GFKGIWGSGLSISASLGVRDSNEASWTQVLDVLEYMSDVTDIPILLDADTGYGNFNNARRLVRKLEERGVAGACMEDKLFPKTNSLLD-GRAQPLADVEEFALKIKACK---DHQKDPDFCIVARVEAFIAGWGLEEALKRAEAYRAAGADAILMHSKRSDANEIEAFVKAWDNKCPVIIVPT
	Chrysaora_chesapeaki_Bayha	-------------------HQQLSMSLICIV-GFKGIWGSGLSISAALGVRDSNEASWTQVLDVLEFMSDVTDIPILLDADTGYGNFNNARRLVRKLEERGVAGACMEDKLFPKTNSLLD-GRAQPLADVEEFALKIKACK---DHQRDPDFCIVARVEAFIAGWGLDEVLKRAEAYHEAGADAILMHSKRNDAAEIESFVKAWDNKCPVVIVPT
	Clytia_hemisphaerica_OLD	???????????????????????????????????????????????????????????????????????????????????????????????????????????????????????????????????????????????????????????????????????????????????????????????????????????????????????
	Craseoa_lathetica_OLD	???????????????????????????????????????????????????????????????????????????????????????????????????????????????????????????????????????????????????????????????????????????????????????????????????????????????????????
	Craspedacusta_sowerbyi_OLD	TTQLKKMLTSDKLEFLMEAHSGLAARIVQEA-GFKGIWGSGLSISASLGVRDSNEASWTQVLDVMEYMSDVTDIPILLDADTGYGNFNNARRLIRKLEERGVAGACLEDKLFPKTNSLLD-GRVQPLADVEEFALKIKACK---DSQKDPDFCVVARVEAFIAGWGLDEALRRSHAYADAGADAILMHSKKKEPSEIEAFLKAWKNKAPVVLVPT
	Craterolophus_convolvulus_OLD	TTQLKEMLTSSKLEFLMEAHNGLAARIVQEA-GFKGIWGSGLSISAQLGVRDSNEASWTQVLDVIEFMSEATDIPILLDADTGYGNFNNARRLVQKLESRGIAGACLEDKLFPKTNSLHDSSRAQPLADIKEFSLKIKACK---DTQKDPDFCVVARVEAFIAGWGLEEALRRAESYQEAGADAILMHSRLSNPSEIEAFMKAWNNKCPVVIVPT
	Cyanea_capillata_OLD	???????????????????????????????????????????????????????????????????????????????????????????????????????????????????????????????????????????????????????????????????????????????????????????????????????????????????????
	Dynamena_crisioides	TTQLRNMLQSKDLEFIMEAHSGLAAKIVEEAGGFKGIWGSGLSISASLGVRDSNEASWTQVLDVLEYMSDASSLPILLDADTGYGNFNNARRLVRKLEERGVAGACMEDKLFPKTNSLLD-GRAQPLADIEEFALKIKACK---DAQRDPDFNIVARVEAFIAGWGLEEALKRSHAYADAGADAILMHSKKSDPSEIKAFLDAWNNKV-------
	Ectopleura_larynx_OLD	???????????????????????????????????????????????????????????????????????????????????????????????????????????????????????????????????????????????????????????????????????????????????????????????????????????????????????
	Haliclystus_auricula	TTQLKEMLNSPKLEFLMEAHNGLAARIVQEA-GFKGIWGSGLSISAQMGVRDSNEASWTQVLDVIEFMSDATDIPILLDADTGYGNFNNARRLVEKLESRGVAGACLEDKLFPKTNSLHDSSRAQPLADMEEFSLKIKACK---DTQKDPDFCIVARVEAFIAGWGLEEALKRAESYQEAGADAILMHSRLSNPSEIEAFMKAWNNK--------
	Hydra_magnipapillata_OLD	???????????????????????????????????????????????????????????????????????????????????????????????????????????????????????????????????????????????????????????????????????????????????????????????????????????????????????
	Hydra_oligactis_OLD	???????????????????????????????????????????????????????????????????????????????????????????????????????????????????????????????????????????????????????????????????????????????????????????????????????????????????????
	Hydra_viridissima_OLD	???????????????????????????????????????????????????????????????????????????????????????????????????????????????????????????????????????????????????????????????????????????????????????????????????????????????????????
	Hydra_vulgaris_OLD	???????????????????????????????????????????????????????????????????????????????????????????????????????????????????????????????????????????????????????????????????????????????????????????????????????????????????????
	Hydractinia_polyclina_OLD	TTLLKNMLQSKDLAFLMEAHSGLAAKIVEEA-GFQGIWGSGLSISASLGVRDSNEASWTQVLDVVEYMSDASSLPILLDADTGYGNFNNARRLVRKLEERGVAGACLEDKLFPKTNSLLD-GRAQPLADVEEFALKIKACK---DSQRDPDFCIVARVEAFIAGWGLDEVLRRSHAYADAGADAILMHSKRSDPSEIKAFMEAWNNKTPVVIVPT
	Hydractinia_symbiolongicarpus_OLD	TTLLKNMLQSKDLAFLMEAHSGLAAKIVEEA-GFQGIWGSGLSISASLGVRDSNEASWTQVLDVVEYMSDASSLPILLDADTGYGNFNNARRLVRKLEERGAAGACLEDKLFPKTNSLLD-GRAQPLADVEEFALKIKACK---DSQRDPDFCIVARVEAFIAGWGLDEVLRRSHAYADAGADAILMHSKRSEPSEIKAFMEAWNNKTPVVIVPT
	Merga_violacea	???????????????????????????????????????????????????????????????????????????????????????????????????????????????????????????????????????????????????????????????????????????????????????????????????????????????????????
	Millepora_dichotoma	--------------------------IVLVL-GFKGIWGSGLSISAQMGVRDSNEASWTQVLDVLEFMSDASSLPILLDADTGYGNFNNARRLVRKLEERGVAGACLEDKLFPKTNSLLD-GRAQPLADVEEFALKIKACK--------------------------------------------------------------------------
	Myrionema_S36	TTKLKNMLQSSDLEFLMEAHSGLTAKIVQEA-GFEGIWGSGLSISASMGVRDSNEASWTQVLDVLEYMSDATTVPILLDADTGYGNFNNARRLVRKLEERGVAGACFEDKLFPKTNSLLD-GRAQPLADVEEFALKIKACK---DNQRDPDFCIVARVEAFIAGWGLEEVLRRSHAYADAGADAILMHSKRSDPSEIKAFMEAWKNKTPVVIVPT
	Nanomia_bijuga_OLD	???????????????????????????????????????????????????????????????????????????????????????????????????????????????????????????????????????????????????????????????????????????????????????????????????????????????????????
	Nemalecium_lighti	TTQLRNMLHSKELEFIMEAHSGLSAKIVEEA-GFKGIWGSGLSISASFGVRDSNEASWTQVLDVLEYMADASTLPILLDADTGYGNFNNARRLVRKLEERGVAGACLEDKLFPKTNSLLD-GRAQPLADVEEFALKIKACK--------------------------------------------------------------------------
	Pennaria_disticha	TTQLKNMLQSNELEFLMEAHNGIAAKIVEEA-GFKGIWGSGLSISAQLGVRDSNEASWTQVLDVLEFMSDASSLPILLDADTGYGNFNNARRLVKKLEERGIAGACLEDKLFPKTNSLLD-GRAQPLADVDEFALKIKACK---DAQRDPDFCIVARVEAFIAGWGLEEVLKRSHAYADAGADAILMHSKRSDPSEIKAFMDAWNNKTPVVIVPT
	Periphylla_periphylla_OLD	----------------------------------------------------------------VEYMSDATDVPILLDADTGYGNFNNARRLVRKLEERGIAGACLEDKLFPKTNSLLD-GRSQPLADIEEFALKIKACK---DSQTDPDFCIVARVEAFIAGWGLDEALKRAEAYTDAGADAILMHSKRSDPNEKRK----------------
	Physalia_physalis_OLD	TTQLKEMLQSNELEFLMEAHNGMAAKIVEEA-GFKGIWGSGLSISAQMGVRDSNEASWTQVLDVLEFMSDASSLPILLDADTGYGNFNNARRLVKKLEERGVAGACLEDKLFPKTNSLLD-GRAQPLADVDEFALKIKACK---DSQRDPDFCIVARVEAFIAGWGLDEVLKRSHAYADAGADAILMHSKRNDPSEIKSFMDAWNNKTPVVIVPT
	Plumularia_S39	TTQLRSMLQSKDLEFIMEAHSGLSAKIVEEA-GFKGIWGSGLSISASLGVRDSNEASWTQVLDVLEYMSDASSLPILLDADTGYGNFNNARRLVRKLEERGVAGACLEDKLFPKTNSLLD-GRAQQLADVEEFALKIKACK---DAQRDPDFSIVARVEAFIAGWGLEEALKRSHAYADAGADAILMHSKRSDSSEIQAFLEAWDDKV-------
	Podocoryna_S22	???????????????????????????????????????????????????????????????????????????????????????????????????????????????????????????????????????????????????????????????????????????????????????????????????????????????????????
	Podocoryna_carnea_OLD	TTLLKNMLESKDLSFLMEAHSGLAAKIVEEA-GFKGIWGSGLSVSASLGVRDSNEASWTQVLDVLEYMSDASSLPILLDADTGYGNFNNARRLVRKLEERGVAGACLEDKLFPKTNSLLD-GRAQPLADIEEFALKIKACK---DSQRDPDFCIVARVEAFIAGWGLEEVLQRSHAYADAGADAILMHSKRSDPTEIKAFMDAWNNKTPVVIVPT
	Proboscidactyla_S13	------------------------------T-GFKGIWGSGLSVSASLGVRDSNEASWTQVLDVLEYMSDASTVPILLDADTGYGNFNNARRLVRKLEERGIAGACLEDKLFPKTNSLLD-GRAQPLADIDEFALKIKACK--------------------------------------------------------------------------
	Solmundaegina_nematophora	???????????????????????????????????????????????????????????????????????????????????????????????????????????????????????????????????????????????????????????????????????????????????????????????????????????????????????
	Staurodiscus_S19	-----------------------MSQITMFS-GFKGIWGSGLSISASLGVRDSNEASWTQVLDVCEYMSDASSLPILLDADTGYGNFNNARRLVKKLEERGVAGACMEDKQFPKTNSLLD-GRAQPLADIEEFALKIKACK---DSQNDPDFCIVARVEAFIAGWGLEEALKRSHAYADAGADAILMHSKRSDPTEIKAFLDEWNNKIPVIIVPT
	Stomolophus_meleagris_OLD	TTQLKRMLNSSELEFLMEAHNGLAAKIVQNA-GFKGIWGSGLSISASLGVRDSNEASWTQVLDVLEYMSDVTDIPILLDADTGFGNFNNARRLVRKLEERGVAGACMEDKLFPKTNSLLD-GRAQPLADVEEFALKIKACK---DHQRDPDFCIVARVEAFIAGWGLEEALKRADAYHQAGADAILMHSKRSDSTEIEAFMKAWNNKCPVIIVPT
	Tripedalia_cystophora_OLD	---------------------------------------------CALAVSDER--------------------PVSTQSTVG-----------------GWLGACLEDKLFPKTNSLLD-GRAQPLADIKEFALKIKACK---DSQKDPDFCIVARVEAFIAGWGLEEALKRAEAYTEAGADAILMHSKRSDPNEIEAFMKEWGNKSPVVIVPT
	Ventromma_halecioides	------------------------------S-GFKGIWGSGLSISASLGVRDSNEASWTQVLDVLEYMSDASSLPILLDADTGYGNFNNARRLVRKLEERGVAGACMEDKLFPKTNSLLD-GRAQPLADVEEFALKIKACKCCSDAQKDPDFSIVARVEAFIAGWGLEEALKRSHAYADAGADAILMHSKRSDSSEIQAFLEA------------
	Zancleopsis_tentaculata	--------------------------------GFKGIWGSGLSISAQMGVRDSNEASWTQVLDVLEFMSDASSLPILLDADTGYGNFNNARRLVKKLEERGVAGACLEDKLFPKTNSLLD-GRAQPLADVEEFALKIKACK---DSQRDPDFCIVARVEAFIAGWGLEEVLKRSHAYADAGADAILMHSKRSDPSEIKQFMDAWNNKV-------
[Source of sequence data: ./OG0002124.aligned.FAA-gb]

	Abylopsis_tetragona_OLD	IKDIRPGLKNLNLIFIVVEVGRPSKTKDGNEIRTVRVADKSGSINMSVWNEFGLHMLAGDIIRFFRGYAQVWKNQLTIYSGRVGGMEKIGEFCMLFCETPNMSDP---NPEFIAMAK-QI----SDK--------------------------------------
	Aegina_citrea_OLD	------GAKNLNLMFIVIDVGKPSMTKDGHEIRTCRVADRSGSIDISAWDDYGKLIVPGDILRLTKGYTQVWQKKLTLYTGKIGTMEKIGDFCFHFSELPYVSEP---NDDFVAQAKQLM----SE-PP------PPP-------------PNFPP---------
	Agalma_elegans_OLD	IKDVRPGFKNVNLVFIVLDISKPTKTKDGHDIRTVRVADKSGSVNMSVWNEQGAQMLPGDIIRFVRGYAQVWKNQLTLYIGKVGGIEKIGEFCMLFSETPNMSEP---NPEFIQMAK-QL----SDKPP------PPP---------------------------
	Aglaophenia_kelp	?????????????????????????????????????????????????????????????????????????????????????????????????????????????????????????????????????????????????????????????????????
	Aglaura_hemistoma	?????????????????????????????????????????????????????????????????????????????????????????????????????????????????????????????????????????????????????????????????????
	Alatina_alata_OLD	IRDLKPGLKNLHLIFIVLDIGKPTKTKDGHEVRSCRVADKSGSVNVSVWNEFGAHLQAGDIIRFSKGYATVWKSQLTLYTGKVGVLEKIGEFCMLFSEHPNMSEP---NPEFLNVSKGNFTSDASSRPPLN---LPDPRYHPYSRKTDPRLPKDPRNQNRDPRQR
	Athorybia_rosacea	?????????????????????????????????????????????????????????????????????????????????????????????????????????????????????????????????????????????????????????????????????
	Atolla_vanhoeffeni_OLD	IRDLKPGAKSLNLVFIVLDIGKPTKTKDGHEVRSCRVADRTGSINVSIWDEYGTHLQTGDIVRFCKGYAQLWKNQLTLYTGRAGYMEKMGEFCLLFSENPNMSDP---NPEFMQMAKLQVS--SGEKQT-A---VPPPRFHPYQRRADPRLPKDPRNTTRDPRQR
	Aurelia_aurita_Dave_OLD	IKDLKPGAKNIHLVVIVLDIGKPTKTKDGHEIRSCKVADRTGSINASIWDEIGSHLQPGDIIRFCKGYAQVWKNQLTIYTGRAGYLEKIGEFCMLFSETPNMSDV---NPEFINMARQNL----GEKQP-P---L-PPRFHPYQRRIDPRLPKDPRNTNRDPRQR
	Calvadosia_cruxmelitensis_OLD	IRDLKPNCKSLHLVFIVLDIGKPTKTKDGHEVRSCRVADKTGSVNVSVWDECGEHLLPGDIIRLSGGYASVWKNQLTLYTGKIGVLEKIGEFCMLFTEQPNMSDTIVLTPKTMQDGKMPK----SSVPPHSQ--MDNPRFHPYQRKTDPRFPKDPR-----PQ--
	Cassiopea_OLD	IRDLKPGVKNLHLVFIVLDVGKPTKTKDGHEVRSCRVADRTGSINASIWDDFGVHLQAGDIIRFCKGYAQLWKSQLTLYTGRCGYLEKIGEFCMLFSEHPNMSDV---NPDFIGMTKQNL----GEK----------PRYHPYQRRPDPRLPKDPRNTTRDPRQR
	Chrysaora_chesapeaki_Bayha	--------------------GKPTKTKDGHEVRSCKVADRTASINASIWDDFGTHLQPGDIIRFCKG--------------------------------------------------------------------------------------------------
	Clytia_hemisphaerica_OLD	VKDVRPGTKNLNLVFIVIDVGKPNKTKDGNDIRTVKVADKSGSINMSVWNDYGAAIQPGDIIRFTKGYAQIFKNQLTLYVGRSGSMEKIGEFCLLFSEVPNLSDP---NQDFIQMAKQHL----TDKPP------PPPRFHPYQRKADPRLPTDPR---------
	Craseoa_lathetica_OLD	IKDIRPGVKNLNLLFIVIEVGKATKTKDGHEIRTVRVADKSGSINMSVWNDYGVQMLPGDIIRFFRGYAQVWKNQLTIYTGRVGGMEKIGEFCMLFCEAPNMSDP---NPEFIQMAK-QL----SDKPP------PPPKFHPYQRKSDPRLPIDPRNLNRDPRRR
	Craspedacusta_sowerbyi_OLD	VRELKPGAKNVTLIFIVLEVGKPTRTKDGHEIRTCKVADRSGSINVSVWDEYGQVIQPGDIIRLAKGYTQVWKDRLTLYTGKVGTLEKIGEFSLLFSELPNMSEP---NQDFVQMAKQQM----GEKPP------PPPRFHPYQRKSDPRL-ADPR---RDPRRR
	Craterolophus_convolvulus_OLD	-----------------LDIGKPTKTKDGHEVRSCRVADKTGSVNVSVWDECGEHLLPGDIIRFSGGYAAVWKNQLTLYTGKIGTLEKVGEFCMLFTEQPNMSDTAASNPKTVPDMKLQK-------PPLSQGFVNPPRYHPYQRKVDPRLPKDPRNPSRDPRQR
	Cyanea_capillata_OLD	?????????????????????????????????????????????????????????????????????????????????????????????????????????????????????????????????????????????????????????????????????
	Dynamena_crisioides	?????????????????????????????????????????????????????????????????????????????????????????????????????????????????????????????????????????????????????????????????????
	Ectopleura_larynx_OLD	IKDVRVGCKNMNLVFIVIDISKANKTKDGHEIRTVRAADKSGSINMTVWDDYGSLLQCGDIIKFNKGYAQAWKNQLTLYIGRIGSMEKIGEFCMLFSELPNFSEF---NPE-LTQNK-QG----QEKPP------PPPRFHPYQRHNDPRL--DPRNLSRDPRRR
	Haliclystus_auricula	?????????????????????????????????????????????????????????????????????????????????????????????????????????????????????????????????????????????????????????????????????
	Hydra_magnipapillata_OLD	?????????????????????????????????????????????????????????????????????????????????????????????????????????????????????????????????????????????????????????????????????
	Hydra_oligactis_OLD	?????????????????????????????????????????????????????????????????????????????????????????????????????????????????????????????????????????????????????????????????????
	Hydra_viridissima_OLD	IKDLKPGCKNLNLVFIVIDISKPTKTKDGHEIRTVRVADKSGSVNMSVWDDCGSQMQCGDIIRFTKGYAQVWKNQLTLYVGRIGAMEKIGEFCMLFS--------------------------------------------------------------------
	Hydra_vulgaris_OLD	IKDLKPGCKNLNLVFIVIDISKPTKTKDGHEIRTVRVADKSGSVNMSVWDDCGSQMQCGDIIRFSKGYAQVWKNQLTLYVGRIGAMEKIGEFCMLFSELPNVSDI---NQEFIQQNK-QL----LEKPP------PPPRFTP-QRKNDPRL--DPRNVSRDPRRR
	Hydractinia_polyclina_OLD	LKDLRPGCKNVYLVFIVIEIGKPNKTKDGHEIRTVRVSDKTGSINMSAWDAFGAQMQPGDIIRFSKGYAQVWKNQLTLYIGRIGTMEKIGEFCMLFSELPNFSEP---NQEYIQLSKQQT----SDKPP------PPPRFHPYQRKGDPRLPSDPRNLSRDPRRR
	Hydractinia_symbiolongicarpus_OLD	LKDLRPGCKNVYLVFIVIEIGKPNKTKDGHEIRTVRVSDKTGSINMSAWDAFGAQMQPGDIIRFSKGYAQVWKNQLTLYIGRIGTMEKIGEFCMLFSELPNFSEP---NQEYIQLSKQQT----SDKPP------PPPRFHPYQRKGDPRLPSDPRNLSRDPRRR
	Merga_violacea	?????????????????????????????????????????????????????????????????????????????????????????????????????????????????????????????????????????????????????????????????????
	Millepora_dichotoma	?????????????????????????????????????????????????????????????????????????????????????????????????????????????????????????????????????????????????????????????????????
	Myrionema_S36	?????????????????????????????????????????????????????????????????????????????????????????????????????????????????????????????????????????????????????????????????????
	Nanomia_bijuga_OLD	IKDVRPGFKNVNLVFIVLDVSKPTKTKDGNDIRTIRVADKSGSVNMSVWNDQGAQMLPGDIIRCIRGYTQVWKNQLTLYVGKVGGMEKIGEFCMLFSETPNMSEP---NPEFMAMAK-QI----SDKPP------PPPKFHPYQRKNDPRLPMDPRNLNRDPRRR
	Nemalecium_lighti	?????????????????????????????????????????????????????????????????????????????????????????????????????????????????????????????????????????????????????????????????????
	Pennaria_disticha	?????????????????????????????????????????????????????????????????????????????????????????????????????????????????????????????????????????????????????????????????????
	Periphylla_periphylla_OLD	?????????????????????????????????????????????????????????????????????????????????????????????????????????????????????????????????????????????????????????????????????
	Physalia_physalis_OLD	IKDIRPGSKNLNLVFIVLEISKPTKTKDGHEIRTVRVADKSGSINMSVWNDYGVHMLPGDIIRFSRGYAQIWKDRLTLYIGRVGGMEKIGEFCMLFNETPYMSEP--NNPEFIQLSK-QI----SDKPP------PPPKIHPYQRKNDPRLPSDPRNTIRDPRRR
	Plumularia_S39	------------LLFLFL--GKANKTKDGNDIRTVKVADKTGAINMSVWNDYGTHMQPGDIIRFTKGY-------------------------------------------------------------------------------------------------
	Podocoryna_S22	?????????????????????????????????????????????????????????????????????????????????????????????????????????????????????????????????????????????????????????????????????
	Podocoryna_carnea_OLD	LKDLRPGCKNVYLVFIVIDIGKPNKTKDGHEIRTVRVADKTGSVNMSCWDEYGAQMQPGDIIKFSKGYAQVWKNQLTLYIGRIGTMEKIGEFSMLFSEIPNYSEP---NPEYIQLSKQQT----ADKPP------PPPRFHPYQRKADPRLPSDPRNLSRDPRRR
	Proboscidactyla_S13	?????????????????????????????????????????????????????????????????????????????????????????????????????????????????????????????????????????????????????????????????????
	Solmundaegina_nematophora	?????????????????????????????????????????????????????????????????????????????????????????????????????????????????????????????????????????????????????????????????????
	Staurodiscus_S19	?????????????????????????????????????????????????????????????????????????????????????????????????????????????????????????????????????????????????????????????????????
	Stomolophus_meleagris_OLD	IRDLKPGSKNLHLVFVVLDIGKPTKTKDGHEVRSCKVADRTGSINASIWDDFGVHLQAGDIIRFCKGYAQMWKNQLTIYTGRAGYLEKIGEFCMLFSEYPNMSDI---NPEFISMAKQNL----GEK----------PRYHPYQRRPDPRLPKDPRNTNRDPRQR
	Tripedalia_cystophora_OLD	?????????????????????????????????????????????????????????????????????????????????????????????????????????????????????????????????????????????????????????????????????
	Ventromma_halecioides	?????????????????????????????????????????????????????????????????????????????????????????????????????????????????????????????????????????????????????????????????????
	Zancleopsis_tentaculata	?????????????????????????????????????????????????????????????????????????????????????????????????????????????????????????????????????????????????????????????????????
[Source of sequence data: ./OG0002202.aligned.FAA-gb]

	Abylopsis_tetragona_OLD	??????????????????????????????????????????????????????????????????????????????????????????????????????????????????????????????????????????????????????????????????????
	Aegina_citrea_OLD	??????????????????????????????????????????????????????????????????????????????????????????????????????????????????????????????????????????????????????????????????????
	Agalma_elegans_OLD	??????????????????????????????????????????????????????????????????????????????????????????????????????????????????????????????????????????????????????????????????????
	Aglaophenia_kelp	??????????????????????????????????????????????????????????????????????????????????????????????????????????????????????????????????????????????????????????????????????
	Aglaura_hemistoma	??????????????????????????????????????????????????????????????????????????????????????????????????????????????????????????????????????????????????????????????????????
	Alatina_alata_OLD	LAKIVTGESDATKQLVDPKTSKKASRMDLIELATEVQKADAFVKCSAGNKLQVIAEQIRFLQEQARGVLEEAKEANNLHHAQCNFKKIPGKMYYLYKRKTGQHYFSMLSPKEWGLGCPHEFLGAYRLEYDMSWTKADDIEVRDQELTVIDKILQ-CG-LPSLEYLA
	Athorybia_rosacea	??????????????????????????????????????????????????????????????????????????????????????????????????????????????????????????????????????????????????????????????????????
	Atolla_vanhoeffeni_OLD	MARIVTGESDATKQLVDPGAVKKVSRMDLVELAKEVQKADNYTRCTVSNKLQVIAEQIRFLQEQARTVLEDARDVHQLHYAQCNFKKIPGKTYYLYKRQSGALYFSMISPQEWGSSCPHEFLGGHRLEYDMSWTKEEDVEQKNSELSAIDRILQ-AG-VPSIENLA
	Aurelia_aurita_Dave_OLD	LARIVSDENESTKQLVDPRAVKKASPYDLVQLAKEVQKADSFVKATAGSKLQIIAEQIKFLQQQARKVLEEAHEANYLHHAKCNLKKIPGKLYYLYKRQSGDVYFSILSPQEWGGSCPHEFVDAYRLEYDMSWTKEEYIPVKDGELEVIDKILH-NNMIPKLEFLA
	Calvadosia_cruxmelitensis_OLD	LRRIVQDETDATRQLVSPKATKTASRQDLIQLAQEVQKADEYVKCVASNKLQVIAEQIRFLQDQARRVLEEAKSANSLHHAQCNLKKISGEMYYLYERQSGQKYFSIISPKEWGQGCPHEFIAAYRLERDMSWTKEEDIKETDLELSAIDRIIE--GGIPSLQYLA
	Cassiopea_OLD	LARIINDETDATKQLVDPKAVRKASPNDLVELAREVQKADTFVRATAGSKLQIIAEQIKFLQQQARNVLEEAHEANFLHHAKCNLKKIPGKMYYLYKRASGEYYFSILSPKEWGKSCPHEFVDAYRLEHDMSWTKEEYIQTKDSELEVIDKVLH-NNMIPRLEFLA
	Chrysaora_chesapeaki_Bayha	??????????????????????????????????????????????????????????????????????????????????????????????????????????????????????????????????????????????????????????????????????
	Clytia_hemisphaerica_OLD	LARVVDDESNITKHLVSARAAKKATPSDLVELAREVQRADEEVRHVASGKLQIIAEQIRFLQEQAKKVLDEARDSTNLNNAKCNFVKKPGNVYYLYERSSGTVYFSMLGPQEW-ADCPHVFMGAYRYEQDRTWTKMEDIKRKDQELKVIDNLLT-RGGVPSLEYIT
	Craseoa_lathetica_OLD	??????????????????????????????????????????????????????????????????????????????????????????????????????????????????????????????????????????????????????????????????????
	Craspedacusta_sowerbyi_OLD	AARIVDDTSAATSQLVHPFSTKRAVPTDLIELAREVQRADETVRCLASGKLQIIAEQIRFLQEQARNVLEDAKESALLHKAQCNFVKKPGTIYYLYLRGSGNSYFSMLSPQEW-ANCPHKFLGAYRLEHDRSWTKAENIPTKDQELDILDTIINTTTGVPSIEYLA
	Craterolophus_convolvulus_OLD	LTRLVQAESDSAKLLVNPKKTRAASRQDLIQLATEVQKADSFVKCVASNKLQIIAEQIRFLQDQARRVLQDANNANSLHHAKCNFKKIPGKMYYLYVRASGQKYFSIISPKEWGSSCPHEFIAAYRLEHDMSWTKEEDVEATDRELSAIDRIIE--GGIPSLQYLA
	Cyanea_capillata_OLD	LARIVTDETDATKQLVSVKAAKKASPYDLVELAQEVQKADTFVKATAGSKLQIIADQIRFLQQQARTVLEQAHEDNYLHHAKCNLKKIPGKIYYLYKRP-------------------------------------------------------------------
	Dynamena_crisioides	??????????????????????????????????????????????????????????????????????????????????????????????????????????????????????????????????????????????????????????????????????
	Ectopleura_larynx_OLD	VARTVNDTNDATKLIVNTYCTKRPEQKDLIELAQEVQQAHKDVRCVASGKLQIIAEQIKFLQEQARRVLEEAKESSMLHNAHCNFVKKPGNIYYLYERESGLTYFSMVSPTEW-TNCPHKLQGAYRLENDKSWTKEKYIVQRDKDHAVVDSFLN-HGSLPALEYGL
	Haliclystus_auricula	??????????????????????????????????????????????????????????????????????????????????????????????????????????????????????????????????????????????????????????????????????
	Hydra_magnipapillata_OLD	??????????????????????????????????????????????????????????????????????????????????????????????????????????????????????????????????????????????????????????????????????
	Hydra_oligactis_OLD	??????????????????????????????????????????????????????????????????????????????????????????????????????????????????????????????????????????????????????????????????????
	Hydra_viridissima_OLD	??????????????????????????????????????????????????????????????????????????????????????????????????????????????????????????????????????????????????????????????????????
	Hydra_vulgaris_OLD	??????????????????????????????????????????????????????????????????????????????????????????????????????????????????????????????????????????????????????????????????????
	Hydractinia_polyclina_OLD	??????????????????????????????????????????????????????????????????????????????????????????????????????????????????????????????????????????????????????????????????????
	Hydractinia_symbiolongicarpus_OLD	??????????????????????????????????????????????????????????????????????????????????????????????????????????????????????????????????????????????????????????????????????
	Merga_violacea	??????????????????????????????????????????????????????????????????????????????????????????????????????????????????????????????????????????????????????????????????????
	Millepora_dichotoma	??????????????????????????????????????????????????????????????????????????????????????????????????????????????????????????????????????????????????????????????????????
	Myrionema_S36	??????????????????????????????????????????????????????????????????????????????????????????????????????????????????????????????????????????????????????????????????????
	Nanomia_bijuga_OLD	AARIVDDDTSTKKQLVSSYRVTKPHHQDLVELAKEVQHAESEVRHVACGKLQMIAEQMRFLQQQAQKVLMEAKENAQLHNAKCNLLKKPGQKYYLYERESGITYFSILSPQEW-KDCPHKFIAAYRLEPDNSWTKLEDIVHRDRDIKVIEDLMD-RGAVPSLEYIT
	Nemalecium_lighti	??????????????????????????????????????????????????????????????????????????????????????????????????????????????????????????????????????????????????????????????????????
	Pennaria_disticha	??????????????????????????????????????????????????????????????????????????????????????????????????????????????????????????????????????????????????????????????????????
	Periphylla_periphylla_OLD	??????????????????????????????????????????????????????????????????????????????????????????????????????????????????????????????????????????????????????????????????????
	Physalia_physalis_OLD	LARVVDDDSSATKQLVSPYNVKKPQHSDLVELAREVQRADEEVRHMASGKLQIIAEQIRFLQQQAQGILEEAKDNAKLHHAKCNLVKQPGQIYYLYERQSGVTYFSLLSPQEW-KDCPHLFLDAYRLEHDRSWTKLEDMAKKDRELKVIDGLMN-RGSLPSLEYMA
	Plumularia_S39	LARIVDEESAETSRLVNPRSAKKATPSDLIELAREVQRADEEVRHVASGKLQIIAEQMRFLQEQ------------------------------------------------------------------------------------------------------
	Podocoryna_S22	??????????????????????????????????????????????????????????????????????????????????????????????????????????????????????????????????????????????????????????????????????
	Podocoryna_carnea_OLD	LTRVVTDESSATKQLVNPYLVRKADNSDLVALATEVQRADEEVRHVASGKLQVIAEQIRFLQEQARRVLEDAKESALLHNAKCNFVKKPGNIYYLYERNSGQSYFSMLSPQEW-NGCPHIFLAAYRLEHDRSWTKLKDIPKKDNELKIIDKMMS-HGGLPSLEYLA
	Proboscidactyla_S13	??????????????????????????????????????????????????????????????????????????????????????????????????????????????????????????????????????????????????????????????????????
	Solmundaegina_nematophora	??????????????????????????????????????????????????????????????????????????????????????????????????????????????????????????????????????????????????????????????????????
	Staurodiscus_S19	??????????????????????????????????????????????????????????????????????????????????????????????????????????????????????????????????????????????????????????????????????
	Stomolophus_meleagris_OLD	LSRIVSDESSATKQLVNPKAAKKASPHDLIELAREVQKADSFVKATAGSKLQIIAEQIKFLQQQARTVLEEAHEANFLHKAKCNFKKIPGKIYYLYKRASGDLYFSIVSPKEWGGSCPHTFVDAYRLEHDMSWTKEENIQVRDEELQVIDRIFH-SNSLPRLEYLA
	Tripedalia_cystophora_OLD	LARIVTGDSDATKQLVDPKASKKASRLDLVELAKEVQKADAFVKCTAGNKLQVIAEQIRFLQEQARQVLEDAKEANHLHHAQCNFKKIPGNMYYLYNRSTGKPYFSMLSPKEWGKSCPHEFLGAYRLEHDMSWTKAEDVEVRDQELSVIDKILQ-CG-MPSLEYLA
	Ventromma_halecioides	??????????????????????????????????????????????????????????????????????????????????????????????????????????????????????????????????????????????????????????????????????
	Zancleopsis_tentaculata	??????????????????????????????????????????????????????????????????????????????????????????????????????????????????????????????????????????????????????????????????????
[Source of sequence data: ./OG0002355.aligned.FAA-gb]

	Abylopsis_tetragona_OLD	VATGLNYTMSCVVVMTGVAYATAPLYKKFCQATGYGGTPMTKYRDKDVGEELANMKKVEDRPLSVRFEAQVNRALEKKWSFEPQQHSVKVVPGDTALAFFTAINHTDDSIIGISTYNVLPYTAGQYFNKIQCFCFEEQRLNPHEEVDMPVFFYIDPEIDDDPALEEVDELVLSYTFFESKSGEAP--
	Aegina_citrea_OLD	???????????????????????????????????????????????????????????????????????????????????????????????????????????????????????????????????????????????????????????????????????????????????????????
	Agalma_elegans_OLD	???????????????????????????????????????????????????????????????????????????????????????????????????????????????????????????????????????????????????????????????????????????????????????????
	Aglaophenia_kelp	???????????????????????????????????????????????????????????????????????????????????????????????????????????????????????????????????????????????????????????????????????????????????????????
	Aglaura_hemistoma	???????????????????????????????????????????????????????????????????????????????????????????????????????????????????????????????????????????????????????????????????????????????????????????
	Alatina_alata_OLD	HKTVALYVAALAIFVGGASYAAVPLYRMYCQSSGLGGTV----KIQDVGEKIEKMEKQEDRQLKIRFNADTSSTLQ--WNFKPQQSQIKLVPGETALAFYTAKNPTDRAVTGVSTYNVIPFEAGQYFNKIQCFCFEEQRLNPHEEVDMPVFFYIDPEFTEDPAMIKVDTITLSYTFFEAKEGY--TL
	Athorybia_rosacea	???????????????????????????????????????????????????????????????????????????????????????????????????????????????????????????????????????????????????????????????????????????????????????????
	Atolla_vanhoeffeni_OLD	NKTVAIYTVSMVMVVLGVSYAAVPLYRLYCQATGYAGTT----KQVDVGENIENMERIPDRKLTIKFNADTGASMR--WDFKPQQKEIKIVPGETALAFYTATNPTDKAVVGISTYNVIPFDAGQYFNKIQCFCFEEQRLNPHEQVDMPVFFYIDPEFNDDPAMAKVNTIILSYTFFQAKDGA--SL
	Aurelia_aurita_Dave_OLD	HKSVAMYTASVVILVCGGSYAAVPLYRLYCQASGYGGTV----KVIEVGEKIENMEKQNHRLLTVKFNADKSATMQ--WDFKPQQSQIKIVPGETALAFYTAKNPTDVPITGVSTYNVIPFEAGQYFNKIQCFCFEEQRLNPGEEVDMPVFFYIDPEFVLDPSLRKVTEITLSYTFFEAKDGSWPDL
	Calvadosia_cruxmelitensis_OLD	HRTVLTYVIALAVFTVGLSYAAVPLYRMYCQATGLGGTV----KVVDVGDQIETMSRKPERVLTIKFNADTSNTLQ--WRFKPQQTEIKLVPGETALAFYKAENLTDKAITGISTYNVIPFEAGQYFNKIQCFCFEEQRLNPKEEVDMPVFFYIDPEITEDANLAKVDTITLSYTFFEAKDGNAVAL
	Cassiopea_OLD	HNATAMYVISIVILVCGGSYAAVPLYRLYCQASGYGGTV----KVKEIGEEIENMEKQKKRPLTVKFNADKSANMQ--WIFKPRQNEIKIYPGETALAFFTASNPTEQPITGVSTYNVIPFEAGQYFNKIQCFCFEEQRLNPGEEVDMPVFFYIDPEFVNDPSLRKVTELTLSYTFFEAKDGSWPDL
	Chrysaora_chesapeaki_Bayha	----------------------------FLQASGYGGTV----RVADIGEKIETMEKQKHRVIKVKFNADKGATMR--WSFRPQQAEIKIVPGETALAFYTAKNPTDVPITGISTYNVIPFEAGQYFNKIQCFCFEEQRLNPGEEV-----------------------------------------
	Clytia_hemisphaerica_OLD	???????????????????????????????????????????????????????????????????????????????????????????????????????????????????????????????????????????????????????????????????????????????????????????
	Craseoa_lathetica_OLD	???????????????????????????????????????????????????????????????????????????????????????????????????????????????????????????????????????????????????????????????????????????????????????????
	Craspedacusta_sowerbyi_OLD	HRIVLMYMSSAAILCVGLSYAAVPLYRMYCQATGYGGTTR---RVEDLGTVLESMVRADDRMLTVRFSGDTSGSLQ--WKFKPQQSEIKLAPGETALAFYTAENLTDSAIIGISTYNVIPFDAGQYFNKIQCFCFEEQRLNPREQVDMPVFFYIDPEFTEDPAMAKVDTITLAYTFFEAKESHSP--
	Craterolophus_convolvulus_OLD	HRTVMTYVCALAVCTVGLSYAAVPLYRMYCQAAGLGGTVT---QLVDVGDQIETMERKSERLLTIKFNADTSNTLQ--WRFKPQQSEIKLVPGETALAFYKAENLTDHAVTGVSTYNVVPFEAGQYFNKIQCFCFEEQRLNPREEVDMPVFFYIDPEMTEDPALAKVDIITLSYTFFEAKEGQAATL
	Cyanea_capillata_OLD	???????????????????????????????????????????????????????????????????????????????????????????????????????????????????????????????????????????????????????????????????????????????????????????
	Dynamena_crisioides	???????????????????????????????????????????????????????????????????????????????????????????????????????????????????????????????????????????????????????????????????????????????????????????
	Ectopleura_larynx_OLD	???????????????????????????????????????????????????????????????????????????????????????????????????????????????????????????????????????????????????????????????????????????????????????????
	Haliclystus_auricula	???????????????????????????????????????????????????????????????????????????????????????????????????????????????????????????????????????????????????????????????????????????????????????????
	Hydra_magnipapillata_OLD	???????????????????????????????????????????????????????????????????????????????????????????????????????????????????????????????????????????????????????????????????????????????????????????
	Hydra_oligactis_OLD	???????????????????????????????????????????????????????????????????????????????????????????????????????????????????????????????????????????????????????????????????????????????????????????
	Hydra_viridissima_OLD	???????????????????????????????????????????????????????????????????????????????????????????????????????????????????????????????????????????????????????????????????????????????????????????
	Hydra_vulgaris_OLD	???????????????????????????????????????????????????????????????????????????????????????????????????????????????????????????????????????????????????????????????????????????????????????????
	Hydractinia_polyclina_OLD	???????????????????????????????????????????????????????????????????????????????????????????????????????????????????????????????????????????????????????????????????????????????????????????
	Hydractinia_symbiolongicarpus_OLD	???????????????????????????????????????????????????????????????????????????????????????????????????????????????????????????????????????????????????????????????????????????????????????????
	Merga_violacea	???????????????????????????????????????????????????????????????????????????????????????????????????????????????????????????????????????????????????????????????????????????????????????????
	Millepora_dichotoma	???????????????????????????????????????????????????????????????????????????????????????????????????????????????????????????????????????????????????????????????????????????????????????????
	Myrionema_S36	???????????????????????????????????????????????????????????????????????????????????????????????????????????????????????????????????????????????????????????????????????????????????????????
	Nanomia_bijuga_OLD	???????????????????????????????????????????????????????????????????????????????????????????????????????????????????????????????????????????????????????????????????????????????????????????
	Nemalecium_lighti	???????????????????????????????????????????????????????????????????????????????????????????????????????????????????????????????????????????????????????????????????????????????????????????
	Pennaria_disticha	???????????????????????????????????????????????????????????????????????????????????????????????????????????????????????????????????????????????????????????????????????????????????????????
	Periphylla_periphylla_OLD	???????????????????????????????????????????????????????????????????????????????????????????????????????????????????????????????????????????????????????????????????????????????????????????
	Physalia_physalis_OLD	???????????????????????????????????????????????????????????????????????????????????????????????????????????????????????????????????????????????????????????????????????????????????????????
	Plumularia_S39	???????????????????????????????????????????????????????????????????????????????????????????????????????????????????????????????????????????????????????????????????????????????????????????
	Podocoryna_S22	???????????????????????????????????????????????????????????????????????????????????????????????????????????????????????????????????????????????????????????????????????????????????????????
	Podocoryna_carnea_OLD	???????????????????????????????????????????????????????????????????????????????????????????????????????????????????????????????????????????????????????????????????????????????????????????
	Proboscidactyla_S13	???????????????????????????????????????????????????????????????????????????????????????????????????????????????????????????????????????????????????????????????????????????????????????????
	Solmundaegina_nematophora	???????????????????????????????????????????????????????????????????????????????????????????????????????????????????????????????????????????????????????????????????????????????????????????
	Staurodiscus_S19	???????????????????????????????????????????????????????????????????????????????????????????????????????????????????????????????????????????????????????????????????????????????????????????
	Stomolophus_meleagris_OLD	HKTVGLYTLSLAILICGGSYAAVPLYRLYCQASGYGGTV----QVTEVGEKLEKMEKQKHRALTVKFNADKSATMQ--WDFKPQQSEIKIFPGETALAFYTAKNPTDQPITGVSTYNVIPFEAGQYFNKIQCFCFEEQRLNPGEEVDMPVFFYIDPEFAEDPSLRKVTELTLSYTFFEAKDGSWPDM
	Tripedalia_cystophora_OLD	???????????????????????????????????????????????????????????????????????????????????????????????????????????????????????????????????????????????????????????????????????????????????????????
	Ventromma_halecioides	???????????????????????????????????????????????????????????????????????????????????????????????????????????????????????????????????????????????????????????????????????????????????????????
	Zancleopsis_tentaculata	???????????????????????????????????????????????????????????????????????????????????????????????????????????????????????????????????????????????????????????????????????????????????????????
[Source of sequence data: ./OG0002378.aligned.FAA-gb]

	Abylopsis_tetragona_OLD	VPLLSGNE-EDSEEELKVKNELEGVMNTMKNNIGKVIDRGERLEDLEAKSESFEMSAFQFKSTSTKLKNRMWWHNFKMKCI-FAFIVVVILIVIIVWLVLK-YKK
	Aegina_citrea_OLD	?????????????????????????????????????????????????????????????????????????????????????????????????????????
	Agalma_elegans_OLD	VPLLSGND-EDSEDELKVKNELEGVINTMKTNIGKVIDRGDRLEDLEAKSESFEMSAFQFKSTSTKLQNRMWWHNFKMKAI-FGCIVVAVVIIIIVWVVLK-YKK
	Aglaophenia_kelp	-----------------------KVVDIMRQNMDKVLERDTKLSELDNRAESLQAGASQFETNAGKLKRKMWWQNCKVFCVIFFSI-------------------
	Aglaura_hemistoma	?????????????????????????????????????????????????????????????????????????????????????????????????????????
	Alatina_alata_OLD	VPLLAAGESDSDE-ELKVKAELESAMDVMRTNIGKVLDRGDKLEDLEAKSESFEMSAFNFRSGSTKLKQKLWWQSCKLKMI-FAFLIIVGLLIIIVPLALKGHKK
	Athorybia_rosacea	?????????????????????????????????????????????????????????????????????????????????????????????????????????
	Atolla_vanhoeffeni_OLD	?????????????????????????????????????????????????????????????????????????????????????????????????????????
	Aurelia_aurita_Dave_OLD	VPLLAHGGDSSDEDDLKVKSEIKSTMNIMRNNLGKVMDRGDKLEDLEAKSESFEMNAFNFRAGSTKLRQKLWWQNCKLKLI-LAFIVVVILLVIILPIAIK--KK
	Calvadosia_cruxmelitensis_OLD	VPLLSGADSDSGDDEVKVRHELNGAINVMKDNLNKVLDRGDKLEDLEAKSESFEMNAFNFKAGSTRLRQKLWWQNCKMKLL-LVGIVAVCLLVIIIPIVLK--KK
	Cassiopea_OLD	VPLLARSNDSSDEDDLTVKNEIKNTMAVMKKNINKVIDRGDKLDDLEAKSESFEMNAFNFKSGSTKLRQKLWWQNCKLKLI-LAFIVTVVLLVIILPIAIK--KK
	Chrysaora_chesapeaki_Bayha	?????????????????????????????????????????????????????????????????????????????????????????????????????????
	Clytia_hemisphaerica_OLD	?????????????????????????????????????????????????????????????????????????????????????????????????????????
	Craseoa_lathetica_OLD	VPLLSGND-DDSEEELKVKNELEGVMHTMKSNIGKVIDRGERLEDLEAKSESFEMSAFQFKSTSPQPQ------YFRILTS-FCSCA------------------
	Craspedacusta_sowerbyi_OLD	IPLLKDDD-DDSEDELKVKDELASATNVMRNNLSKVLDRGEKLEDLESKTESFEMNAFQFKASSTKLKNNLWWKNCRLRLV-FLLVLVGILTVIIEN-VLK-FAG
	Craterolophus_convolvulus_OLD	VPLLGATDSDSG-DEIKVKEELNGAINVMKNNFSKVLDRGDKLEDLEAKSESFEMNAFNFKAGATRLRKKMWWQNFKMKLL-LAAIVLVCLLVIIVPLVLK--KK
	Cyanea_capillata_OLD	?????????????????????????????????????????????????????????????????????????????????????????????????????????
	Dynamena_crisioides	?????????????????????????????????????????????????????????????????????????????????????????????????????????
	Ectopleura_larynx_OLD	VPLLTGQD-EDSEEELRVKSELEGAMNVMRNNLTKVIDRGERLEDLEAKSEAFEMNAFEFKSRSKKLKNRMWWQQMRMKLV-FGCIVIGVVTVVIVSLVIK-YKK
	Haliclystus_auricula	?????????????????????????????????????????????????????????????????????????????????????????????????????????
	Hydra_magnipapillata_OLD	VPLLTGDE-EDSEEELKVKQELQSTVNLMKNNLHKVIDRGEKLEDLEAKSETFEMNASEFKSRSTKLRKKMWWQQCKLKLV-FGLIITGVLIVVIVSLVLK-NKK
	Hydra_oligactis_OLD	VPLLTGDE-EDSEEELKVKQELQSTVNLMKNNLHKVIDRGEKLEDLEAKSETFEMNANQFKSRSTKLRQRMWWQQCKLKLV-IGLIITGVLIVVIVSLVLK-NKK
	Hydra_viridissima_OLD	VPLLTGND-EDSEEELKVKQELQSTVNLMKNNLHKAMNRGEMLEDLESKSETLEMNANEFKSRSTKLKNRMWWQQCKMKLI-FGLIITGVLIVVIVSLVMK-NKK
	Hydra_vulgaris_OLD	VPLLTGDE-EDSEEELKVKQELQSTVNLMKNNLHKVIDRGEKLEDLEAKSETFEMNASEFKSRSTKLRKKMWWQQCKLKLV-FGLIITGVLIVVIVSLVLK-NKK
	Hydractinia_polyclina_OLD	VPLLSGND-DDSEEELKVKHELEGAMNVMRTNLGKVLDRGERLEDLEAKSESFEMNAFQFKNSSTKLQNRLWWQNCKMKAI-FGSVVAAVLLVVIISIVVK-SKK
	Hydractinia_symbiolongicarpus_OLD	VPLLSGND-DDSEEELKVKHELEGAMNVMRTNLGKVLDRGERLEDLEAKSESFEMNAFQFKNSSTKLQNRLWWQNCKMKAI-FGSVVAAVLLVVIISIVVK-SKK
	Merga_violacea	?????????????????????????????????????????????????????????????????????????????????????????????????????????
	Millepora_dichotoma	?????????????????????????????????????????????????????????????????????????????????????????????????????????
	Myrionema_S36	?????????????????????????????????????????????????????????????????????????????????????????????????????????
	Nanomia_bijuga_OLD	LPLLNGND-EDSEEELRVKNELEGVMHTMKSNIGKIMDRGDRLEDLESKSESFEMSAFQFKSTSTKLQNRLWWHNFKMKCI-FGFIVVAVIIIIIVWIVLK-YKK
	Nemalecium_lighti	----------------QTQKQVDQVVDIMRQNMDKVLERDTKLSELDNRADALQAGASQFETNAGKLKRKMWWQNCKV---------------------------
	Pennaria_disticha	------------------------VVDIMRQNMDKVLERDTKLSELDNRADALQQGASQFETSAGKLKRKMWWQNFKV-CM---SLL------------------
	Periphylla_periphylla_OLD	?????????????????????????????????????????????????????????????????????????????????????????????????????????
	Physalia_physalis_OLD	VPLLSGHDEEDSEEELKVKNELEGVMNTMRSNIGKVIDRGERLEDLESKSESFEMSAFQFKSTSTKLKNRMWWHNCKMKAI-FATIVIVILIVIIVWLVLK-YKK
	Plumularia_S39	------------------------VVDIMRQNMDKVLERDSKLSELDNRADALQAGASQFETNAGKLKRKMWWQNCKV------SI-------------------
	Podocoryna_S22	?????????????????????????????????????????????????????????????????????????????????????????????????????????
	Podocoryna_carnea_OLD	VPLLSGND-DDSEEELKVKNELEGAINVMRTNLGKVLDRGEKLEDLEAKSESFEMNAFQFKSSSTKLQNRLWWQNCKMKLI-FGSVVAAILLVVIISIVMK-SKK
	Proboscidactyla_S13	?????????????????????????????????????????????????????????????????????????????????????????????????????????
	Solmundaegina_nematophora	?????????????????????????????????????????????????????????????????????????????????????????????????????????
	Staurodiscus_S19	?????????????????????????????????????????????????????????????????????????????????????????????????????????
	Stomolophus_meleagris_OLD	VPLLAHGDDSSDEDDLSVKKEIKNTMNIMKNNLTKVIDRGERLEDLEAKSESFEMNAFNFKSGSTKLRQKLWWQNCKLKII-LAFIIVAILLVIILPIAIR--KK
	Tripedalia_cystophora_OLD	?????????????????????????????????????????????????????????????????????????????????????????????????????????
	Ventromma_halecioides	?????????????????????????????????????????????????????????????????????????????????????????????????????????
	Zancleopsis_tentaculata	?????????????????????????????????????????????????????????????????????????????????????????????????????????
[Source of sequence data: ./OG0002564.aligned.FAA-gb]

	Abylopsis_tetragona_OLD	?????????????????????????????????????????????????????????????????????????????????????????????????????????????????????????????????????????????????????????????????????????????????????????????????????????????
	Aegina_citrea_OLD	FNESAARGKQILPGGVKSKTSTQAGYFDSKFVRVLEGEAYGDPVKRRRQERIKEKAKNVGKSFLPSHNGKDLGGQGNFYGTFTGTVDAFSPVKKPMKPYVSPKKNVLVANGKKGTGYGYPHLGIGKDQTHAV------EPDDVPRQIRNQREKAHKNAMTGKPFLYERHPKDYFDGNPFGSDRPLPKPFILGSTGKKVGGGNYGC
	Agalma_elegans_OLD	?????????????????????????????????????????????????????????????????????????????????????????????????????????????????????????????????????????????????????????????????????????????????????????????????????????????
	Aglaophenia_kelp	?????????????????????????????????????????????????????????????????????????????????????????????????????????????????????????????????????????????????????????????????????????????????????????????????????????????
	Aglaura_hemistoma	?????????????????????????????????????????????????????????????????????????????????????????????????????????????????????????????????????????????????????????????????????????????????????????????????????????????
	Alatina_alata_OLD	FNVAASKGKQILPGGSKTRSALQTGYFNKTFVRILEGEGYSDPVKRKRQVRIEESKKNIGKAFMPSHSGKQPSGAGSHYGTFSGPISTFSPTAKPRRAYTSPGRNFVTNPSKKGTGFGYVNVLIGKAQTYSS------EPYDRARELFKKDQQDSKRKANGGAFRLNLHPQAYFDRNPYKTEKTFPKPFKPSSPGKEIGGSKAGC
	Athorybia_rosacea	?????????????????????????????????????????????????????????????????????????????????????????????????????????????????????????????????????????????????????????????????????????????????????????????????????????????
	Atolla_vanhoeffeni_OLD	FNVAASKGKQMLPGGSKARSALQAGYFDKGFTRIMEGEAHSDPVKRRRQERINLTKRNLGKAFMPSHAGKAPSGAGNHYGTFGGAVAAFTPQEKSKKSYSSPGRNFVTNPSKKGTGYGYVNVLIGKSQTYSA------EPYDRGRELRKKDHDDSKQFMKGNAFKLN--------------------------------------
	Aurelia_aurita_Dave_OLD	FNTAASKGRQILPGGSKTKSAHQAGYFDKRFVRVMEGESYADPVSRRRQDRIKQSSRNIGKSFVPSQPGKEIAGAGSHYGTFSGAINAFSPNLRARKAFAPTGRNFVINPAKRGTGYGYVNVLIGKPTTYSS------EPYDKAKELFRKNQVDNKGKLKGGPFKLNLHPKEYFDGNPFKADRGLPKPFKQSSPGKEIGGSKAGC
	Calvadosia_cruxmelitensis_OLD	FNVSASKGKQMLPGGSKARSALQAGYFNKSFDRIMEGEASSDPLKRKRQDALKKKSTYIQKPLVPNHSGKLPSGAGSHYGTFSGTTAAFSPVEKGKKPYKSPGRNFLTHPSRKGTGYGYVNVIIGKPQAHAS------EPYERGKELRKNDILNSQKMMQGQAFKLNSHPQAYFDGNPYKADRSLPKPFKQSS------------
	Cassiopea_OLD	----------MLPGGTKSMSQTQSGYFDKTFVRIMEKEAYSDPVKRRRQERIVQSKKNLGKAFTPSHAGKNPSGAGSQYGTFSGPVEYFSPKTADRKAFESSNRNFVTNPLKKGTGYGYVNVLIGKPETYSS------EPYDRGREIFVKSLADNKSKLKGGPFKLNLCPKQYFDHNPYKADRPLPKPFNYSSPAKEIGGSKAGC
	Chrysaora_chesapeaki_Bayha	?????????????????????????????????????????????????????????????????????????????????????????????????????????????????????????????????????????????????????????????????????????????????????????????????????????????
	Clytia_hemisphaerica_OLD	?????????????????????????????????????????????????????????????????????????????????????????????????????????????????????????????????????????????????????????????????????????????????????????????????????????????
	Craseoa_lathetica_OLD	?????????????????????????????????????????????????????????????????????????????????????????????????????????????????????????????????????????????????????????????????????????????????????????????????????????????
	Craspedacusta_sowerbyi_OLD	?????????????????????????????????????????????????????????????????????????????????????????????????????????????????????????????????????????????????????????????????????????????????????????????????????????????
	Craterolophus_convolvulus_OLD	----------------------------------------------------------------------------------------------GKNQYKSPGRNFLTNPSKKGTGYGYVNVVIGKPQSHPS------EPYERGKELRKNEILTSQKKMQGHAFRLNTHPQAYFDGNPYKTDRPLPKPFKQSSPAKEIGGSKAGC
	Cyanea_capillata_OLD	?????????????????????????????????????????????????????????????????????????????????????????????????????????????????????????????????????????????????????????????????????????????????????????????????????????????
	Dynamena_crisioides	?????????????????????????????????????????????????????????????????????????????????????????????????????????????????????????????????????????????????????????????????????????????????????????????????????????????
	Ectopleura_larynx_OLD	?????????????????????????????????????????????????????????????????????????????????????????????????????????????????????????????????????????????????????????????????????????????????????????????????????????????
	Haliclystus_auricula	?????????????????????????????????????????????????????????????????????????????????????????????????????????????????????????????????????????????????????????????????????????????????????????????????????????????
	Hydra_magnipapillata_OLD	?????????????????????????????????????????????????????????????????????????????????????????????????????????????????????????????????????????????????????????????????????????????????????????????????????????????
	Hydra_oligactis_OLD	?????????????????????????????????????????????????????????????????????????????????????????????????????????????????????????????????????????????????????????????????????????????????????????????????????????????
	Hydra_viridissima_OLD	?????????????????????????????????????????????????????????????????????????????????????????????????????????????????????????????????????????????????????????????????????????????????????????????????????????????
	Hydra_vulgaris_OLD	?????????????????????????????????????????????????????????????????????????????????????????????????????????????????????????????????????????????????????????????????????????????????????????????????????????????
	Hydractinia_polyclina_OLD	?????????????????????????????????????????????????????????????????????????????????????????????????????????????????????????????????????????????????????????????????????????????????????????????????????????????
	Hydractinia_symbiolongicarpus_OLD	?????????????????????????????????????????????????????????????????????????????????????????????????????????????????????????????????????????????????????????????????????????????????????????????????????????????
	Merga_violacea	?????????????????????????????????????????????????????????????????????????????????????????????????????????????????????????????????????????????????????????????????????????????????????????????????????????????
	Millepora_dichotoma	?????????????????????????????????????????????????????????????????????????????????????????????????????????????????????????????????????????????????????????????????????????????????????????????????????????????
	Myrionema_S36	?????????????????????????????????????????????????????????????????????????????????????????????????????????????????????????????????????????????????????????????????????????????????????????????????????????????
	Nanomia_bijuga_OLD	?????????????????????????????????????????????????????????????????????????????????????????????????????????????????????????????????????????????????????????????????????????????????????????????????????????????
	Nemalecium_lighti	FNVSAHKGKQMLPGGSKSRSALQAGYFDKTFNRIMTGEGYSDPVKKRRQDRLDDSKKNLGKAFMPSHAGKEP-------------------------------------------------------------------------------------------------------------------------------------
	Pennaria_disticha	?????????????????????????????????????????????????????????????????????????????????????????????????????????????????????????????????????????????????????????????????????????????????????????????????????????????
	Periphylla_periphylla_OLD	FNVAASKGKQMLPGGSKARSALQAGYFDKEYTRIMQGEAFSDPVKRRRQERINQAKRNLGKAFMPSHAGKAPSGAGNHYGTFSGAVAAFTPQAKSKKSYSSPGRNFVTNPSKKGTGYGYVNVLIGKSQTYSS------EAYERGREKRKK-------------YRLRL------------------------------------C
	Physalia_physalis_OLD	?????????????????????????????????????????????????????????????????????????????????????????????????????????????????????????????????????????????????????????????????????????????????????????????????????????????
	Plumularia_S39	------------------------------------------------------------------------SGAGSHYGTFSGSIPTFSPVEKSKKPYLSPGKNFTTNPGKKGTGYGYVNVVLGKPQTYSS------EPYDRAKEIAK--------------------------------------------------------
	Podocoryna_S22	?????????????????????????????????????????????????????????????????????????????????????????????????????????????????????????????????????????????????????????????????????????????????????????????????????????????
	Podocoryna_carnea_OLD	?????????????????????????????????????????????????????????????????????????????????????????????????????????????????????????????????????????????????????????????????????????????????????????????????????????????
	Proboscidactyla_S13	?????????????????????????????????????????????????????????????????????????????????????????????????????????????????????????????????????????????????????????????????????????????????????????????????????????????
	Solmundaegina_nematophora	?????????????????????????????????????????????????????????????????????????????????????????????????????????????????????????????????????????????????????????????????????????????????????????????????????????????
	Staurodiscus_S19	FNVAASKGKQILPGGSKTKSALQAGYFDKNFQRIMTAEGYSDPVKRRRQERLEKSKQNLGKAFMPSHAGKNP-------------------------------------------------------------------------------------------------------------------------------------
	Stomolophus_meleagris_OLD	FNANASKGKQMLPGGTKSKSALQTGYFDKSFDRIMQGEAYSDPVKRRRQDRISQTKKNLGKPFVPSHSGKKPSGANSHFGTFSGPVNAFSPLGKGKKSYVSPGRNFITNPLKKGTGFGYVNVLIGKPQAYST------EPYDRGRELVKKGQEESKGKMKGGAFKLNLCPKQFFDLNPYKADRQLPKPFKQSSPGKEIGGSKAGC
	Tripedalia_cystophora_OLD	---------------------------------------------------------------------KAPSGAGSHYGTFAGPVTTFSPQTKPRRAYTSPGRNFITNPSKR------VQVMVTQVFLLANLIHIQVSPTTRQRRFSEKSSLKAKRRVDG-PFKLHLFPKTYFDSNPFHSDKNFPKPFKPSAPGKELGGNKAGC
	Ventromma_halecioides	?????????????????????????????????????????????????????????????????????????????????????????????????????????????????????????????????????????????????????????????????????????????????????????????????????????????
	Zancleopsis_tentaculata	?????????????????????????????????????????????????????????????????????????????????????????????????????????????????????????????????????????????????????????????????????????????????????????????????????????????
[Source of sequence data: ./OG0002819.aligned.FAA-gb]

	Abylopsis_tetragona_OLD	SDDKPQWTDEDFQSIVNENKLVLFMKGTPNAPQCGFSKYTCQILEMHGCKD-IATLNVLSDDVLRERVKEFSNWPTIPQVYMGGEFIGGFDIMLQLHQSGELIEELEKIGHRSALID
	Aegina_citrea_OLD	?????????????????????????????????????????????????????????????????????????????????????????????????????????????????????
	Agalma_elegans_OLD	SSVELTWSDDQLDGIVGNNKLVVFMKGTPDAPQCGFSKYVCQILDMHGCTD-ILTFNVLADEVLRSRIKEYSSWPTIPQVYMNGEFIGGFDILLQLHQSGELIEELEKIGHHSALID
	Aglaophenia_kelp	?????????????????????????????????????????????????????????????????????????????????????????????????????????????????????
	Aglaura_hemistoma	?????????????????????????????????????????????????????????????????????????????????????????????????????????????????????
	Alatina_alata_OLD	THQASAWNDQQLDQTVRDNKVVVFMKGTPDSPMCGFSRAVIQILDMHGLVN-YKTFDVLEDDNLRKNIKEYSSWPTIPQIYINGEFVGGCDILIQMHRSGDLIDELEKIGHRSALLE
	Athorybia_rosacea	?????????????????????????????????????????????????????????????????????????????????????????????????????????????????????
	Atolla_vanhoeffeni_OLD	?????????????????????????????????????????????????????????????????????????????????????????????????????????????????????
	Aurelia_aurita_Dave_OLD	ASDGT-WTDKRFNEIVNENKIVVFMKGTPMEPMCGFSKAVVTIFQMHGIID-LTAFNVLEDDELRTRVKEYSNWPTVPQVYMNGELIGGCDIMIQLHQSGELVKELQKIGFRSILTE
	Calvadosia_cruxmelitensis_OLD	?????????????????????????????????????????????????????????????????????????????????????????????????????????????????????
	Cassiopea_OLD	STEAK-WTNEALDEVIKNNKIVVFMKGTPLEPMCGFSKAVVTILQMH----------------------------------------------------------------------
	Chrysaora_chesapeaki_Bayha	?????????????????????????????????????????????????????????????????????????????????????????????????????????????????????
	Clytia_hemisphaerica_OLD	?????????????????????????????????????????????????????????????????????????????????????????????????????????????????????
	Craseoa_lathetica_OLD	SSVEVSWSDEQLQSIVDSNKLVVFMKGTPDTPQCGFSKYVCQILNMHGCED-FLTFNVLEDDILRSRVKEFSSWPTVPQIYMDGEFIGGFDIFLQLHQSGELIQELEKIGHRSVLLD
	Craspedacusta_sowerbyi_OLD	SSAKK-WSDEELKKIVDSNRLVVFMKGVPQAPQCGFSKYVIEILRMHGMDK-FVTLNVLEDEVLRSRIKEFSNWPTIPQVYMNGEFIGGFDILLQMHKNGELVEALEKIGHRSILLD
	Craterolophus_convolvulus_OLD	?????????????????????????????????????????????????????????????????????????????????????????????????????????????????????
	Cyanea_capillata_OLD	?????????????????????????????????????????????????????????????????????????????????????????????????????????????????????
	Dynamena_crisioides	?????????????????????????????????????????????????????????????????????????????????????????????????????????????????????
	Ectopleura_larynx_OLD	TEPAANWTDERFTEVVQTNKLVVFMKGTPEQPQCGFSRYVIQILGMHGCEGMLQTYNVLADEELRARVKEFSNWPTIPQVYVDGEFVGGFDILLEMHQSGDLIGELDKIGHRSALID
	Haliclystus_auricula	?????????????????????????????????????????????????????????????????????????????????????????????????????????????????????
	Hydra_magnipapillata_OLD	SSGID-WSDNKFKEIVNNNKLVVFMKGTPDAPKCGFSKYVIQILNMHGCEN-FKSFNVLEDETLRSRVKEFSNWPTIPQVYINGEFIGGFDILLQMHQSGELINELDKIGHHSALIS
	Hydra_oligactis_OLD	SSFID-WSDNKFKEIVSNNKLVVFMKGTPDAPKCGFSKYVIQILNMHGCEN-FKSFNVLEDETLRNRVKEFSNWPTIPQVYINGEFIGGFDILLQLHQSGELINELDKIGHHSALIS
	Hydra_viridissima_OLD	SSNID-WSDDKFKEIVQDNKLVVFMKGTPDAPLCGFSKYVIQILKMHGCEN-FKTLNVLADEKLRSRVKEFSNWPTIPQVYINGEFIGGFDIMLQLHQSGELINELDKIGHRSALID
	Hydra_vulgaris_OLD	SSGID-WSDNKFKEIVNNNKLVVFMKGTPDAPKCGFSKYVIQILNMHGCEN-FKSFNVLEDETLRSRVKEFSNWPTIPQVYINGEFIGGFDILLQMHQSGELINELDKIGHHSALIS
	Hydractinia_polyclina_OLD	STSTN-WTDDQFNDVVNKNKIVVFMKGTPDAPQCGFSKYVIQILSMHGCED-FNTFNVLDDDVLRSRVKEFSNWPTIPQIYINGEFIGGFDILLQMHQGGDLIEELEKIGHRSALID
	Hydractinia_symbiolongicarpus_OLD	STSTN-WTDDQFNDVINKNKIVVFMKGTPDAPQCGFSKYVIQILSMHGCED-FDTFNVLDDDVLRSRVKEFSNWPTIPQIYINGEFIGGFDILLQMHQGGDLIEELEKIGHRSALID
	Merga_violacea	?????????????????????????????????????????????????????????????????????????????????????????????????????????????????????
	Millepora_dichotoma	?????????????????????????????????????????????????????????????????????????????????????????????????????????????????????
	Myrionema_S36	------------------------------------SRYVIHIFNMHGCEN-LTTFNVLEDEVLRSRIKEYSNWPTIPQVYMNGEFIGGFDILLQMHQNGDLVEELTKIGHQSVLLD
	Nanomia_bijuga_OLD	SSVEIEWTDEQFKGIIEDNKLVVFMKGTPFAPQCGFSKYVCQILEMHGCTA-FLSFNVLDDEVLRSRIKEFSSWPTIPQVYANGEFIGGFDILLQMHQNGDLIEELEKIGHRSALLD
	Nemalecium_lighti	?????????????????????????????????????????????????????????????????????????????????????????????????????????????????????
	Pennaria_disticha	------WTDAEFKEVFDKNKLVVFMKGTPDSPQCGFSKYVTQILFMHGVDN-YTSFNVLEDEVLRQRIKEFSDWPTVPQVYMGGEFIGGFDILLQMHQSGDLVDELMKIGHKSILVD
	Periphylla_periphylla_OLD	?????????????????????????????????????????????????????????????????????????????????????????????????????????????????????
	Physalia_physalis_OLD	SSLTNEWSDEQFQSVVNGNKLVVFMKGTPEGPQCGFSKYVIQILHMHGCTD-FMTLNVLEDEILRSRVKEFSNWPTIPQVYMAGEFVGGFDILLQLHQSGELIEEFEKIGHRSALLD
	Plumularia_S39	CSVEKSWSDEEFKKITKENKLVVFMKGTPDSPMCGFSKYVVQMLDMHGCKN-FVTYNVLDDEILRSRVKEFSNWPTIPQIYIDGEFVGGFDIMLQMHQNGELIEEFQKIGHRSALID
	Podocoryna_S22	?????????????????????????????????????????????????????????????????????????????????????????????????????????????????????
	Podocoryna_carnea_OLD	TTEANSWTDAQFNEIIKKDNIVVFMKGTPDAPQCGFSKYVIQIFTMHGCEN-FKTFNVLEDDTLRNRVKEFSNWPTIPQIYMKGEFIGGFDILLQMHQSGDLIEELENIGHRSALID
	Proboscidactyla_S13	?????????????????????????????????????????????????????????????????????????????????????????????????????????????????????
	Solmundaegina_nematophora	?????????????????????????????????????????????????????????????????????????????????????????????????????????????????????
	Staurodiscus_S19	?????????????????????????????????????????????????????????????????????????????????????????????????????????????????????
	Stomolophus_meleagris_OLD	STDAK-WTNEALENVIKNDKIVVFMKGTPDAPMCGFSKAVVTIFQMHGIVD-VTTLNVLEDEELRVKIKDFSNWPTIPQVYINGEFVGGCDIMIQLHQSGELIAELEKVGFKSILSE
	Tripedalia_cystophora_OLD	?????????????????????????????????????????????????????????????????????????????????????????????????????????????????????
	Ventromma_halecioides	CSVEKAWTDEDFKKIIKDNKLVVFMKGTPDAPMCGFSKYVIQILDIHGCKD-LAAYNILDDDVLRSRLKEFSNWPTFPQVYIGGEFIGGFDIMLQMHQDGELIEELEKIGHRSVLLD
	Zancleopsis_tentaculata	?????????????????????????????????????????????????????????????????????????????????????????????????????????????????????
[Source of sequence data: ./OG0002942.aligned.FAA-gb]

	Abylopsis_tetragona_OLD	?????????????????????????????????????????????????????????????????????????????????????????????????????????????????????????????????????????????????????????????????????????????????????????????????????????????????????????????????
	Aegina_citrea_OLD	MGINNEEVKKQIDHMMAFIHQEAKEKAEEIEAKAEEEFNIEKGRLVQQERLKILSFYEKRDKQIELQRKIQRSNFLNQSRLKTLKAQDDYIQGLLEKARQKLGVVTTDKSRYTQVLEGLLVQCLFQLLEPEAKIRCKETDLAIVKQVCDLSLKKYTERTGKDCKLEIDNSDWLPADCAGGLELVAKQGKIRVSNTLESRLGLLSRQMMPEIRESLFGKNESRKFF
	Agalma_elegans_OLD	?????????????????????????????????????????????????????????????????????????????????????????????????????????????????????????????????????????????????????????????????????????????????????????????????????????????????????????????????
	Aglaophenia_kelp	?????????????????????????????????????????????????????????????????????????????????????????????????????????????????????????????????????????????????????????????????????????????????????????????????????????????????????????????????
	Aglaura_hemistoma	?????????????????????????????????????????????????????????????????????????????????????????????????????????????????????????????????????????????????????????????????????????????????????????????????????????????????????????????????
	Alatina_alata_OLD	MGLNDAEVKKQIEHMMAFIHQEAKEKADEIDSKAKEEFNIEKGRLVQQERLKIMNLYEKKEKQVELQKKIQRSNFLNQARLKILKAQDDHVQCLLEEAKVQLSNIRKERGRYKQTMEGLILQGLMQILEPEVKLRCRKDDVDLVKEVRNTVIKVYTSKTKKDCVLEIDMDDFLGTECAGGVELSSKDGKIRVLNTLESRLDMLSRQMSPEIRTSLFGANENRKFF
	Athorybia_rosacea	?????????????????????????????????????????????????????????????????????????????????????????????????????????????????????????????????????????????????????????????????????????????????????????????????????????????????????????????????
	Atolla_vanhoeffeni_OLD	MGLSDNEVKKQIEHMMAFIHQEAKEKADEIDAKAEEEFNIEKGRLVQQERLKIMSYFERKDKQIDLQMKIQRSNFLNQARIRLLKFQDDNIQGILDEARQRLGNVTRDKAKYKGVLEGLITQGLFQLLEPEVTIRCRKADKDLVQKTLAPTTNIYKESTGKDCKLRIDEDYYLGEDCSGGIELIAREGAVKISNTLESRLELLSRQMLPEIRVRLFGESKNRKFY
	Aurelia_aurita_Dave_OLD	MGLNDADVKKQIQHMMDFIYQEAKEKSEEIDAKAEEEFNIEKGRLVQQERLKIMAFYERKEKQIELQMKIQRSNFLNQSRLKILKSQDDNIQMLLDETRSKLGHVTDDKAKYKSVLEGLITQGLFQILEPTVTLRCRKVDLALVKETKDKANSVYKAQTGKDCKIVVDEEEFLGSECSGGVELLAKDGKIRVVNTLESRLELLSRQMLPEIRSRLFGENASRKFY
	Calvadosia_cruxmelitensis_OLD	MGLNDSEVKKQIEHMMAFIHQEAKEKAQEIDAKAEEEFNIEKGRLVQQDRLKILSYYEKREKQVELQQKIQKSNFLNQSRLKILKSQDESVMCVIKDARNKLGDVTKDKAKYKQVLEGLITQGLFQLLEPKVTIRCRKVDISIVKDAVSSSLEKYKKMTKRECDIKVDEEDVLGEDCCGGVELVAKEGKIKVLNTLESRLDLLTRQMLPEIRMALFGASKSRKFF
	Cassiopea_OLD	MGLNDAEVKKQIQHMMDFIYQEAKEKADEIEAKAEEEFNIEKGRLVQQERLKIMAFYERKEKQIELQMKIQRSNFLNQSRLKILKCQDDHIQMLLEETASKLGHVTDDKDKYKSVLEGLITQGLFQILEPVVNIRCRKADIGLVKETIDKSNEVYKKQTGKDCKILIDEENYLGNDCSGGVELVAKDGKIRVVNTLESRLDLLSRQMLPEIRSRLFGNSKSRKFY
	Chrysaora_chesapeaki_Bayha	---------------------------------AEEEFNIEKGRLVQQERLKIMSFYERKEKQIELQMKMYVYDF------------------------------------------------------------------------------------------------------------------------------------------------------
	Clytia_hemisphaerica_OLD	?????????????????????????????????????????????????????????????????????????????????????????????????????????????????????????????????????????????????????????????????????????????????????????????????????????????????????????????????
	Craseoa_lathetica_OLD	?????????????????????????????????????????????????????????????????????????????????????????????????????????????????????????????????????????????????????????????????????????????????????????????????????????????????????????????????
	Craspedacusta_sowerbyi_OLD	MGVNNEEVKKQIDHMMAFIHQEAKEKAEEIEAKAEEEFNIEKGRLVQQERLKILSYYEKREKQIDLQRKIQRSNFLNQSRLKMLKAQDDHIQAMLDDARKRLGEVTKDPNKYKQVLAGLMSQCLFQLLEPNAKIRCREADLQLVKEVKDITIKGYKEKTGKDCILEIDSNSWLPADCAGGLELVAKDGKIRVANTLESRLDLLSRQMLPEIRESLFGRSMTRKFL
	Craterolophus_convolvulus_OLD	MGLNDSEVKKQIEHMMAFIHQEAKEKAQEIDAKAEEEFNIEKGRLVQQDRVKILSYYEKREKQVELQQKIQKSNFLNQARLKILKSQDDHVMSVITKAQSRLGRITDDKAKYQKVLEGLIIQGLLQLLEPKVLIRCRKVDIQSVKDSTQNALSKYKEMTKRECEITVSENDVLPEDCCGGVELIAREGKIRVLNTLESRLDLLTRQMLPEIRLALFGASKSRTFF
	Cyanea_capillata_OLD	?????????????????????????????????????????????????????????????????????????????????????????????????????????????????????????????????????????????????????????????????????????????????????????????????????????????????????????????????
	Dynamena_crisioides	?????????????????????????????????????????????????????????????????????????????????????????????????????????????????????????????????????????????????????????????????????????????????????????????????????????????????????????????????
	Ectopleura_larynx_OLD	MGLNDDEVKKQIDHMMAFIHQEAKEKAEEIEAKAEEEFNIEKGRLVQQERLKVMAHYEKKEKQIDLQRKIDRSNFLNVSRLKLLETQDCRIQGILEEARGRLGEVTKDADRYKQCLKGLLVQCLFQLLEPVAEIKCREADKDIIKSIIEDCLNEYREKTNKECDLSI-EQNYLSPECAGGLELSAKNGKIKVTNTLESRLQLLSRQMLPEIRTSLFGASKSRKFF
	Haliclystus_auricula	?????????????????????????????????????????????????????????????????????????????????????????????????????????????????????????????????????????????????????????????????????????????????????????????????????????????????????????????????
	Hydra_magnipapillata_OLD	------------------------------------------------------------------------------------------------------------------------------------------------------------------------MQHFLSPECAGGLELLAKEGRIKVTNTLESRLELLSRQMLPEIRETLFGKSSTRKFF
	Hydra_oligactis_OLD	MGLNDEEVKKQIDHMMAFIHQEAKEKAEEIDAKAEEEFNIEKGRLVQQERLKIMALYEKKEKQIDLQRKIDRSNYLNVARLRLLETQNQNIQEILEEARSKLGKVTKDKNHYQKVLAGLLTQSLFQLLEPVAQIRCREADVELVKLAKEESLKVYFENTKKVCELSIDMHHFLSPDCAGGLELHAKEGRIKVTNTLESRLELLSRQMLPEIRETLFGKSLTRKFF
	Hydra_viridissima_OLD	MGLNDEEVKKQIDHMMAFIHQEAKEKAEEIDAKAEEEFNIEKGRLVQQERLKIMALYEKKEKQIDLQRKIDRSNFLNAARLRLLETQNEKIQSILEEARSRLGQVTKDKNHYIKVLTGLLTQSLFQLLEPVAQIRCREADVELLKLAQEESLKEYYEKTKKSCELSIDTHNFLSPECAGGLELVAKEGRIKVTNTLESRLELLSKQMLPEIRESLFGASTTRKFF
	Hydra_vulgaris_OLD	--------------ML----------------RPKKNLILKKGVLCSKKGLKLWLSIEKKEKQIDLQRKIDRSNYLNVARLRLLETQNQYIQEILEDARSQLGKVTKDKNHYQKVLTGLLTQSLFQLLEPVAQIRCREADVELIKVAKEESLKAYYENTKKSCELSIDMQHFLSPECAGGLELLAKEGRIKVTNTLESRLELLSRQMLPEIRETLFGKSSTRKFF
	Hydractinia_polyclina_OLD	--MNEAEATKQIEQMVKFIKQEAEEKAKEIEASAEEEFNLEKLNLLETEKQRIRKEYERKEAQVEANKKIESSKQLNLQRLKVLDAKQKMIKDVFAAAKADLKSKAKGPA-YTDLVAELLTQAMYKLQEPSQVVQCREADLAV----------------------------------------------------------------------------------
	Hydractinia_symbiolongicarpus_OLD	?????????????????????????????????????????????????????????????????????????????????????????????????????????????????????????????????????????????????????????????????????????????????????????????????????????????????????????????????
	Merga_violacea	?????????????????????????????????????????????????????????????????????????????????????????????????????????????????????????????????????????????????????????????????????????????????????????????????????????????????????????????????
	Millepora_dichotoma	?????????????????????????????????????????????????????????????????????????????????????????????????????????????????????????????????????????????????????????????????????????????????????????????????????????????????????????????????
	Myrionema_S36	?????????????????????????????????????????????????????????????????????????????????????????????????????????????????????????????????????????????????????????????????????????????????????????????????????????????????????????????????
	Nanomia_bijuga_OLD	?????????????????????????????????????????????????????????????????????????????????????????????????????????????????????????????????????????????????????????????????????????????????????????????????????????????????????????????????
	Nemalecium_lighti	?????????????????????????????????????????????????????????????????????????????????????????????????????????????????????????????????????????????????????????????????????????????????????????????????????????????????????????????????
	Pennaria_disticha	?????????????????????????????????????????????????????????????????????????????????????????????????????????????????????????????????????????????????????????????????????????????????????????????????????????????????????????????????
	Periphylla_periphylla_OLD	MGLSDNEVKKQIEHMMAFIHQEAKEKADEIDAKAEEEFNIEKGRLVQQERLKIMSYYERKDKQIELQMKIQRSNFLNQARLRLLKFQDDNIQGILEEARERLGNVTKDKAKYKGVLEGLITQSLFQLLEPEVSIRCRKVDKDLVEQVIDGAINIYKESTGKDCKLRIDEDYYLGEDCCGGIELVAREGCIRVSNTLESRLELLSRQMLPEIRVRLFGVSKNRKFY
	Physalia_physalis_OLD	?????????????????????????????????????????????????????????????????????????????????????????????????????????????????????????????????????????????????????????????????????????????????????????????????????????????????????????????????
	Plumularia_S39	?????????????????????????????????????????????????????????????????????????????????????????????????????????????????????????????????????????????????????????????????????????????????????????????????????????????????????????????????
	Podocoryna_S22	?????????????????????????????????????????????????????????????????????????????????????????????????????????????????????????????????????????????????????????????????????????????????????????????????????????????????????????????????
	Podocoryna_carnea_OLD	?????????????????????????????????????????????????????????????????????????????????????????????????????????????????????????????????????????????????????????????????????????????????????????????????????????????????????????????????
	Proboscidactyla_S13	?????????????????????????????????????????????????????????????????????????????????????????????????????????????????????????????????????????????????????????????????????????????????????????????????????????????????????????????????
	Solmundaegina_nematophora	?????????????????????????????????????????????????????????????????????????????????????????????????????????????????????????????????????????????????????????????????????????????????????????????????????????????????????????????????
	Staurodiscus_S19	?????????????????????????????????????????????????????????????????????????????????????????????????????????????????????????????????????????????????????????????????????????????????????????????????????????????????????????????????
	Stomolophus_meleagris_OLD	MGLNDAEVKKQIQHMMDFIHQEAKEKADEIEAKAEEEFNIEKGRLVQQERLKIMAFYERKEKQIDLQMKIQRSNFLNQSRLKILKSQDDHIQTLLDETRSKLGHVTDDSAKYKTVLEGLITQGLFQILEPTVILRCRKADFSLVNETKEKSVKMYKEKTGKDCKVIVDGDNVLGSDCSGGIELIAKDGKIRVINTLESRLELLSRQMLPEIRSRLFGDNQSRKFY
	Tripedalia_cystophora_OLD	-----GSLRR-------------------------------AARLVQQERLKIMNTYEKKEKQVELQKKIQRSNFLNQARLKILKAQDDHVQGLLEEAKTKLANIRTDVGRYKQTLEGLILQGLMQILEPEVKLRCRKDDVELIKQVRDPVLKAYSSKTKKQCNIEVDMDEFLPGDCAGGVEIMSKNGHIRVLNTLESRLDMMSRQMLPEIRTSLFGPNQSRKFF
	Ventromma_halecioides	?????????????????????????????????????????????????????????????????????????????????????????????????????????????????????????????????????????????????????????????????????????????????????????????????????????????????????????????????
	Zancleopsis_tentaculata	?????????????????????????????????????????????????????????????????????????????????????????????????????????????????????????????????????????????????????????????????????????????????????????????????????????????????????????????????
[Source of sequence data: ./OG0003028.aligned.FAA-gb]

	Abylopsis_tetragona_OLD	????????????????????????????????????????????????????????????????????????????????????????????????????????????????????????????????????????????????????????????????????????????????????????????????????????
	Aegina_citrea_OLD	NELASKSFGVGMKNYFVDVKENDKGRFIKIVEGLFPFQVLKPSNKKNKLSMPMNMVSEFKTRLVECNAKYKALSNDGNQPREDGCLHTVFLRNAGRRVYLDLKQNKRGMFLRISLANTMNNRSVVALPAERIEGLIGILSE-----EKPDLPTPHAIFAERKHFYFDCGRNDRGVFLRVSEVTPHYRSSVTIPKSGMKAF
	Agalma_elegans_OLD	????????????????????????????????????????????????????????????????????????????????????????????????????????????????????????????????????????????????????????????????????????????????????????????????????????
	Aglaophenia_kelp	EELATRTLRIQSKRYYVDVKQNSRGRFIKLVE------------------------------------------------------------------------------------------------------------------------------------------------------------------------
	Aglaura_hemistoma	????????????????????????????????????????????????????????????????????????????????????????????????????????????????????????????????????????????????????????????????????????????????????????????????????????
	Alatina_alata_OLD	EELSSKTLRIQNKRYYIDAKRNSRGTFVKLVEAL-------PNGVKTRLSIPMVMVGEFRDKLSSMADFYTGLPAQGREPTEDGALKSSSIRGTGKRVYLDLMENNRGIFLRVSVLNRGQNRHTIALPARGIVDIRNTLSEEE---EVAELPDPQEMRVERKRFYFDCGRNSRGSFLRISEVTSNYRSSITIPRQGLQKF
	Athorybia_rosacea	????????????????????????????????????????????????????????????????????????????????????????????????????????????????????????????????????????????????????????????????????????????????????????????????????????
	Atolla_vanhoeffeni_OLD	EEIASKSLRIQNKRYYVDVKQNQRGKFVKLVEVL-------NNGSRNKLHIPMNQVREVRDKLTTFADFYAQLPSQTRDIPEDGRLKSEMFRADRKRYYFDLKENQRGRFLRISQTGTMGPRSTLALPAQGIVDIRNSLSEEE---DDIELPQAREMSVERKRFYFDCGRNNRGSFLRISEVTNNFRSSVTIPRQGLAKF
	Aurelia_aurita_Dave_OLD	EEIASKMLRIQNKRYYVDVKQNSRGKFIKLVEVL-------NNGTRNKINIPMPVVGEIRDRLTSFADFYAQLPAQTGQAPEEGKLKSEMQRSAGRRYYFDLKENQRGRFLRISQTSPYGQRATLALPAQGIVDIRNTLSEED---ENGELPQPKEMRIERKRFYFDCGRNNRGSFLRVSEVTSNFRSSITIPRQGLSKF
	Calvadosia_cruxmelitensis_OLD	DVLASKPLKILSKRYYVDVKQAQQRKFIKLVESL-------PNGTKNRLTLPMPLVAEFKEKLSSFLEFYEQLPVNPEEPAESVKLKSDILRGLGKRFYLDLKENPRGRFLRISQAARNQPRNTIAIPGEGIGEVRDTLAEEE---NNVELPESEELRAERKKFYFDCGQNARGCYLRVSEVTAGYRTAITIPRQGLAEF
	Cassiopea_OLD	EEIASKALRIQNKRYYVDVKQNSRGKFIKLVEVV-------NNGNRNKINIPMPVVGEIRDRLTSFADFYAQLPAQTEEIPEDGRLKSEMQRSAGRRYYFDLKENKRGRFLRISQTSPYGARSTIALPAQGIVDIRNTFSEEDGMSENAELPQSKEMRIERKRFYFDCGRNNRGSFLRVSEVTSNFRSSITIPRQGLLKF
	Chrysaora_chesapeaki_Bayha	--------------------------------VL-------SNGARNKINIPMPVVGDIRDKLTSFADFYAQL-------------------------------------------------------------------------------------------------------------------------------
	Clytia_hemisphaerica_OLD	????????????????????????????????????????????????????????????????????????????????????????????????????????????????????????????????????????????????????????????????????????????????????????????????????????
	Craseoa_lathetica_OLD	????????????????????????????????????????????????????????????????????????????????????????????????????????????????????????????????????????????????????????????????????????????????????????????????????????
	Craspedacusta_sowerbyi_OLD	EELASRTLRIQSKRYYVDVKQNSRGRFIKLVEGL-------STGQKNRMNIPMVLVPEFRDKLNIFAEFHQQLPNATRE-GEDGRLRSDIIRGAGRRIYMDLKENNRGVFLRISCAGGMSQRSTIALPAQGIVEVKTTLTEEE---TSAELPESKEMRIERKRFYFDCGRNDRGSFLRVSEVTSNYRSSITVPKQGLAKF
	Craterolophus_convolvulus_OLD	DVLSSKPLNIMSKRYYVDVKQIEDRKFIKLVESQ-------SNGAKNRLTIPMPLVSELKEKLSEFITFYEKLPRDKEEIQEEEKLKSDIIRGLGKRFYLDLKENHRGWYLRISQAAKNRPRSTIAIPGSGMSEVRDALLEDE----SVQLPEAEELKVERKRFYFDCGQNPRGIFLRISEVTNEYRSSVTIPREGLAEF
	Cyanea_capillata_OLD	-----------------------------------------------------PVVGQIRDKLTIFADFYAQLPSQSGEIPEDGNLKSEMHRSAGRRYYFDLRENRRGRFLRISQINPYGGRSTLAVPAQGIVDIRNTLSEEE---DQGELPSPKEMRVAHKRFYFDCGRNNRGSFLRVSEVTSNFRSSITIPRQGLSQF
	Dynamena_crisioides	????????????????????????????????????????????????????????????????????????????????????????????????????????????????????????????????????????????????????????????????????????????????????????????????????????
	Ectopleura_larynx_OLD	????????????????????????????????????????????????????????????????????????????????????????????????????????????????????????????????????????????????????????????????????????????????????????????????????????
	Haliclystus_auricula	????????????????????????????????????????????????????????????????????????????????????????????????????????????????????????????????????????????????????????????????????????????????????????????????????????
	Hydra_magnipapillata_OLD	????????????????????????????????????????????????????????????????????????????????????????????????????????????????????????????????????????????????????????????????????????????????????????????????????????
	Hydra_oligactis_OLD	????????????????????????????????????????????????????????????????????????????????????????????????????????????????????????????????????????????????????????????????????????????????????????????????????????
	Hydra_viridissima_OLD	????????????????????????????????????????????????????????????????????????????????????????????????????????????????????????????????????????????????????????????????????????????????????????????????????????
	Hydra_vulgaris_OLD	DELVSKSLRIQSKRYYIDVKKNSRGRFIKLVEGL-------PNGTKNRLSFPMSVVPEVRDKLSKFAEFVENL---------------------------------------------------IQRLSKSFLKMESCIVM---------------------------GR------------------SILI--------
	Hydractinia_polyclina_OLD	????????????????????????????????????????????????????????????????????????????????????????????????????????????????????????????????????????????????????????????????????????????????????????????????????????
	Hydractinia_symbiolongicarpus_OLD	????????????????????????????????????????????????????????????????????????????????????????????????????????????????????????????????????????????????????????????????????????????????????????????????????????
	Merga_violacea	????????????????????????????????????????????????????????????????????????????????????????????????????????????????????????????????????????????????????????????????????????????????????????????????????????
	Millepora_dichotoma	????????????????????????????????????????????????????????????????????????????????????????????????????????????????????????????????????????????????????????????????????????????????????????????????????????
	Myrionema_S36	????????????????????????????????????????????????????????????????????????????????????????????????????????????????????????????????????????????????????????????????????????????????????????????????????????
	Nanomia_bijuga_OLD	????????????????????????????????????????????????????????????????????????????????????????????????????????????????????????????????????????????????????????????????????????????????????????????????????????
	Nemalecium_lighti	????????????????????????????????????????????????????????????????????????????????????????????????????????????????????????????????????????????????????????????????????????????????????????????????????????
	Pennaria_disticha	????????????????????????????????????????????????????????????????????????????????????????????????????????????????????????????????????????????????????????????????????????????????????????????????????????
	Periphylla_periphylla_OLD	EEIASKSLRIQNKRYYVDVKQNQRGKFVKLVEVL-------NNGSRNKLHIPMNQVQEVRDKLTAFADFYAQLPSQSREIPEDGRLKSEMFRADRKRYYFDLKENQRGRFLRISQTGTMGPRSTLALPAQGIVDIRNTLSEEE---EDLELPQAKEMRVERKRFYFDCGRNNRGSFLRISEVTSNFRSSVTIPRQGLAKF
	Physalia_physalis_OLD	????????????????????????????????????????????????????????????????????????????????????????????????????????????????????????????????????????????????????????????????????????????????????????????????????????
	Plumularia_S39	????????????????????????????????????????????????????????????????????????????????????????????????????????????????????????????????????????????????????????????????????????????????????????????????????????
	Podocoryna_S22	????????????????????????????????????????????????????????????????????????????????????????????????????????????????????????????????????????????????????????????????????????????????????????????????????????
	Podocoryna_carnea_OLD	????????????????????????????????????????????????????????????????????????????????????????????????????????????????????????????????????????????????????????????????????????????????????????????????????????
	Proboscidactyla_S13	????????????????????????????????????????????????????????????????????????????????????????????????????????????????????????????????????????????????????????????????????????????????????????????????????????
	Solmundaegina_nematophora	????????????????????????????????????????????????????????????????????????????????????????????????????????????????????????????????????????????????????????????????????????????????????????????????????????
	Staurodiscus_S19	????????????????????????????????????????????????????????????????????????????????????????????????????????????????????????????????????????????????????????????????????????????????????????????????????????
	Stomolophus_meleagris_OLD	EEIASKMLRIQNKRYYVDVKQNSRGKFIKLVEVL-------NNGTRNKINIPMPVVGDIRDRLTSFADFYAQLPAQTGQVPEEGKLKSEMQRSAGRRYFFDLKENQRGRFLRISQLTQFGARATLALPAQGIVDIRNTLSEEE---EDGELPQAKEMRIERKRFYFDCGRNNRGSFLRVSEVTSNFRSSITIPRQGLSKF
	Tripedalia_cystophora_OLD	????????????????????????????????????????????????????????????????????????????????????????????????????????????????????????????????????????????????????????????????????????????????????????????????????????
	Ventromma_halecioides	????????????????????????????????????????????????????????????????????????????????????????????????????????????????????????????????????????????????????????????????????????????????????????????????????????
	Zancleopsis_tentaculata	????????????????????????????????????????????????????????????????????????????????????????????????????????????????????????????????????????????????????????????????????????????????????????????????????????
[Source of sequence data: ./OG0003417.aligned.FAA-gb]

	Abylopsis_tetragona_OLD	NIVQECFPSLTGKENKFFNEK--VPSPLS--TNKHYYGTLNLSETLKYIGCYVYLRCRNLEGLKPSIVVGWVRGVDRNLVLSGWQEIGFISQPNMIVLYMLLREVIPA-KVRSTTQLKAIMMSTLYMCYAYNGHEISYP
	Aegina_citrea_OLD	???????????????????????????????????????????????????????????????????????????????????????????????????????????????????????????????????????????
	Agalma_elegans_OLD	NIVQECFPSLAVKENKFFNEK--VPST-N--TDKHYYGTLNLSETLKYIGCYVYLRCRNLEGLKPSIVVGWVRGVDRNLVLSGWQEIGFISQPNMIVLYMLLREVIPA-KVRSTTQLKAIMMSTLYMCYAYNGHEISYP
	Aglaophenia_kelp	NV---------------------IPTP-K--PDKHFYGTLNLSETLKYIGCYVYLRCRNLDGLKPSVVVGWVRSVDRNLVISGWQEMGFISQPNMVVLYMLLREVIPS-KVRSVNQLKA--------------------
	Aglaura_hemistoma	???????????????????????????????????????????????????????????????????????????????????????????????????????????????????????????????????????????
	Alatina_alata_OLD	NFMHDCLPSLSGKENRFFNEK--VPSQPD--LHKQ-CSTFTLSETLKYIGCFVYLRCRHLEGLKPSVVVSWIRGVDRSLILSGWQEQGFISQPNMIVLFMLLRETINS-DISSLLKLKATMMSSLYMCYAYNGHEISYP
	Athorybia_rosacea	???????????????????????????????????????????????????????????????????????????????????????????????????????????????????????????????????????????
	Atolla_vanhoeffeni_OLD	SFVHDCLPNLGGKENKLLHDK--VPSQPD--LHKA-YVHFSLSETLKYIGCYVYIRCRKIEGLKPSLVVSWIRGIDRSLILSGWQEQGFISQPNMIPLYMLLREVLSD-DLKTLADLKGTIMSTLYMCYSYNGHEISYP
	Aurelia_aurita_Dave_OLD	NFVHDCLPNLSGKENKFFQDK--VSSQPE--LDKS-YSTSSLSETLKYIGCYVYLKCRHIDGLKPSVFVSWVKGVDRSLMYSGWQEQGFISHSNMIVLYMLLREMVRS-DIKTLGQLKGVVMSSLYMCYSYNGHEISYP
	Calvadosia_cruxmelitensis_OLD	TLIQDCFPTINGKEGKLLCDK--VPQSPERFFHQH-SACLTLSETLKYIGCFTYIRCRRLEGVKPSLVVSWIRSVDKHLIVSGWQEYAFISQPNMIVLYMLLRDVLRTRDISTVTALRLELMSCLYLCYCYNGHEISYP
	Cassiopea_OLD	NFVHDCLPTLGSKENKFFPEK--VSSQPE--LHTN-CGNFSLSETLKYIGCYVYLRCRHIDGLKPSVFVSWVKGVDRGLIYTGWQEQAFLSHSNMIVLYMLLREMIRS-ELKTLSQLKGLVMSCLYMCYAYNGHEISYP
	Chrysaora_chesapeaki_Bayha	???????????????????????????????????????????????????????????????????????????????????????????????????????????????????????????????????????????
	Clytia_hemisphaerica_OLD	???????????????????????????????????????????????????????????????????????????????????????????????????????????????????????????????????????????
	Craseoa_lathetica_OLD	NIVQECFPSLAGKENKFFNEK--VPSPQN--TDKHYYGTLNLSETLKYIGCYVYLRCRNLEGLKPSIVVGWVRGVDRNLVLSGWQEIGFISQPNMIVLYMLLREVIPA-KVRSTTQLKAIMMSTLYMCYAYNGHEISYP
	Craspedacusta_sowerbyi_OLD	???????????????????????????????????????????????????????????????????????????????????????????????????????????????????????????????????????????
	Craterolophus_convolvulus_OLD	TLIQDCFPTINNKEGKVLSDRRGVPNSPEWGLHLP-SDSLTLSETLKYVGCYTFIRCRRLEGLKPSVVVSWIRSVDKNLILSGWQDHAFVSQANMIVLYMLLREVLRKRNIATVAALQMELMACLYMCYSYNGQEISYP
	Cyanea_capillata_OLD	RFC--CL------------------SSPN--------------------------KCTN---------------VQQRLVLP--------------------RRLTKP-KMGTI---------------------LATP
	Dynamena_crisioides	NV---------------------IPSP-N--PGKHFYGTLNLSETLKYIGCYVYLRCRNLEGLKPSVVVGWIRGVDRNLVLSGWQEMAFISQPNMMVLYMLLREVIPT-KVRSVNQLKA--------------------
	Ectopleura_larynx_OLD	???????????????????????????????????????????????????????????????????????????????????????????????????????????????????????????????????????????
	Haliclystus_auricula	???????????????????????????????????????????????????????????????????????????????????????????????????????????????????????????????????????????
	Hydra_magnipapillata_OLD	???????????????????????????????????????????????????????????????????????????????????????????????????????????????????????????????????????????
	Hydra_oligactis_OLD	???????????????????????????????????????????????????????????????????????????????????????????????????????????????????????????????????????????
	Hydra_viridissima_OLD	???????????????????????????????????????????????????????????????????????????????????????????????????????????????????????????????????????????
	Hydra_vulgaris_OLD	???????????????????????????????????????????????????????????????????????????????????????????????????????????????????????????????????????????
	Hydractinia_polyclina_OLD	???????????????????????????????????????????????????????????????????????????????????????????????????????????????????????????????????????????
	Hydractinia_symbiolongicarpus_OLD	???????????????????????????????????????????????????????????????????????????????????????????????????????????????????????????????????????????
	Merga_violacea	???????????????????????????????????????????????????????????????????????????????????????????????????????????????????????????????????????????
	Millepora_dichotoma	???????????????????????????????????????????????????????????????????????????????????????????????????????????????????????????????????????????
	Myrionema_S36	???????????????????????????????????????????????????????????????????????????????????????????????????????????????????????????????????????????
	Nanomia_bijuga_OLD	NIVHECFPSLAVKENKFFNEK--VPSS-G--IDKHYYGTLNLSETLKYIGCYVYLRCRNLEGLKPSIVVGWVRGVDRNLVLSGWQEIGFISQPNMIVLYMLLREVIPA-KVRSTTQLKAIMMSTLYMCYAYNGHEISYP
	Nemalecium_lighti	-------------------------TP-N--PDKHYYGTLNLSETLKFIGCYVYLRCRNLDGLKPSIIVGWVRSVDRNLILSGWQEMGFISQPNMIVLYMLLREVIPP-KVRSVNQLKS--------------------
	Pennaria_disticha	TV---------------------IPSN-----EKHIYGTLNLSETLKYIGCYVYLRCRNLEGLKPSIVVGWVRGVDRSLVLSGWQEMGFISQPNMIVLYMLLREVIPS-KVRSITQLKA--------------------
	Periphylla_periphylla_OLD	???????????????????????????????????????????????????????????????????????????????????????????????????????????????????????????????????????????
	Physalia_physalis_OLD	NIVQECFPSLSGKENKFLNEK--VPSL-S--PDKHYYGTLNLSETLKYIGCYVYLRCRNLEGLKPSIVVGWVRGVDRNLVLSGWQEIGFISQPNMIVLYMLLREVIPA-KVRSTSQLKAIMMSTLYMCYAYNGHEISYP
	Plumularia_S39	NV---------------------IPSP-N--SKKHFYGTLNLSETLKYIGCYVYLRCRNLDGLKPSIVVGWVRTVDRNLVLSGWQEMGFISQPNMIVLYMLLREVIPP-KVRSVNQLKA--------------------
	Podocoryna_S22	???????????????????????????????????????????????????????????????????????????????????????????????????????????????????????????????????????????
	Podocoryna_carnea_OLD	???????????????????????????????????????????????????????????????????????????????????????????????????????????????????????????????????????????
	Proboscidactyla_S13	???????????????????????????????????????????????????????????????????????????????????????????????????????????????????????????????????????????
	Solmundaegina_nematophora	???????????????????????????????????????????????????????????????????????????????????????????????????????????????????????????????????????????
	Staurodiscus_S19	-------------------------QQ-N--PEKHFYGTLNLSETLKYIGCYVYLRCRNLEGLKPSVVVGWIRSVDRNLVLSGWQEMGFISQPNMIVLYMLLREVIPP-KVRSLSQLKA--------------------
	Stomolophus_meleagris_OLD	NFVHDCLPNLSGKENKLFQDK--VSSQPE--LDKN-YGTSSLSETLKYVGCYVYLRCRHVEGLKPSVFVSWVKGVDRGLVYSGWQEHGFLSHANMLVLYMLLREMVRS-DIKTLAQLKGVVMSCLYMCYSYNGHEISYP
	Tripedalia_cystophora_OLD	???????????????????????????????????????????????????????????????????????????????????????????????????????????????????????????????????????????
	Ventromma_halecioides	NV---------------------IPSP-Y--SEKHFYGTLNLSETLKYIGCYVYLRCRNLDGLKPSVVVGWVRSVDRNLVLSGWQEMGFISQPNMIVLYMLLREVIPP-KVRSVNQLKA--------------------
	Zancleopsis_tentaculata	???????????????????????????????????????????????????????????????????????????????????????????????????????????????????????????????????????????
[Source of sequence data: ./OG0003475.aligned.FAA-gb]

	Abylopsis_tetragona_OLD	TMSNRFPFRRTLEFLKMGSFHMRRDVKTIAISLT-KDKNSQGLRDFCVRELPRIQYTNDKKQFVLFKQ-KHKIPNITIYYSGGKEEIRSQFIDVDNQSAEQIMKLLELAAGQDVEKPNRRK--QGPYPGRGNVANFGVYSNCFCICEKPGQVPCSGL------QENTKRANYW
	Aegina_citrea_OLD	?????????????????????????????????????????????????????????????????????????????????????????????????????????????????????????????????????????????????????????????????????????????
	Agalma_elegans_OLD	MAKGKFPYRRTIEFLSSGKTSLQKRVKTVACSFT-TEKSSKGLRDFILRDLPRIQYKNDSKQFVCFRN-KHEFPHIAIYFSDAER----QLIDVHEKSADEILNLVELAAAATESELLQRQ--EVEFPGNLNPANFGKYGHCFCICQKAGQVPCPSR-VRM--ERGKK---WW
	Aglaophenia_kelp	?????????????????????????????????????????????????????????????????????????????????????????????????????????????????????????????????????????????????????????????????????????????
	Aglaura_hemistoma	?????????????????????????????????????????????????????????????????????????????????????????????????????????????????????????????????????????????????????????????????????????????
	Alatina_alata_OLD	MPKGRFPLRRTIEYLSAGKVVLKNSLATVALYIN-GHDNCKGLRNFIYKDIPQIQYKNPFVQIVTFRD-RRDFPQLEFFFKDGER----LLLDVEGKTSSEILRLVGIAGGAAESELQQRK--EEKYPGRSNPANFGRFGHCWCICEKQGQVPCTSK-VP---RPSRF---RL
	Athorybia_rosacea	?????????????????????????????????????????????????????????????????????????????????????????????????????????????????????????????????????????????????????????????????????????????
	Atolla_vanhoeffeni_OLD	MPKDRFPVKRTLEFLRAGRTVLKKSVKTVAIYLT-GDEGGVGLRNFVMRDLPQVQYKNPYVQFVTFRNIRQDFPKIKIFFDDTRK----SIIDTETKTADEIVNLLNLIGGATKSELEKLA--VEEFPGRSNPANFGRFGHCFCICEKPGQAPCPSR-FQT--PKIVK-----
	Aurelia_aurita_Dave_OLD	MPKGKFPYRRTIEFLSAGRLVLKNSVKTVSVNYT-TQNTSKGLRNFLLRDVPQIQYKNPLVQIVTFRD-ATDFPQIKLFFDDGNK----ALIDVDGKNADEIVNLVELMAGATESELQKRK--EEKYPGRTNPANFGRHGNCFCICEKPGQVPCSSK-VN---RKGVK---EW
	Calvadosia_cruxmelitensis_OLD	MPKGRFPLKRTLEFLSAGRVIATKSLKTVLVNFAVRDEHSRGLRNFILKDLPQLQYKNPHLQIVTLNN-QANFPHLRFFFEDHRN----VTIDVDGKSDTEILDLVELVAGATQSELDERA--VERFPGRSNPANFGKFGHCFCICEKPGQVPCSSR-ANR-NPKAAE-----
	Cassiopea_OLD	MPKGRFPFMRTIEYLSAGRLTLKKSIKTMTVSFT-GERTSAGLRNFLLRDIPQIQYKNPLVQIMTFRN-ATEYPQIKLYFDDGQK----ILIDVDGKNADDILNLVELVGGATESELQKLK--EEKFPGNKNPANFGRYGNCFCICEKPGQVPCSSK-VV---RKGLK---EF
	Chrysaora_chesapeaki_Bayha	?????????????????????????????????????????????????????????????????????????????????????????????????????????????????????????????????????????????????????????????????????????????
	Clytia_hemisphaerica_OLD	MGKGRFPFRRTVEFLSGGKLVLQKRVKTVAVSFT-TQKESKGLRDFVLRDLPQIQYKNPNKQFVCFRN-RHEFPHITLYYDGGER----QLIDVYQKSADDILNLVELAGAATESEILQKQ--EVEYPGRINPANFGKYGHCFCICEKPGQVPCPSR-VKF--DKPVK---WW
	Craseoa_lathetica_OLD	MAKGKFPFRRTIEFLSSGNLVLQKQLRIVAVSFT-TEKSSKGLRDFILRDLPRVQYKNQNKQFVCFRN-KHEFPHLTLYYNGGER----QLIEVYNRSADEILKLLEISAEITESEILQRQ--EVKFPGRWNAANFGKYGHCFCICEKPGQVPCPSR-VKL--RSAADK-WWW
	Craspedacusta_sowerbyi_OLD	MPKGRFPFRRTVEFLNSGSTILKQKIKTVSVSFT-HEHASKGLRDFVLRDLPRVQYKNPKIQFVCFRD-RHDSPQIRFFYDGGDD----IMIDVENKSADEILGLVNMAGGATESELVKLK--EIEYPGRLNPGNFGKYGHCFCICEKPGQVPCPSL-VKL--EKTVK---WW
	Craterolophus_convolvulus_OLD	MPKGRFPFRRTVEFLSSGRVTTTKTLRTILVNYAVGEKQSRGLRNFILKDLPQLQYKNPHVQIVAMNN-KANFPHMRFFFDNQRH----VTVDVDGKSDLEILDLVELVAGATQSELKERT--VERFPGRNNPANFGKYGHCFCICEKPGQVPCSSRDISN-NAKSAE-----
	Cyanea_capillata_OLD	----------------AGRVVLKKSVKTITFSFT-GQQNSRGLRNFILKDVPQLQYKNPLVQLMPIKD-EKQFPHIKLYFDDGKK----LLIDVDRKNTVEILNLVEMTGGATETELQKRK--EEKYPGRSNPANFGKHGNCFCICEKPGQVPCTAR-VP---A---------
	Dynamena_crisioides	------------------------------------------------------------------------------------------------------------------SEILQKE--EVKYPGRLNPANFGKYGHCFCICEKPGQVPCPSR-VKF--DKPVK---WW
	Ectopleura_larynx_OLD	MGKGRFPFRRTIEFLSSGSIILQRNIQVIALSFT-SDKKSKGLRDFILRDLPRLQYKNENKQFVCFRD-KYDFPHITFYYKDGSK----QMIAVDEKRADDILNLVDLAGSAPHSEILAAS--EVQYPGRLNPANFGKYGHCYCMCEKPGQFPCPAK-EKTPKDKTPK---WW
	Haliclystus_auricula	?????????????????????????????????????????????????????????????????????????????????????????????????????????????????????????????????????????????????????????????????????????????
	Hydra_magnipapillata_OLD	MAKGKFPFRRTIEFLSSGTIILQKRIQVISVSFT-TDNSGKGLRDFVLRDLPRLQFKNPTRQFVCFRN-RHEFPQITFYYNDGGK----QMIAVDNKPADEILKLVEVAGAAPHSEILKSE--EVEYPGRLNPANFGKYGHCFCICEKPGQVPCTAR-VCM--KKSVK---WW
	Hydra_oligactis_OLD	MAKGKFPFRRTIEFLSSGTIILQKRIQVISLSFT-TDNSGKGLRDFVLRDLPRLQFKNPTRQFVCFRN-RHEFPQITFYYKDGSK----QMIAVDNKPVDEILKLVEVAGAAPHSEILKSE--EVEYPGRLNPANFGKYGHCFCICEKPGQVPCTAR-VCM--KKSVK---WW
	Hydra_viridissima_OLD	MAKGKFPFRRTIEFLSSGKIILQKKIQVISLSFT-TDNSSKGLRDFILRDLPRLQFKNPTKQFVCFRN-RYEFPQITFYYKDGDK----QMIAVDDKPVDEILKLVELAGAAPHSEILKSE--EVEYPGRLNPANFGKYGHCFCICEKPGQVPCTAR-VCM--KKTVK---WW
	Hydra_vulgaris_OLD	MAKGKFPFRRTIEFLSSGTIILQKRIQVISVSFT-TDNSGKGLRDFVLRDLPRLQFKNPTRQFVCFRN-RHEFPQITFYYNDGGK----QMIAVDNKPADEILKLVEVAGAAPHSEILKSE--EVEYPGRLNPANFGKYGHCFCICEKPGQVPCTAR-VCM--KKSVK---WW
	Hydractinia_polyclina_OLD	MAKGKFPFRRTIEFLNSGRTILQKRVKTVSVSFT-TEKASKGLRDFVLRDLPRVQYKNPTKQFVCFRN-KDEYPHLTLFYDGGER----QLIDVYNKSADEILSLLDLAAAATESEILQKQ--EVKYPGRLNPANFGKYGHCFCICEKPGQVPCPSR-VKF--DKTPK---WW
	Hydractinia_symbiolongicarpus_OLD	MAKGKFPFRRTIEFLNSGRTILQKRVKTVSVSFT-TEKASKGLRDFVLRDLPRVQYKNPTKQFVCFRN-KDEYPHLTLFYDGGER----QLIDVYNKSADEILSLLDLAAAATESEILQKQ--EVKYPGRLNPANFGKYGHCFCICEKPGQVPCPSR-VKF--DKTPK---WW
	Merga_violacea	?????????????????????????????????????????????????????????????????????????????????????????????????????????????????????????????????????????????????????????????????????????????
	Millepora_dichotoma	?????????????????????????????????????????????????????????????????????????????????????????????????????????????????????????????????????????????????????????????????????????????
	Myrionema_S36	?????????????????????????????????????????????????????????????????????????????????????????????????????????????????????????????????????????????????????????????????????????????
	Nanomia_bijuga_OLD	MAKGKFPYRRTVEFLSGGKTMLQKRVKTVACSFT-TEKSSKGLRDFILRDLPRIQYKNDHKQFVCFRN-THEFPHITIYFSGGER----QLIDVYGKTANEITSLVELAAAATESELLQRQ--EVEYPGRINPANFGKHGHCFCICQKPGQVPCPSR-VVF--DKPKK---WW
	Nemalecium_lighti	?????????????????????????????????????????????????????????????????????????????????????????????????????????????????????????????????????????????????????????????????????????????
	Pennaria_disticha	------------------------------------------------------------------------------------------------------------------SEILQKA--EVKYPGRLNVANFGKHGHCFCICEKPGQVPCPSR-VKF--DKPVK---WW
	Periphylla_periphylla_OLD	?????????????????????????????????????????????????????????????????????????????????????????????????????????????????????????????????????????????????????????????????????????????
	Physalia_physalis_OLD	MGKGKFPFRRTIEFLSSGKTVLQKRVKTVAVSFT-TEKSSKGLRDFVVRDLPRIQYKNPTRQFVCFRN-KHEFPHLTLYFADGDR----QLIDVYNKSADDIVSLLELAAAATESEILQKQ--EVEYPGRLNPANFGKYGHCFCICEKPGQVPCPSR-VKF--DKPRK---WW
	Plumularia_S39	------------------------------------------------------------------------------------------------------------------SELLQKENKKVKYPGRLNSANFGKYGHCYCICEKPGQAPCSAL----------------
	Podocoryna_S22	?????????????????????????????????????????????????????????????????????????????????????????????????????????????????????????????????????????????????????????????????????????????
	Podocoryna_carnea_OLD	MAKGKFPFRRTIEFLNSGRTVLQKRVKTVSVSFT-TEKSSKGLRDFVLRDLPRVQYKNPTKQFVCFRN-KDEFPHMTLYYDGGEK----QLIDVYNKSADDILGLLELAAAATESEILQKQ--EVQYPGRLNAANFGKYGHCFCICEKPGQVPCPSR-VKF--DKTPK---WW
	Proboscidactyla_S13	?????????????????????????????????????????????????????????????????????????????????????????????????????????????????????????????????????????????????????????????????????????????
	Solmundaegina_nematophora	?????????????????????????????????????????????????????????????????????????????????????????????????????????????????????????????????????????????????????????????????????????????
	Staurodiscus_S19	?????????????????????????????????????????????????????????????????????????????????????????????????????????????????????????????????????????????????????????????????????????????
	Stomolophus_meleagris_OLD	MPKGRFPYRRTIDFLSSGRLSLKKSLKSLTVSFT-TEKNSVGLRNFLLRDVPQIQYKNPLVQIVTFRN-TADYPQLKLFFDDGEK----TLIDVDGKNADEIVNLLELVGGATQSELQKRT--EEKFPGNTNPANFGRHGNCFCICQKPGQVPCSSK-VV---RKGVK---EW
	Tripedalia_cystophora_OLD	?????????????????????????????????????????????????????????????????????????????????????????????????????????????????????????????????????????????????????????????????????????????
	Ventromma_halecioides	?????????????????????????????????????????????????????????????????????????????????????????????????????????????????????????????????????????????????????????????????????????????
	Zancleopsis_tentaculata	?????????????????????????????????????????????????????????????????????????????????????????????????????????????????????????????????????????????????????????????????????????????
[Source of sequence data: ./OG0003636.aligned.FAA-gb]

	Abylopsis_tetragona_OLD	CMDLAAETFDIIRTIQDPEKVQTLEELDVVKEELVNVIDIQFTPTVPHCSLASLIGLCIRAKLEENLLCSYKLDINIVEESHHEAKEISKQINDKERTAAAMENPDLVKLVQRCI
	Aegina_citrea_OLD	???????????????????????????????????????????????????????????????????????????????????????????????????????????????????
	Agalma_elegans_OLD	CVDLAGETYDIIRTIQDPEKALTLEDLEVVAEHLVKVIHIEFVPTVPHCTLASLIGLSIRAKLEENLVCNYKLDINIKEGTHNEGPQITKQINDKERTAAAMENPDLVKLVQECI
	Aglaophenia_kelp	???????????????????????????????????????????????????????????????????????????????????????????????????????????????????
	Aglaura_hemistoma	???????????????????????????????????????????????????????????????????????????????????????????????????????????????????
	Alatina_alata_OLD	???????????????????????????????????????????????????????????????????????????????????????????????????????????????????
	Athorybia_rosacea	----------------------VLSQLFVFRKS----NEIRMPPIVPL--------------------------------NHYFGPR----------------------------
	Atolla_vanhoeffeni_OLD	???????????????????????????????????????????????????????????????????????????????????????????????????????????????????
	Aurelia_aurita_Dave_OLD	???????????????????????????????????????????????????????????????????????????????????????????????????????????????????
	Calvadosia_cruxmelitensis_OLD	???????????????????????????????????????????????????????????????????????????????????????????????????????????????????
	Cassiopea_OLD	???????????????????????????????????????????????????????????????????????????????????????????????????????????????????
	Chrysaora_chesapeaki_Bayha	----------------------MLSQLFVFRKS----NEIRMPPTVPL--------------------------------NHYFGSR----------------------------
	Clytia_hemisphaerica_OLD	???????????????????????????????????????????????????????????????????????????????????????????????????????????????????
	Craseoa_lathetica_OLD	CMDLAAETYDIIRTIQDPEKVQTLEDLNVVNEELVSVICIEFTPTVPHCSLASLIGLCIRAKLEENLVCNYKLDINIKKDSHYEAGEISKQINDKERTAAAMENPDLVKLVNECI
	Craspedacusta_sowerbyi_OLD	CLDLSSHVYDTVKDIRDPELVQSLEELEIVREDLVLVILIEFVPTVPHCSLATLIGLSMRVKLQESLGYNHKLDIRIKEGAHDDQLEINKQINDKERVAAAMENPELMKLVRECI
	Craterolophus_convolvulus_OLD	???????????????????????????????????????????????????????????????????????????????????????????????????????????????????
	Cyanea_capillata_OLD	???????????????????????????????????????????????????????????????????????????????????????????????????????????????????
	Dynamena_crisioides	???????????????????????????????????????????????????????????????????????????????????????????????????????????????????
	Ectopleura_larynx_OLD	CTDLAGDAFDIIRTIKDPEKVETLEELCVVKEELVTVINVEFAPTVPHCTLASLIGLCIRVKLHENLLCNYKLRINIQKGTHETEDEITKQINDKERVAAAMENPELMKIIKTCI
	Haliclystus_auricula	???????????????????????????????????????????????????????????????????????????????????????????????????????????????????
	Hydra_magnipapillata_OLD	CFDLVWEVYDIIRTIKDPERVETLEELHIVSKDLVQVIKVQFVPTVPHCSLASLIGLCIYVKLQENLLCNFKLDINIKENTHYKADAINKQMNDKERVAAALENPDVMKIVKQCI
	Hydra_oligactis_OLD	CFDLVWEVYDIIRTIKDPERVETLEELHIVSKDLVQVIKVEFVPTVPHCSLASLIGLCIYVKLQENLLCNFKLDINIKENTHYNADAINKQMNDKERVAAALENPDLMKIVKQCI
	Hydra_viridissima_OLD	CFDLACEIYDIIRTIKDPERVETLEELHIVSKDLIQVIMVQFVPTVPHCSLASLIGLCIHVKLQENLLVNFKLDIYIKENTHNNADAINKQINDKERIAAAVENPDLMKIIKQCI
	Hydra_vulgaris_OLD	CFDLVWEVYDIIRTIKDPERVETLEELHIVSKDLVQVIKVQFVPTVPHCSLASLIGLCIYVKLQENLLCNFKLDINIKENTHYKADAINKQMNDKERVAAALENPDVMKIVKQCI
	Hydractinia_polyclina_OLD	CRELAEETFDVIKSIQDPEKSQTLEELLVVKEELVKVIVVEVVPTVPHCSLATLIGLCIRVKLHEYLLCNYKLDVFIRKEKHLNAGEITKQINDKERTSAAMENPELMKIVQQCI
	Hydractinia_symbiolongicarpus_OLD	CRELAEETFDVIKSIQDPEKSQTLEELLVVKEELVKVIIVEVVPTVPHCSLATLIGLCIRVKLHEYLLCNYKLDVFIREEKHLNAGEITKQINDKERTSAAIENPELMKIVQQCI
	Merga_violacea	???????????????????????????????????????????????????????????????????????????????????????????????????????????????????
	Millepora_dichotoma	???????????????????????????????????????????????????????????????????????????????????????????????????????????????????
	Myrionema_S36	----------------------VLSQLFVFRKS----NEIRMPPIVPL--------------------------------NHYFGPR----------------------------
	Nanomia_bijuga_OLD	CIDLAEETYDIIRTIQDPEKALTLEDLEVVAENLVKVINIEFVPTVPHCTLASLIGLSIRAKLEENLVCNYKLDINIKEGTHDEGPQITKQINDKERTAAAMENPDVVKLVQGCI
	Nemalecium_lighti	???????????????????????????????????????????????????????????????????????????????????????????????????????????????????
	Pennaria_disticha	???????????????????????????????????????????????????????????????????????????????????????????????????????????????????
	Periphylla_periphylla_OLD	???????????????????????????????????????????????????????????????????????????????????????????????????????????????????
	Physalia_physalis_OLD	CIDLAAETYDIIRTIQDPEKVQTLEDLEVVQEDLIIVIRIEFVPTVPHCSLASLIGLCIRVKLQENLMCNYKLDINIKSDSHNTGPEISKQINDKERTAAAMENPELIKIVKQCI
	Plumularia_S39	----------------------VLSQLFVFRRS----YEIRMPPTVPL--------------------------------NHYFGP-----------------------------
	Podocoryna_S22	----------------------MLSQLFVFRKS----NEIRMPPIVPL--------------------------------NHYFGPR----------------------------
	Podocoryna_carnea_OLD	CRELAEETFDVIKSIQDPEKAQTLEELHVVKEELVSVITVEYEPTVPHCSLASLIGLCIRVKLHEYLLCNYKLDMLISEEKHLEANEVTKQINDKERISAAMENPELMRIIQHCI
	Proboscidactyla_S13	???????????????????????????????????????????????????????????????????????????????????????????????????????????????????
	Solmundaegina_nematophora	???????????????????????????????????????????????????????????????????????????????????????????????????????????????????
	Staurodiscus_S19	---------------------------------------------------------------------------------------VTKQINDKERTAAAMENPELMKIVGECI
	Stomolophus_meleagris_OLD	???????????????????????????????????????????????????????????????????????????????????????????????????????????????????
	Tripedalia_cystophora_OLD	???????????????????????????????????????????????????????????????????????????????????????????????????????????????????
	Ventromma_halecioides	???????????????????????????????????????????????????????????????????????????????????????????????????????????????????
	Zancleopsis_tentaculata	???????????????????????????????????????????????????????????????????????????????????????????????????????????????????
[Source of sequence data: ./OG0003714.aligned.FAA-gb]

	Abylopsis_tetragona_OLD	N-------------DLFFVVDKYKFDDLYDWTGSMVVCNEKKIALFRFGDVVFAIDERCPHMGGPLHLGNLETVGEAQLLCVACPWHKWRIELSTGKLRMPAGRGI-CNQVYPTQVLEDGTIRIGFDEIAPDYFSLDY--DF
	Aegina_citrea_OLD	??????????????????????????????????????????????????????????????????????????????????????????????????????????????????????????????????????????????
	Agalma_elegans_OLD	T--CKSFLSVKKAIDLFFPVDKCKFHDLYDWTGTVVTCNQKKIALFRCADVVYAIDERCPHMGGPLHLGNIETVGEAKLLYVVCPWHKWRIELASGKLRVPAGRGI-CNQVYPTRVLEDGTIMIGFNEIAEEFFSMEF--DF
	Aglaophenia_kelp	??????????????????????????????????????????????????????????????????????????????????????????????????????????????????????????????????????????????
	Aglaura_hemistoma	??????????????????????????????????????????????????????????????????????????????????????????????????????????????????????????????????????????????
	Alatina_alata_OLD	N-------------YMFFDIPEVKFEDMYDWTGTKVIVNKTKIALFRYGEVVYAIDEKCPHVGGPLHIGDIETIGEARILCVVCPWHKWRISLQTGKVKLPD-RGT-STRVYPIRISESGELKIGFQSFSAEFFKGDE--DF
	Athorybia_rosacea	??????????????????????????????????????????????????????????????????????????????????????????????????????????????????????????????????????????????
	Atolla_vanhoeffeni_OLD	K--------TKGCIDLFLPLEKFKLHDLYDWTGTLVRINYEELALFRYGHKVFAVGEKCPHLGGPLHLGDIEMLAETRILCVVCPWHKWKISLETGKLKKPI-REK-RVNTYPVKIEDDGTINIGFSSLSKQYFSGKE--DF
	Aurelia_aurita_Dave_OLD	SL--SLGGRNKNEIYMFFRIDNLNFNDLFDFSGHLIHQNSKEIAVFRYGKCVYAIDEKCPHVGGPLHLGDIETVGEANILCVVCPWHRWKIELKTGKLKVPL-RHK-QVTIYPVKISDMGDIFIGFDEFSPSYFEAKD--DF
	Calvadosia_cruxmelitensis_OLD	NL-------AKYG-DLFFKVEGVKADDLYDWTGTLVSLNYKKIALFKYSAAIYAIDEECPHLGGPLHLGDIEVLADTSILCVVCPWHKWRMELDNGKVKLPRGRNK-SAPVYPVKQDQAGNLWVGFTSMDERFFKEEM--DF
	Cassiopea_OLD	??????????????????????????????????????????????????????????????????????????????????????????????????????????????????????????????????????????????
	Chrysaora_chesapeaki_Bayha	??????????????????????????????????????????????????????????????????????????????????????????????????????????????????????????????????????????????
	Clytia_hemisphaerica_OLD	??????????????????????????????????????????????????????????????????????????????????????????????????????????????????????????????????????????????
	Craseoa_lathetica_OLD	NMECKSFINVTKAIDMFFLVEKYKFNDLYDWTGSVVMCNEKKIALFRYGDVVFAIDERCPHQGGPLHLGNLETLGEAQLLCVACPWHKWRIELTTGKLRMPAGRGI-CNKVYPTQVLGDGTIKIGFDEIASEYFSTDF--DF
	Craspedacusta_sowerbyi_OLD	NHQGFSFSPLKDKVDLFFPVQNLHINDLYDWTGTVVTCNGERLALFRYGLEIFALDEKCPHLGGPLHLGDIESFGEACQLCVVCPWHKWKIDLHTGQVKVPSGRHI-RTGTYPTKVLEDGSIHIGFERFSSKFVSSAI--DF
	Craterolophus_convolvulus_OLD	NR-------ITESVELYFKVQDVMANDLVDWTGTLVSLNYKKIALFKYGHTIYAMDENCPHLGGPLHLGDIEMLADTNILCVVCPWHKWRMELKNGRVKLPKGRNK-SVNVYSVKVDSTGHLWVGFSAMDAQFFNGDL--DF
	Cyanea_capillata_OLD	??????????????????????????????????????????????????????????????????????????????????????????????????????????????????????????????????????????????
	Dynamena_crisioides	??????????????????????????????????????????????????????????????????????????????????????????????????????????????????????????????????????????????
	Ectopleura_larynx_OLD	N---NHLLRVTKAIDFYFPVTDVKFNDLFDWAGTVVTVNNKKIALFRMDKDIFAIDENCPHLGGPLHVGDIETIGEAHILCVICPWHKWRIDIKTGKVKIPQNRGK-RSEVYPTVVLPDGTIQIGFAEISEKFFGVDQ--DF
	Haliclystus_auricula	??????????????????????????????????????????????????????????????????????????????????????????????????????????????????????????????????????????????
	Hydra_magnipapillata_OLD	S---KSLHSVAKSIDLFFTVNELKLSDLFDWSGTVVTCNNHKIALFRMGWEVFAIDENCPHQGGPLHVGDIETLGEAHILCVICPWHKWRIELKTGKVKLPRGRDK-RNEVYPTRVLKDGSIQVGFSAISDKFFKIDDSIDF
	Hydra_oligactis_OLD	S---KPLNSVAKSIDLFFTVNEIKISDLFDWSGTVVTCNNHKIALFRMGYEVFAIDESCPHLGGPLHVGDIETIGEAHILCVVCPWHKWRIELKTGKVKLPRGRNK-RNEVYPTRVLKDGSIQVGFSAISDKFFKIDDSIDF
	Hydra_viridissima_OLD	N---KPLLSVAKSIDLFFTVKDVRFSDLFDWTGTVVTCNNHKIALFRMGYEVFAIDENCPHLGGPLHLGDIETIGEAHILCVICPWHKWRIELQTGKVKLPRGREK-HNEVYPTRILHDGSIQIGFSAISDKFFKIDDSFDF
	Hydra_vulgaris_OLD	S---KSLHSVAKSIDLFFTVNELKLSDLFDWSGTVVTCNNHKIALFRMGWEVFAIDENCPHQGGPLHVGDIETLGEAHILCVICPWHKWRIELKTGKVKLPRGRDK-RNEVYPTRVLKDGSIQVGFSAISDKFFKIDDSIDF
	Hydractinia_polyclina_OLD	N---YAMLHAKKAIDLFFSVDKVKFEDLYDWTGTSIFCNKTKIALFRYDREVFAIDERCPHMGGPLHLGDIEVLGEASILCVVCPWHKWRLELTSGRLKMPSGRGI-HNNVYPTRVLPDGRITIGFSEISPELFSGDD--DD
	Hydractinia_symbiolongicarpus_OLD	N---YAMLHAKKAIDLFFSVDKVKFQDLYDWTGTSVVCNRTKIALFRYDREVFAIDEKCPHMGGPLHLGDIEVLGEASILCVVCPWHKWRLELTSGRLKMPSGRGI-HNNVYPTRVSPDGRIMIGFSEISPELFSGDD--DD
	Merga_violacea	??????????????????????????????????????????????????????????????????????????????????????????????????????????????????????????????????????????????
	Millepora_dichotoma	??????????????????????????????????????????????????????????????????????????????????????????????????????????????????????????????????????????????
	Myrionema_S36	??????????????????????????????????????????????????????????????????????????????????????????????????????????????????????????????????????????????
	Nanomia_bijuga_OLD	---------VRKSIDMYFPVENCNFEDLYDFTGTLVVCNQKKLALFRFGCVVYVIDERCPHMGGPLHLGNIERIGEARLLMVVCPWHKWRIEITSGKLSIPPGRGI-CNSTYPIRIFEDGSMKIGFSEIASDYFSMDF--DF
	Nemalecium_lighti	??????????????????????????????????????????????????????????????????????????????????????????????????????????????????????????????????????????????
	Pennaria_disticha	??????????????????????????????????????????????????????????????????????????????????????????????????????????????????????????????????????????????
	Periphylla_periphylla_OLD	??????????????????????????????????????????????????????????????????????????????????????????????????????????????????????????????????????????????
	Physalia_physalis_OLD	??????????????????????????????????????????????????????????????????????????????????????????????????????????????????????????????????????????????
	Plumularia_S39	--------------------------------------------------------------GGPLHVGDIETLGEAHLLCVVCPWHKWRIDLTTGKVKMPSRHGTVRNIVYPTRLEEDGTIYIGFSEIDTRFFKDDE--DF
	Podocoryna_S22	??????????????????????????????????????????????????????????????????????????????????????????????????????????????????????????????????????????????
	Podocoryna_carnea_OLD	N---YAMLHAKKAIDLFFSVDNVTFHDLFDWTGTSVMCNKKKIALFRYGLEVFAIDEKCPHMGGPLHLGDIETIGEASILCVVCPWHKWRIELPSGRLKMPPGRGI-KNTVYPTKILDGGRIMIGFNEISSELFSGDD--DF
	Proboscidactyla_S13	??????????????????????????????????????????????????????????????????????????????????????????????????????????????????????????????????????????????
	Solmundaegina_nematophora	??????????????????????????????????????????????????????????????????????????????????????????????????????????????????????????????????????????????
	Staurodiscus_S19	??????????????????????????????????????????????????????????????????????????????????????????????????????????????????????????????????????????????
	Stomolophus_meleagris_OLD	N--------TKNNYVYYFRVQGANFNDLHDFSGQVVHLNKKEIALFRYGEKAFAIDEKCPHVGGPLHLGDIETISEANILCIVCPWHRWKIELGTGKLKIPQ-RSR-ETKVYPVKVVNNGELYIGFNEFAPVFFEGSE--EF
	Tripedalia_cystophora_OLD	NA------------SNVFPLKGVKFKDLYDWRGTEVVVNKKNIALFRYGSHVFAIDEKCPHAGGPLHLGDIEALGDAESLCVVCPWHKWKISLTDGKVRFPD-RPY-FTGVYPVIVIAN-----------------------
	Ventromma_halecioides	??????????????????????????????????????????????????????????????????????????????????????????????????????????????????????????????????????????????
	Zancleopsis_tentaculata	??????????????????????????????????????????????????????????????????????????????????????????????????????????????????????????????????????????????
[Source of sequence data: ./OG0003765.aligned.FAA-gb]

	Abylopsis_tetragona_OLD	ERNNFNETSMVTPNRPTDPREWTSNDVKRWIQWASMTFKIRNLHPDRFQMNGKALCLMDLSMFMYREPECGEKLYKDFQNRLQKAMVHDNGR
	Aegina_citrea_OLD	----LSSAELSIMGQPHDPREWSPYDVSLWIYWATNTYKLRNAHPERFQMNGKALCLMDLSMFAYRVPDGGDKLYQDFQSRLQKALYQDKLR
	Agalma_elegans_OLD	ERSNMNEPSMATPGRPPDPREWTSNDVRRWIQWASMTFKLRNLHPERFQMNGKALCLMDLSMFMYRVPECGERLYKDFQSRLQKAMCHDNMR
	Aglaophenia_kelp	????????????????????????????????????????????????????????????????????????????????????????????
	Aglaura_hemistoma	????????????????????????????????????????????????????????????????????????????????????????????
	Alatina_alata_OLD	????????????????????????????????????????????????????????????????????????????????????????????
	Athorybia_rosacea	????????????????????????????????????????????????????????????????????????????????????????????
	Atolla_vanhoeffeni_OLD	ER-----P--ITHE-PHDPREWSPRDVVRWLHWSARTFRIHNPYPERFQMNGKALCLMDLNMFLYRVPEGGDMLYQDFQCRLQKALHDERAL
	Aurelia_aurita_Dave_OLD	ER-----TSVVSH--PHDPREWSPHDVFLWLQWASRNFRIHNPFPERFQMNGKALCLMDVSMFLYRVPEGGEMLYQDFQGRLQRAVSDDRTY
	Calvadosia_cruxmelitensis_OLD	-------TSEVASDRPQDPREWSDVDVSKWLMWASRRYGISNTYPERFQMNGKALCLMDLSMFVYRVPDGGDLLYQDFQSRLQHVLYDDRPR
	Cassiopea_OLD	????????????????????????????????????????????????????????????????????????????????????????????
	Chrysaora_chesapeaki_Bayha	---------------VLDPREWSPHDVFLWLNWAARNYRINNAFPERFQMNGKALCLMDVSMFLYRVPQGGETLYQDFQCRLQRAVTDERAY
	Clytia_hemisphaerica_OLD	????????????????????????????????????????????????????????????????????????????????????????????
	Craseoa_lathetica_OLD	GRSNFNETSMVTPGRPPDPREWTSNDVRRWIQWASITFKLRNLHPERFQMNGKALCLMDLSMFMYRVPECGERLFKDFQDRLQKAMAHDNVR
	Craspedacusta_sowerbyi_OLD	ER-NSNEASVVSPILPQDPREWSSSDVVRWIHWAAQQYKLRNAHPERFQMNGKALCLMDLSMFVYRVPDGGEKLYQDFQCRLQKALYQDKLR
	Craterolophus_convolvulus_OLD	-------TSDVANDRPQDPREWSDVDVSKWLMWAARRYSIANTYPERFQMNGKALCLMDMSMFVYRVQDGGDLLYQDFQSRLQHVLYDDRPR
	Cyanea_capillata_OLD	ER-----NSVITH--PNDPREWSPHDVFMWLHWAARNYRLQNSYPERFQMNGKALCLMDANMFLYRVPEGGEILYQDFQCRLQRAVNEDR--
	Dynamena_crisioides	????????????????????????????????????????????????????????????????????????????????????????????
	Ectopleura_larynx_OLD	ER-NNNVTSSSTFDRPDDPREWTSHDVMAWIEWACATFKLRNLYTDRFQMNGKALCLMDLSMFLYRVPDGGQTLYQDFQARLQKALCQDKLR
	Haliclystus_auricula	????????????????????????????????????????????????????????????????????????????????????????????
	Hydra_magnipapillata_OLD	ER--HSNSDALFSNRPLDPREWSSNDVLRWVQWGCATFKLRNLCIERFQMNGKALCLMDLSMFLYRVPDGGERLYHDFQSRLQRALCQDKFR
	Hydra_oligactis_OLD	????????????????????????????????????????????????????????????????????????????????????????????
	Hydra_viridissima_OLD	????????????????????????????????????????????????????????????????????????????????????????????
	Hydra_vulgaris_OLD	ER--HSNSDALFSNRPLDPREWSSNDVLRWVQWGCATFKLRNLCIERFQMNGKALCLMDLSMFLYRVPDGGERLYHDFQSRLQRALCQDKFR
	Hydractinia_polyclina_OLD	ER-NNNEPSMVSSNRPLDPREWSASDVQKWIQWASFSYKLKSIPSERFQMNGKALCLMDLSMFMFRVPDGGERLYDDFQTRLKKALCQDQPP
	Hydractinia_symbiolongicarpus_OLD	ER-NNNEPSMVSSNRPSDPREWSASDVQKWIQWASFSYKLKSIPSERFQMNGKALCLMDLSMFMFRVPDGGERLYDDFQTRLKKALCLDQPP
	Merga_violacea	????????????????????????????????????????????????????????????????????????????????????????????
	Millepora_dichotoma	????????????????????????????????????????????????????????????????????????????????????????????
	Myrionema_S36	????????????????????????????????????????????????????????????????????????????????????????????
	Nanomia_bijuga_OLD	ERSNITENSMATPGRPPDPREWSSSDVRRWIQWASNTFKLRNLHPERFQMNGKALCLMDLSMFMYRVPDCGERLYKDFQSRLEKAMNHDNMR
	Nemalecium_lighti	---------------TLDPREWSANDVIRWIQWASITFKLRNLHPERFQMNGKALCLMDLSMFLYRVPDGGERLYQDFQGRLQKALCQDKMR
	Pennaria_disticha	????????????????????????????????????????????????????????????????????????????????????????????
	Periphylla_periphylla_OLD	????????????????????????????????????????????????????????????????????????????????????????????
	Physalia_physalis_OLD	DR-NLSQQNMPTPGRPPDPREWTSNDVRRWIQWASVTFKLRNLHPERFQMNGKALCLMDLSMFLYRVPDGGDRLYKDFQSRLQKAMCHDNMR
	Plumularia_S39	-----------------DPREWSANDVIRWIQWASVTFKLRNLHPERFQMNGKALCLMDLSMFLYRVPDGGERLYQDFQGRLQKALCQDKVR
	Podocoryna_S22	????????????????????????????????????????????????????????????????????????????????????????????
	Podocoryna_carnea_OLD	ER-NNNEPSMVPPNRPPDPREWTALDVQRWIQWASYSYKLKVIPSDRFQMNGKALCLMDLSMFMFRVPDGGERLYDDFQTRLKKALCQDQPP
	Proboscidactyla_S13	????????????????????????????????????????????????????????????????????????????????????????????
	Solmundaegina_nematophora	????????????????????????????????????????????????????????????????????????????????????????????
	Staurodiscus_S19	????????????????????????????????????????????????????????????????????????????????????????????
	Stomolophus_meleagris_OLD	????????????????????????????????????????????????????????????????????????????????????????????
	Tripedalia_cystophora_OLD	????????????????????????????????????????????????????????????????????????????????????????????
	Ventromma_halecioides	????????????????????????????????????????????????????????????????????????????????????????????
	Zancleopsis_tentaculata	????????????????????????????????????????????????????????????????????????????????????????????
[Source of sequence data: ./OG0003947.aligned.FAA-gb]

	Abylopsis_tetragona_OLD	MA---GRYKKLETDEDILQQENDARVSNLSSKISTLKSIALDIDSEAKYQNKY-LDGMGDDFGSASGLLGSSMKRLNNMVAAGSSNRKLMCYLVLFLVTGFFLIWYIVGKVR
	Aegina_citrea_OLD	LYFYEKRYRKL-DDEDMLQQENDRKVGDLSAKVSTLKGLAIDIDKEVKHHNTL-LGGMSDDFESAGGFMGTSFSRMNKLVAQNAGNRKLMCYLVLMLVAVFFLVWYIVARVT
	Agalma_elegans_OLD	MA---ARYNKVPVDDNMLEQENDAMVSTLSSKISTLKNIAIDIDTEAKYQNKY-MDGMQDDFDSAGGFLGTSMKRLNNMVASSSSNRRMMCYLILFLVTVFFVCWYFIGKVR
	Aglaophenia_kelp	????????????????????????????????????????????????????????????????????????????????????????????????????????????????
	Aglaura_hemistoma	????????????????????????????????????????????????????????????????????????????????????????????????????????????????
	Alatina_alata_OLD	ML-----GAKI--SDDHLEQENEHMVSNLSNKVSQLKSLAVDIESEAKYQNKYQLGSVEEDFESLKHYMGSSFNRVTKLLSSGSSNRRLMCYMVVLLVTFFFICYYILGRYT
	Athorybia_rosacea	????????????????????????????????????????????????????????????????????????????????????????????????????????????????
	Atolla_vanhoeffeni_OLD	LQRQSSQYQRL--SEEMLDQENNRLAENLTSKVSTLRSVALDIQNEATQQNKY-LSGMDDEMDSSRGLLGGSVQRLSHMIASSSSNRKLMCYVILFMVGIFVIGYYALARIK
	Aurelia_aurita_Dave_OLD	????????????????????????????????????????????????????????????????????????????????????????????????????????????????
	Calvadosia_cruxmelitensis_OLD	MATWRSDYQKL--NDAMMEEENNRMVGSLSSKISTLKNIAVDIESEAKYQNKY-VGGMDDDFSSATGLLGSSVQRLSNMVASGKTNRKTMCYLILILVGLFVLGYYGLGKYM
	Cassiopea_OLD	????????????????????????????????????????????????????????????????????????????????????????????????????????????????
	Chrysaora_chesapeaki_Bayha	????????????????????????????????????????????????????????????????????????????????????????????????????????????????
	Clytia_hemisphaerica_OLD	????????????????????????????????????????????????????????????????????????????????????????????????????????????????
	Craseoa_lathetica_OLD	MA---ARYHKLPNDDDMLQQENDAMVSKLSSKISNLKGIAIDIDTEAKYQNKY-LDGMQDDFGTAGGFLGSSMKRLNTMVASTSSNRRLMCYLILFLITVFFIIWYVVGKVR
	Craspedacusta_sowerbyi_OLD	MATW-GRYHKLKGEDTVLEQENDRMVSELSSKVTILKSLAIDIDKEAKYQNKF-LSGVSDDFESAGGLLGSSFNRLNTLVKSNSGNRKLMCYLVLFLVGCFFLVWYIVGKVK
	Craterolophus_convolvulus_OLD	MATWRNDYQKL--NENMMEDENNRLVSNLSSKISTLKGIAVDIESEAKYQNKY-VGGMDEDFSSATGLLGSSVQRLSNMVSSGKTNRKTMCYLILILVGLFVLGYYGLGKYM
	Cyanea_capillata_OLD	????????????????????????????????????????????????????????????????????????????????????????????????????????????????
	Dynamena_crisioides	????????????????????????????????????????????????????????????????????????????????????????????????????????????????
	Ectopleura_larynx_OLD	MASWKNLYHNV--NDEHIHEENEDMMSGLSTKISALKNIATDIDKEARYQNDF-VANMGDDFEGAGGLLGATMKRLNNMVATTSSNRKLMCYLIAILVGTFFFLYYIAGRLR
	Haliclystus_auricula	--------------------------------------IAVDIEAEAKYQNKY-VSGMDDDFSSAAGLLGSSVQRLSNMVASGKSNRKAMCYLILILVGIFLVAYYGLGKFT
	Hydra_magnipapillata_OLD	LVGNISQYHKLPNDENILHDENDRMVSNLSTKISTLKNIAIEIDKEAKYQNEF-VGGMAEDFDSAGGFLGSTMKRLNTLVSSSSSNRKLMCYLIIILVGTFFVLYFITGILR
	Hydra_oligactis_OLD	MTSWKSRYHKLPNDENILHDENDRMVSNLSTKISTLKNIAIEIDKEAKYQNEF-VGGMAEDFDSAGGFLGSTMKRLNAVVTSSSSNRKLMCYLVIALVGTFFFLYFIAAKLR
	Hydra_viridissima_OLD	????????????????????????????????????????????????????????????????????????????????????????????????????????????????
	Hydra_vulgaris_OLD	MTSWKPRYHKLPNDENILHDENDRMVSNLSTKISTLKNIAIEIDKEAKYQNEF-VGGMAEDFDSAGGFLGSTMKRLNTLVSSSSSNRKLMCYLIIILVGTFFVLYFITGILR
	Hydractinia_polyclina_OLD	MASWKGRYHKVPNDD-MLEQENDRMVSTLASKISSLKNIAIDIDNEAKYQNKY-VGEMTDDFDSAGGFLGSSMNRLNTMIASSTGNRKMMCYLIIFLVCGFFLCWYLVGRFR
	Hydractinia_symbiolongicarpus_OLD	MASWKGRYHKVPNDD-MLEQENDRMVSTLASKISSLKNIAIDIDNEAKYQNKY-VGEMTDDFDSAGGFLGSSMNRLNTMIASSTGNRKMMCYLILFLVCGFFLCWYLVGRFR
	Merga_violacea	????????????????????????????????????????????????????????????????????????????????????????????????????????????????
	Millepora_dichotoma	????????????????????????????????????????????????????????????????????????????????????????????????????????????????
	Myrionema_S36	????????????????????????????????????????????????????????????????????????????????????????????????????????????????
	Nanomia_bijuga_OLD	MG---TRYSKLTSDENMLEQENDAMVSTLATKISTLRNIAIDIDNEAKYQNKY-IGGMQDDFDTAGGFLGTSMKRLNNMVAAGSSNRKMMCYMVIILVTVFFVFYYFVGKVR
	Nemalecium_lighti	????????????????????????????????????????????????????????????????????????????????????????????????????????????????
	Pennaria_disticha	????????????????????????????????????????????????????????????????????????????????????????????????????????????????
	Periphylla_periphylla_OLD	????????????????????????????????????????????????????????????????????????????????????????????????????????????????
	Physalia_physalis_OLD	MA---GRYHKIPTDDNTLEQENDQRISKLSSKISSLKNIAIDIDSEAKYQNSF-VDGMADDFSSAGGFLGGSLKRLNTMVASSSNNRKLMCYLILFLVTVFFVCWYIIGKYR
	Plumularia_S39	????????????????????????????????????????????????????????????????????????????????????????????????????????????????
	Podocoryna_S22	????????????????????????????????????????????????????????????????????????????????????????????????????????????????
	Podocoryna_carnea_OLD	MASWKGRYHKVPNDDNMLEQENDRMVSTLASKITSLKNIALDIDNEAKYQNQY-AGGMSDDFDSAGGFLGSSVNRLNTMIASSTSNRKMMCYLILFLVVGFFICYYLIGRLR
	Proboscidactyla_S13	????????????????????????????????????????????????????????????????????????????????????????????????????????????????
	Solmundaegina_nematophora	????????????????????????????????????????????????????????????????????????????????????????????????????????????????
	Staurodiscus_S19	????????????????????????????????????????????????????????????????????????????????????????????????????????????????
	Stomolophus_meleagris_OLD	MA---SRH----TSDSMMEQENNRLTSNLSSKISSLKNIALDIENEAKYQNTY-LDGMGDDMDSTSSLLGGSVNRISHMMLSGSSNRKCMCYLILFMVGGFFAGYYILSRVK
	Tripedalia_cystophora_OLD	????????????????????????????????????????????????????????????????????????????????????????????????????????????????
	Ventromma_halecioides	????????????????????????????????????????????????????????????????????????????????????????????????????????????????
	Zancleopsis_tentaculata	????????????????????????????????????????????????????????????????????????????????????????????????????????????????
[Source of sequence data: ./OG0004107.aligned.FAA-gb]

	Abylopsis_tetragona_OLD	??????????????????????????????????????????????????????????????????????????????????????????????????????????????????????????????????????????????????????????????????????????????????????????????????????????????????????????????
	Aegina_citrea_OLD	??????????????????????????????????????????????????????????????????????????????????????????????????????????????????????????????????????????????????????????????????????????????????????????????????????????????????????????????
	Agalma_elegans_OLD	??????????????????????????????????????????????????????????????????????????????????????????????????????????????????????????????????????????????????????????????????????????????????????????????????????????????????????????????
	Aglaophenia_kelp	??????????????????????????????????????????????????????????????????????????????????????????????????????????????????????????????????????????????????????????????????????????????????????????????????????????????????????????????
	Aglaura_hemistoma	??????????????????????????????????????????????????????????????????????????????????????????????????????????????????????????????????????????????????????????????????????????????????????????????????????????????????????????????
	Alatina_alata_OLD	DGKEFNLKLLLWNVAGIKAWVKKNGLVHLGQETPDIICLQETKCYEKDAPSEIYYMYWAEAEKKGYSGVSVWSKVKPTKVNYGIGVAKFDTEGRTITAEYENFYLVTTYVPNSGRGLVRLDFRQEWDKALREYVKGLDSKKPVILCGDMNVAHTEIDLANPKSNKKNAGFTQEERDGFTELLNAGFVDTFRHLNPGVTGAYSFWTFMGNARERNIGWRLDYF
	Athorybia_rosacea	??????????????????????????????????????????????????????????????????????????????????????????????????????????????????????????????????????????????????????????????????????????????????????????????????????????????????????????????
	Atolla_vanhoeffeni_OLD	DGRDGNLKIVSWNCAGIKAWAKKKGVDYLIKEGADIVCLQETKCLEKDVPPEVYHMYWSMGEKKGYSGTALWSKKKPIKVTYGLAIKEHDNEGRLITAEYDKFFLVTSYVPNSGRGLVRLDYRQTWDEDLREYLKKLNDKKPVIFCGDLNVAHNEIDIANPKSNKKNAGFTQQERDGFSEL-----------------------------------------
	Aurelia_aurita_Dave_OLD	DGRSCNLKIISWNVAGLRAMIKKNGLEYLKKEDADIICLQETKCTESECP-EVYNMYFSVAEKKGYSGTSLWSKKKPIKVSYGLGIEAHDKEGRVITAEYETFFLVTSYVPNSGRGLVNLAYRMDWEKDMKDYLKKLEETKPVIFCGDFNVAHNEIDIANPKSNKKNAGFTKEEREKFTELLDAGFIDSYRHLNPETTGIYTFWTFMGNARAKNIGWRLDYF
	Calvadosia_cruxmelitensis_OLD	DGREANLKVLSWNVAGIRAWVKKDGLKVITEIDPDVVCLQETKIAEKDCPPEVYHMYWSYAEKKGYSGTALWSKVKPLKVKYGIGKPEHDNEGRIITAEFDDYFIVTAYVPNAGRGLVRLDYRQTWDKDLQTMLQSLKKQKRVIYCGDLNVAHQEVDLANPKTNKKNAGFTVEERQGMTDLLGSGFVDTFRHIYPDRKNAYTFWTFMGNARQKNVGWRLDYF
	Cassiopea_OLD	DGRKGNIKIVSWNCAGLRAMAKKGGLKYLKQEEPDIVCFQETKCTEKDCPD---------------------------------------------------------------------------------------------------------------------------------------------------------------------------
	Chrysaora_chesapeaki_Bayha	??????????????????????????????????????????????????????????????????????????????????????????????????????????????????????????????????????????????????????????????????????????????????????????????????????????????????????????????
	Clytia_hemisphaerica_OLD	??????????????????????????????????????????????????????????????????????????????????????????????????????????????????????????????????????????????????????????????????????????????????????????????????????????????????????????????
	Craseoa_lathetica_OLD	??????????????????????????????????????????????????????????????????????????????????????????????????????????????????????????????????????????????????????????????????????????????????????????????????????????????????????????????
	Craspedacusta_sowerbyi_OLD	DGRQANLKIASWNVAGLRACVQKNFVGYIKKEDADIVCLQETKCAEKDVPGEVYHMFWSAAEQKGYSGVSLWSKIKPEKVTYGMGVEEHDKEGRLITAEFDKFFAVTSYVPNAGRGLVRLAERQKWDCALLSYLNELNCRKPVVFCGDLNVAHQEHDLANPKGNRRNAGFTQEERDGFTALLAAGYIDSFRHLNPDAIGAYTFWTYTGNARAKNVGWRLDYF
	Craterolophus_convolvulus_OLD	-----NFKVLSWNVAGLRSWVKKDGIKSILESDPDVVCLQEIKITDKDCPPEVYHMYWSYAEKKGYSGTALWSKTKPVSVKYGLGKPEHDNEGRIITAEFEHCFVVTAYVPNSGRGLVRLDHRETWNEDVKDMLSSLKKKKPVIYCGDLNVAHKEIDLANPKSNKKNAGFTVEEREGMTALLDSGFVDTFRHLYPDRKNAYTFWSFMGNARQKNVGWRLDYF
	Cyanea_capillata_OLD	??????????????????????????????????????????????????????????????????????????????????????????????????????????????????????????????????????????????????????????????????????????????????????????????????????????????????????????????
	Dynamena_crisioides	??????????????????????????????????????????????????????????????????????????????????????????????????????????????????????????????????????????????????????????????????????????????????????????????????????????????????????????????
	Ectopleura_larynx_OLD	??????????????????????????????????????????????????????????????????????????????????????????????????????????????????????????????????????????????????????????????????????????????????????????????????????????????????????????????
	Haliclystus_auricula	??????????????????????????????????????????????????????????????????????????????????????????????????????????????????????????????????????????????????????????????????????????????????????????????????????????????????????????????
	Hydra_magnipapillata_OLD	??????????????????????????????????????????????????????????????????????????????????????????????????????????????????????????????????????????????????????????????????????????????????????????????????????????????????????????????
	Hydra_oligactis_OLD	??????????????????????????????????????????????????????????????????????????????????????????????????????????????????????????????????????????????????????????????????????????????????????????????????????????????????????????????
	Hydra_viridissima_OLD	??????????????????????????????????????????????????????????????????????????????????????????????????????????????????????????????????????????????????????????????????????????????????????????????????????????????????????????????
	Hydra_vulgaris_OLD	??????????????????????????????????????????????????????????????????????????????????????????????????????????????????????????????????????????????????????????????????????????????????????????????????????????????????????????????
	Hydractinia_polyclina_OLD	??????????????????????????????????????????????????????????????????????????????????????????????????????????????????????????????????????????????????????????????????????????????????????????????????????????????????????????????
	Hydractinia_symbiolongicarpus_OLD	??????????????????????????????????????????????????????????????????????????????????????????????????????????????????????????????????????????????????????????????????????????????????????????????????????????????????????????????
	Merga_violacea	??????????????????????????????????????????????????????????????????????????????????????????????????????????????????????????????????????????????????????????????????????????????????????????????????????????????????????????????
	Millepora_dichotoma	??????????????????????????????????????????????????????????????????????????????????????????????????????????????????????????????????????????????????????????????????????????????????????????????????????????????????????????????
	Myrionema_S36	??????????????????????????????????????????????????????????????????????????????????????????????????????????????????????????????????????????????????????????????????????????????????????????????????????????????????????????????
	Nanomia_bijuga_OLD	??????????????????????????????????????????????????????????????????????????????????????????????????????????????????????????????????????????????????????????????????????????????????????????????????????????????????????????????
	Nemalecium_lighti	--------------------------------------------------------------------------------------------------------------------------RRKWNEDLKKYLKDLDEKKPVIFCGDLNVAHLEIDLANPKTNKRNAGFTDEEREDMTALLNEGFIDSYRALYPDKEKVYTFWTYMMNARAKNVGWYVFFF
	Pennaria_disticha	??????????????????????????????????????????????????????????????????????????????????????????????????????????????????????????????????????????????????????????????????????????????????????????????????????????????????????????????
	Periphylla_periphylla_OLD	--------------------AFRPGTE----EDADIVCLQETKCEKKDVPAEVYHMYWSSGEKKGYSGTALLTKTKPLKVTYGLGIKKHDNEGRLITAEYDKFFLVTSYVPNSGRGLVRLDYRQKWDEDLSEYLKKLDEKKPIIFCGDLNVAHTE---------------KEKSTDCDSALI------------PLLKG-----------------------
	Physalia_physalis_OLD	DEREHTLKISSWNVAGLRAWVKKDGLKYIKDEDADIICFQETKCIESELPSDV-----------------------------------------------------------VGKTLF--------------------------------------------------------------------------------------------------------
	Plumularia_S39	??????????????????????????????????????????????????????????????????????????????????????????????????????????????????????????????????????????????????????????????????????????????????????????????????????????????????????????????
	Podocoryna_S22	??????????????????????????????????????????????????????????????????????????????????????????????????????????????????????????????????????????????????????????????????????????????????????????????????????????????????????????????
	Podocoryna_carnea_OLD	??????????????????????????????????????????????????????????????????????????????????????????????????????????????????????????????????????????????????????????????????????????????????????????????????????????????????????????????
	Proboscidactyla_S13	??????????????????????????????????????????????????????????????????????????????????????????????????????????????????????????????????????????????????????????????????????????????????????????????????????????????????????????????
	Solmundaegina_nematophora	??????????????????????????????????????????????????????????????????????????????????????????????????????????????????????????????????????????????????????????????????????????????????????????????????????????????????????????????
	Staurodiscus_S19	??????????????????????????????????????????????????????????????????????????????????????????????????????????????????????????????????????????????????????????????????????????????????????????????????????????????????????????????
	Stomolophus_meleagris_OLD	-------------------------------------------------------------------------------VTYGLGIERHDKEGRLITAEYEKFYLVTSYVPNSGRGLFNLDYRMGWEEDMKVYLKGLENKKPVIFCGDLNVAHKEIDIANPKSNVKNPGFTKEEREKFSSLLEAGFVDSYRHINPDKAGTYTFWSYMGNAREKNVGWRLDYF
	Tripedalia_cystophora_OLD	-------------------------------------CKKQSS-EEKDLPEEITLTFWRRRKKKGYSGVSLWSKTKPLNVSFGIGFKEFDDEGRTITAEYDEFYLVTTYVPNSGRKLVRLAPRQEWDKALRGYVNDLDKKKPVILCGDMNVAHEEVDLANPKTNKRMLDLRRKKERTLPSCLTLGSTLA---------------------------------
	Ventromma_halecioides	??????????????????????????????????????????????????????????????????????????????????????????????????????????????????????????????????????????????????????????????????????????????????????????????????????????????????????????????
	Zancleopsis_tentaculata	??????????????????????????????????????????????????????????????????????????????????????????????????????????????????????????????????????????????????????????????????????????????????????????????????????????????????????????????
[Source of sequence data: ./OG0004255.aligned.FAA-gb]

	Abylopsis_tetragona_OLD	??????????????????????????????????????????????????????????????????????????????????????????????????????????????????????????????????????????????????????????????????????????????????????????????????
	Aegina_citrea_OLD	LADQFIKQNIFSAKINRGSIYGKEPSKMKYLWKKFPESPQAAKTNLFTFLEQRDMFRREQVIDIPDFCVGSIIAVTRSDRFMPRGNTHFVGICTEMDTFQNRLYATFTLRNVIIGEPMEIVIHKYSPLILKIEVLRHQTWKG--HQDDLTMLRDYPPRFSTFAENMAAEPNYSFLEPFIFEPNDADRAELKAWF
	Agalma_elegans_OLD	??????????????????????????????????????????????????????????????????????????????????????????????????????????????????????????????????????????????????????????????????????????????????????????????????
	Aglaophenia_kelp	??????????????????????????????????????????????????????????????????????????????????????????????????????????????????????????????????????????????????????????????????????????????????????????????????
	Aglaura_hemistoma	??????????????????????????????????????????????????????????????????????????????????????????????????????????????????????????????????????????????????????????????????????????????????????????????????
	Alatina_alata_OLD	LALADIRNN--SAEIDVGPIYG-EDPKPRYLWKEFPSSPEEADSDLYTYLLQKDAYDRMQKLHIPNFTTGSILAVTRGDPYAPKGSIRFVGICTEKSPWDNNTGAYFVLRNVIDGEPLEIRFHTFSPTIQKIEVLRHQKRRN----TDLTYLRDFPPEESYVKEDMEAEPYTE--EPSQYLGKPGLGRRRTLWF
	Athorybia_rosacea	??????????????????????????????????????????????????????????????????????????????????????????????????????????????????????????????????????????????????????????????????????????????????????????????????
	Atolla_vanhoeffeni_OLD	LAKYQIQKS--SAVVNIDSVYG-KVPKPRYIWKEFPDSPEEASTDVMAYLEQKDVFERRKRIDIPEFCAGSIVAVTRRELNSPKGVAKFVGICIAKNHWQNTLGATFILRNVIDGEPLEMRFQTYSPMIQKIEVLKHEKREH----EQLHYLRDHPPSASYVDPKFKAVKYTQ--KPSMFKSSLKYKEDVRKWY
	Aurelia_aurita_Dave_OLD	LARSQIKQS--SAIVDPGSVYG-EDRKSRLLWEEFPESAEEANVDVTTYLVQKDIYRRRQVIEIPKFCVGSILAVTRAEPYSPKGSLRFVGLCIERAQPENLLYSNFTLRNVIDNEPIEITFQLYSPLIQKIEVLKHERRVNKFGKPDLTFLRDHPIDDSRIDENMEALPYTE--EPTEYAPKPGDLRRWKRWY
	Calvadosia_cruxmelitensis_OLD	IAQYQIEKS--NPKLHVDSVYDDKTPQPRYLWKEFPSSPAEASTDLYTFLEQRDVHKRLSKIDIPEFCPGSIVAVTRADPYASKGTARFVGICISKKPWDNRIGSSFRLRNIIDGEAMEMVFMTHSPLIQKIEVLRHETHDR----FNYKRLRDYPPQDSYVPENMEAEEYTS--EPRMHVVKPGHNYRISAWF
	Cassiopea_OLD	-----------------------------------PATPEEAETDIITYLTQKDIFRRKQVINIPKFCVGSIVAVTRAEPFSPKGSLRFVGICILKDIPEHLLHSRFTLRNIIDNEPIEFNFQLYSPLIQKIEVLKHERRTDMNGKEDLTFLRDYPPEDSTIDENMEPFPYTE--EPMPYVPKYGENMRIQKWF
	Chrysaora_chesapeaki_Bayha	??????????????????????????????????????????????????????????????????????????????????????????????????????????????????????????????????????????????????????????????????????????????????????????????????
	Clytia_hemisphaerica_OLD	??????????????????????????????????????????????????????????????????????????????????????????????????????????????????????????????????????????????????????????????????????????????????????????????????
	Craseoa_lathetica_OLD	??????????????????????????????????????????????????????????????????????????????????????????????????????????????????????????????????????????????????????????????????????????????????????????????????
	Craspedacusta_sowerbyi_OLD	LAKNYIKRT--SPMLDPGSVYK-KDPKLRFFWEEFPESPEAVGTNMLHYLIQRDIFHRRQVLHVPKFCVGSILAVTRSDKNAPKGLTRFVGICIHKNQWQNGLGASFALRNVIAGEPLEIRYQLYSPLIQSIEVLRHQIWEG--HEDDLRFLSDYPPRFSTFSEDMPAEPYAE--EPSVYRMTERDKERVRKWF
	Craterolophus_convolvulus_OLD	??????????????????????????????????????????????????????????????????????????????????????????????????????????????????????????????????????????????????????????????????????????????????????????????????
	Cyanea_capillata_OLD	??????????????????????????????????????????????????????????????????????????????????????????????????????????????????????????????????????????????????????????????????????????????????????????????????
	Dynamena_crisioides	??????????????????????????????????????????????????????????????????????????????????????????????????????????????????????????????????????????????????????????????????????????????????????????????????
	Ectopleura_larynx_OLD	LVLRRIKKS--SALADPGSIYGTKRPKLKFAWNEFPSSPEEAGLSLLHYLEQKDMWRRRKQLHIPKFSVGSIIRVTRADRLHPQGQSTFVGLCINMNYKQNTKGANFTLRNVLFDEPLEIRYPFYNPLIQSIEVLRHQRWENEIPVVGLRFLRDYPPAYSAVDENMEPEEYTE--EPSVRPWTDEDKTRLKAWF
	Haliclystus_auricula	??????????????????????????????????????????????????????????????????????????????????????????????????????????????????????????????????????????????????????????????????????????????????????????????????
	Hydra_magnipapillata_OLD	LVKNRLKKS--DARVDPGSIYG-KNPKLRYVWDEFPSTPEEARLDLLNFLEQRDMWMRRKNLKIPQFCVGSIIKVTRADRLAPEGWTRFVGICIHKNYKQNMKGANFTLRNVLFDEPLEIRYPFYSPLIQKIEVLRHEKWENELHWNGLKFLRDYPPAYSTIDENMEAEEYTT--EPVIRRWTDEDKDRVASWF
	Hydra_oligactis_OLD	--------------------------------------------------------------------------------LAPEGWTRFVGICIHKNYKQNMKGANFTLRNVLFDEPLEIRYPFYSPLIQKIEVLRHEKWENELHWNGLKFLRDYPPAYSTIDENMEAEEYTT--EPVVRRWTDEDKDRIASWF
	Hydra_viridissima_OLD	LVKNRLKKS--DARVDPGSIYG-KNPKLRFVWNEFPSSPEEARLDLLNYLEQRDMWMRRRNLIIPRFCVGSIIRVTRADRLAPEGWTRFVGLCIHISYKQNMKGANFTLRNVLFDEPLEIRYPFYSPLIQKIEVLRHEKWENELHWNGLKFLRDYPPAYSTVDENMEAEEYTI--EPVIRLWTDEDKNRVKGWF
	Hydra_vulgaris_OLD	LVKNRLKKS--DARVDPGSIYG-KNPKLRYVWDEFPSTPEEARLDLLNFLEQRDMWMRRKNLKIPQFCVGSIIKVTRADRLAPEGWTRFVGICIHKNYKQNMKGANFTLRNVLFDEPLEIRYPFYSPLIQKIEVLRHEKWENELHWNGLKFLRDYPPAYSTIDENMEAEEYTT--EPVIRRWTDEDKDRVASWF
	Hydractinia_polyclina_OLD	??????????????????????????????????????????????????????????????????????????????????????????????????????????????????????????????????????????????????????????????????????????????????????????????????
	Hydractinia_symbiolongicarpus_OLD	??????????????????????????????????????????????????????????????????????????????????????????????????????????????????????????????????????????????????????????????????????????????????????????????????
	Merga_violacea	??????????????????????????????????????????????????????????????????????????????????????????????????????????????????????????????????????????????????????????????????????????????????????????????????
	Millepora_dichotoma	??????????????????????????????????????????????????????????????????????????????????????????????????????????????????????????????????????????????????????????????????????????????????????????????????
	Myrionema_S36	??????????????????????????????????????????????????????????????????????????????????????????????????????????????????????????????????????????????????????????????????????????????????????????????????
	Nanomia_bijuga_OLD	??????????????????????????????????????????????????????????????????????????????????????????????????????????????????????????????????????????????????????????????????????????????????????????????????
	Nemalecium_lighti	-------------------------------------------------------------------------AVTRADPYAPNGWTRFVGLCINKNRHQNSKGSNFILRNVLQGEALEIQYPTYSPLIQKIEVLRHERWENELPGVGLRFIRDFPPEYSTVKPNMKAEEYTE--IPSVR--------------
	Pennaria_disticha	??????????????????????????????????????????????????????????????????????????????????????????????????????????????????????????????????????????????????????????????????????????????????????????????????
	Periphylla_periphylla_OLD	??????????????????????????????????????????????????????????????????????????????????????????????????????????????????????????????????????????????????????????????????????????????????????????????????
	Physalia_physalis_OLD	-------QS--------------LRIRFRILRRE---------THLFYTIRLKNAHRSNDILKWPLFSRSS--------------------------------HSTGTPENSLESQSDETR----EPLFPKEELVRRILKKTDPTMDYGSIYKKYPNAHRALI-------------------------------
	Plumularia_S39	??????????????????????????????????????????????????????????????????????????????????????????????????????????????????????????????????????????????????????????????????????????????????????????????????
	Podocoryna_S22	??????????????????????????????????????????????????????????????????????????????????????????????????????????????????????????????????????????????????????????????????????????????????????????????????
	Podocoryna_carnea_OLD	??????????????????????????????????????????????????????????????????????????????????????????????????????????????????????????????????????????????????????????????????????????????????????????????????
	Proboscidactyla_S13	??????????????????????????????????????????????????????????????????????????????????????????????????????????????????????????????????????????????????????????????????????????????????????????????????
	Solmundaegina_nematophora	??????????????????????????????????????????????????????????????????????????????????????????????????????????????????????????????????????????????????????????????????????????????????????????????????
	Staurodiscus_S19	??????????????????????????????????????????????????????????????????????????????????????????????????????????????????????????????????????????????????????????????????????????????????????????????????
	Stomolophus_meleagris_OLD	LAKYQIRKN--SAFLDHGSVYG-EPLKPRFIWEEFPNTLEEAEADVMTYLIQKDIFSRRQVLNLPKFCVGSILAVTRAEPFSPKGSLRFVGICIQKLIPENLLHARFTLRNVIDNEPIEINFQLYSPLIQKIEVLKHERRTDMQGKEDLTFLRDYPLEDSTIDENMEALPYTE--EPTEYVPKANDRIRLKKWF
	Tripedalia_cystophora_OLD	LALAEIRRN--SAEVDVGPIHG-KLPKPRYLWKEFPATPEEAKADLYTFLLQKDAYSRMQTIDVPKFCVGSILAVTRADPYAPKGSLRFVGICTQKAPMDNQLGASFVLRNVIEGEPVEIRFHTFSPLIQKIEVLKHQTWNQ----PDLKCLRDFPPEESYIKETMQAE-------------------------
	Ventromma_halecioides	??????????????????????????????????????????????????????????????????????????????????????????????????????????????????????????????????????????????????????????????????????????????????????????????????
	Zancleopsis_tentaculata	??????????????????????????????????????????????????????????????????????????????????????????????????????????????????????????????????????????????????????????????????????????????????????????????????
[Source of sequence data: ./OG0004282.aligned.FAA-gb]

	Abylopsis_tetragona_OLD	REENLDDVNRLYLELYKKQFILNDLTNTNTLDIWELGRVMERLGEPKTHLELKDMMARVDREQTGQLSYNDFLFLMLGKSNSVLHLTVKFEELSQKENKVPVKPRRTKSIM
	Aegina_citrea_OLD	QRASAS------LAEIKRAFSSFDTDNSGSIDIDELAPVMRSLGEDPAEQELIDVINSLDDNGSGSIEFPEFLQLILSR----------FEF-KAKPRRKGKNPIQKLMTD
	Agalma_elegans_OLD	QEEALDSINQTYLESYKQTFIEYDENKSGDLDLMDLKRMMEALDQAKTHLELKKMIEEVDREGRGTISYNDFLFMMLGKKKSVLKLIIFFKE-QMKSKERPSGPKRSLSQL
	Aglaophenia_kelp	-------------------------------DLMELKMMMEKLGQAKTHLELKKMIAEVDRENRGTLYFS-----------------------------------------
	Aglaura_hemistoma	???????????????????????????????????????????????????????????????????????????????????????????????????????????????
	Alatina_alata_OLD	QESALDDINNKYLISFKRQFMEFDEDHSGDIDIMELKRMMEKLGQAKTHLELKKMISEVDRDNTGTISYEDFLIMMLGKKSSILKIILMFEE-KGKQKERPKGPKRDLSSL
	Athorybia_rosacea	???????????????????????????????????????????????????????????????????????????????????????????????????????????????
	Atolla_vanhoeffeni_OLD	QEKTLDAINQQYLESYKRQFIEFDENNSGDIDIMELKRMMEKLDQAKTHLELKKMIAEVDTHNEGTIHYDDFLTMMLGKKNSVLKLILKFEE-KRKGKQKPTGPKRDLSSL
	Aurelia_aurita_Dave_OLD	QEDALDAVNQIYLKSYKAQFMEFDLDNSGDIDLMELKQMMEKLGQAKTHLELKKMISEVDTRNSGTIDYKDFLTMMLGKKSSILKMILMFEE-KMKEKERPKGPKRDLSSL
	Calvadosia_cruxmelitensis_OLD	QEKSLDDVNEMYLQAFKKQFMEFDEDNSGDIDLMELKRMMEKLDQAKTHLELKKMIQEVDRENRGSISYNDFLHMMLGKKSSVLKLILLFEK-AMKDKEKPKGPKRDLSSL
	Cassiopea_OLD	QETQLNEINREYLESYKSQFMEFDEDNSGDIDLMELKRMMEKLGQAKTHLELKKMIAEVDTRNSGTIDYKDFLTMMLGKKNSILKLILMFEE-KKKEKERPKGPKRDLSSL
	Chrysaora_chesapeaki_Bayha	-------------------------------DMMELKRMMEKLGQAKTHLELKKMITEVDTRNSGEI--------------------------------------------
	Clytia_hemisphaerica_OLD	???????????????????????????????????????????????????????????????????????????????????????????????????????????????
	Craseoa_lathetica_OLD	???????????????????????????????????????????????????????????????????????????????????????????????????????????????
	Craspedacusta_sowerbyi_OLD	???????????????????????????????????????????????????????????????????????????????????????????????????????????????
	Craterolophus_convolvulus_OLD	QETALDDVNKKYLDAFKKQFMEFDEDDSGDIDLMELKRMMEKLDQAKTHLELKKMIAEVDREDRGSISYNDFLHMMLGKKSSVLKLILLFEK-AMKDKEKPKGPKRDLSSL
	Cyanea_capillata_OLD	QENQLDEINKNYLKSYKVQFMEFDENNSGDIDIMELKRMMEKLGQAKTHLELKKMIAEVDTRNSGTIDYNDFLTMMFGKRNSILKIILMFEE-KKREKEKPKGPKRDLSSL
	Dynamena_crisioides	-------------------------------DLMELKMMMEKLGQAKTHLELKKMIAEVDRENRGSISYNDFLFMMLGKKSSVLKL-------------------------
	Ectopleura_larynx_OLD	-----NAKHCIY------YFRVFDERGTGFIHSAELRRIMINLGERFSDCEVDEIIRRSDIDGDCQVNYEEFTRIMLNEGQPVTKSYLHWAE-KEKEKERIRAREKFLKE-
	Haliclystus_auricula	???????????????????????????????????????????????????????????????????????????????????????????????????????????????
	Hydra_magnipapillata_OLD	???????????????????????????????????????????????????????????????????????????????????????????????????????????????
	Hydra_oligactis_OLD	???????????????????????????????????????????????????????????????????????????????????????????????????????????????
	Hydra_viridissima_OLD	???????????????????????????????????????????????????????????????????????????????????????????????????????????????
	Hydra_vulgaris_OLD	???????????????????????????????????????????????????????????????????????????????????????????????????????????????
	Hydractinia_polyclina_OLD	QEKELDSIVETFLESYKKQFVEFDEDNSGDIDIMELKRMMEKLGQAKTHLELKKMIAQVDTTNSGTISFTEFLNMMLGSKSSVLKLILMFEE-KKKEKAKPVGPKKSLADL
	Hydractinia_symbiolongicarpus_OLD	???????????????????????????????????????????????????????????????????????????????????????????????????????????????
	Merga_violacea	???????????????????????????????????????????????????????????????????????????????????????????????????????????????
	Millepora_dichotoma	???????????????????????????????????????????????????????????????????????????????????????????????????????????????
	Myrionema_S36	???????????????????????????????????????????????????????????????????????????????????????????????????????????????
	Nanomia_bijuga_OLD	QEKMLDTINQTYLQRYKAQFIKYDEEMTGELNMMDLKRMMENLDQAKTHREITKMIAEVDRENRGAISYNDFLFMMLGKVNSVLKLILLFEE-RMKEKTKPSGPKRTLSSL
	Nemalecium_lighti	------------------------------LDLMELKMMMEKLGQAKTHLELKKMIAEVDRENRGSISYNDFLFMMLGKKSSVLKLILKFEK-AMKGPEKP----------
	Pennaria_disticha	???????????????????????????????????????????????????????????????????????????????????????????????????????????????
	Periphylla_periphylla_OLD	QEESLDEINKLYLESYKRQFIEFDENNSGDIDIMELKRMMEKLDQAKTHLELKKMIAEVDTHDSGTIHYDDFLTMMLGKKSSVLKLILLFEE-KRKGKKAPTGPKRDLSSL
	Physalia_physalis_OLD	???????????????????????????????????????????????????????????????????????????????????????????????????????????????
	Plumularia_S39	------------------------------LDLMELKMMMEKLGQAKTHLELKKMIAEVDRENRGSISYNDFLFMMLGKKSSVLKL-------------------------
	Podocoryna_S22	???????????????????????????????????????????????????????????????????????????????????????????????????????????????
	Podocoryna_carnea_OLD	???????????????????????????????????????????????????????????????????????????????????????????????????????????????
	Proboscidactyla_S13	???????????????????????????????????????????????????????????????????????????????????????????????????????????????
	Solmundaegina_nematophora	???????????????????????????????????????????????????????????????????????????????????????????????????????????????
	Staurodiscus_S19	???????????????????????????????????????????????????????????????????????????????????????????????????????????????
	Stomolophus_meleagris_OLD	QEKDIDAINELYLQAYKRQFMEFDEDNSGDIDIMELKRMMEKLGQAKTHLELKKMIGEVDTRNAGTIDYKDFLSMMLGKKSSVLKLILMFEE-KRKGKERPTGPKRDLSSL
	Tripedalia_cystophora_OLD	QITTMTTIQT--CKVLKNNFMEFDEDHSGDIDIMELKRMMEKLGQAKTHLELKKMIAEVDRDNTGTISYDDFLIMMLGKKSSILKIILMFEE-KGKPKERPKGPKRDLASL
	Ventromma_halecioides	???????????????????????????????????????????????????????????????????????????????????????????????????????????????
	Zancleopsis_tentaculata	???????????????????????????????????????????????????????????????????????????????????????????????????????????????
[Source of sequence data: ./OG0004440.aligned.FAA-gb]

	Abylopsis_tetragona_OLD	AHST------IANANESWLDYKGAWVTYVLLITVCHLFCLSLPFFDTATSWTVTVVIHNV--GMYFLLHHVKGAPFETYDEGKCRRLTHWEQIDAGEMDTGTRKFLTLAPIVLFILASYYSDYHTVHFIINALALALGIIPKFPQVYGWRLF
	Aegina_citrea_OLD	AHST------VDNANEIWLDSKGAWLSYVLAITLGHLILLSVPFLDTATAWTLTTVIHNI--GTYILLHHVKGAPFETYDQGISRRLTHWEQIDHGELFTATRKFLTLAPFVLYFTR------------VNV--------------------
	Agalma_elegans_OLD	AHSTSTIVNSIDNPNETWLDNKGAWITYVLLITLGHLFLLSLPFFDTATSWTLTTVIHNV--AMYMLLHHVKGAPFETYDQGRSRRLTHWEQIDAGEMFTGTRKFLTLAPIVLFILASYYSKYHHAHFIVNFLSLALGLIPKVPQFYGWRLF
	Aglaophenia_kelp	----------------------------------------------------------------YILLHHLKGAPFETYDQGKSRRLTHWEQINAGEMNTGTRKFLTFAPIVL---------------------------------------
	Aglaura_hemistoma	????????????????????????????????????????????????????????????????????????????????????????????????????????????????????????????????????????????????????????
	Alatina_alata_OLD	AHSV-------DNPNETWLSSRGVWLTYVLLVTFLHLILLSIPIFDTATAWTLTNVIHNV--GNYLLLHHIKGAPFQTFDQGESRRLTHWEQIDKGEMFTTTRKFLTLAPAVLFILASFYSNYQYGHFVVNFGSMLLALLPKLPQFYKVRIF
	Athorybia_rosacea	????????????????????????????????????????????????????????????????????????????????????????????????????????????????????????????????????????????????????????
	Atolla_vanhoeffeni_OLD	????????????????????????????????????????????????????????????????????????????????????????????????????????????????????????????????????????????????????????
	Aurelia_aurita_Dave_OLD	VHSL-------CNQNETWLSEKGAWLTYFILVVFLHLVLLSVPFFDTATAWTMTNVIHNV--GNYFLLHHVKGAPFQTFDQGHSRKLTHWEQIDHGEMYTITRKFLTFVPVVLFILASFYSGYNQWHFFLNFSTLALAVIPKLPQLYKVRLF
	Calvadosia_cruxmelitensis_OLD	AHSA-------ENPNETWLDSKGAWLTYIILVIFMHLCLLSVPFFDTATAWTLTNVIHNI--GNYILLHHIKGAPFQTSDQGASRKLTHWEQIDQGEMFTTTRKFLTLAPVILFILASSYSHYDYWHFMINFASMCFVVIPKFPQFYRVRLF
	Cassiopea_OLD	IHSL-------YNQNETWLSEKGAWLTYFILVVFMHLVLLSIPFFDTATAWTMTNVIHNV--GNYFLLHHVKGAPFQTFDQGTARKLTHWEQIDHGEMYTTTRKFLTLIPVVLFILASFYSDYNQWHFLLNFSTLALAVIPKLPQLYKVRLF
	Chrysaora_chesapeaki_Bayha	????????????????????????????????????????????????????????????????????????????????????????????????????????????????????????????????????????????????????????
	Clytia_hemisphaerica_OLD	????????????????????????????????????????????????????????????????????????????????????????????????????????????????????????????????????????????????????????
	Craseoa_lathetica_OLD	AHST------IDNANETWLDCKGAWITYVLLITVGHLFLLSLPFFDTATSWTLTSVIHNV--ALYFILHHLKGAPFETYDEGKCRRLTHWEQIDAGEMDTGTRKFLTLAPIVLFILASYYSKYHHIHFVINFLSLALGLIPKVALFYGWRLF
	Craspedacusta_sowerbyi_OLD	AHSS------LDNANEIWLDSKGAWIAYTLLVIFIHVIVLSVPIFDTATAWTLTNVIHAL--GNYFLLHHLKGAPFETYDQGNARRLTHWEQIDHGEMFTATRKFLTLAPIVLFILASYYSHYIYSHFLINGLALALALLPKLPQFYKVRLF
	Craterolophus_convolvulus_OLD	AHSA-------ENPNETWLDSKGAWLTYIILVVFMHLCLLSVPFLDTATAWTLTHVIHNI--GNYILLHHIKGAPFQTFDQGASRKLTHWEQIDKGEMFTTTRKFLTLAPVILFILASSYSQYA----------------------------
	Cyanea_capillata_OLD	IHSM-------DNQNETWLSEKGAWLTYFILVVFLHLVLLSVPFFDTATAWTLTNFIHNM--GNYFFLHHIKGAPFQTFDQGHSRKLTHWEQIDHGEMYTTTRKFLTLVPILLFILASFYSGYNQWHFILNFSSLALAVVPKLPQLYKVRLF
	Dynamena_crisioides	---------------------------------------------------------------NYILLHHLKGAPFETYDQGQSRRLTHWEQIDAGEMNTGTRKFLTFAPILLYV-------------------------------------
	Ectopleura_larynx_OLD	AHST------IDNANETWLDMKGAWISYALVITFFHLVLLSMPFFDTATVWTLTNVFHNL--ANYLLLHHLKGAPFETYDQGQSRRLTHWEQIDKGEMFTSTRKFLTFAPVLMFVLASHYSSYSYHHFLPNIVTMAIALVPKLPQFYKYRLF
	Haliclystus_auricula	--SG-------ENPNETWMDSKGAWLTYIILVAFMHLCLLSVPFFDTATAWTLTNLIHNL--GNYILLHHLKGAPFQTFDQGESRKLTHWEQIDKGEMFTTTRKFLTLAPVILVFQAY----------------------------------
	Hydra_magnipapillata_OLD	-------------------------------------------------VYRNSAVFYIFIQANYLMLHHLKGAPFETYDQGQSRRLTHWEQIDKGEMFTATRKFLTLAPIIVFVLASHYSKYDYTHFVINFLALSLALIPKFPEFYKFRLF
	Hydra_oligactis_OLD	AHST------IDNANENWLDMKGAWISYALVVTFFHLVLLSMPFFDTSTVWTLTNVFHNL--ANYLMLHHLKGAPFETYDQGQSRRLTHWEQIDKGEMFTATRKFLTLAPL-----------------------------------------
	Hydra_viridissima_OLD	????????????????????????????????????????????????????????????????????????????????????????????????????????????????????????????????????????????????????????
	Hydra_vulgaris_OLD	AHST------IDNANENWLDMKGAWISYALVVTFFHLVLLSMPFFDTATVWTLTNVFHNL--ANYLMLHHLKGAPFETYDQGQSRRLTHWEQIDKGEMFTATRKFLTLAPIIVFVLASHYSKYDYTHFVINFLALSLALIPKFPEFYKFRLF
	Hydractinia_polyclina_OLD	AHSS------IDNPNEIWLDSKGAWLTYSLLVTFLHLMLLSMPFFETATAWTLTNLIHDV--GNYLLLHHVKGAPFETYDQGQSRRLTHWEQIDAGEMLTGTRKFLTLAPIILFILASHYTGYTYSHFVINILALALALIPKFPQFYKVRVF
	Hydractinia_symbiolongicarpus_OLD	AHSS------IDNPNEIWLDSKGAWLTYSLLVTFLHLMLLSMPFFETATAWTLTNLIHDV--GNYLLLHHVKGAPFETYDQGQSRRLTHWEQIDAGEMLTGTRKFLTFAPIILFILASHYTGYTYSHFVINILALALALIPKFPQFYKVRVF
	Merga_violacea	????????????????????????????????????????????????????????????????????????????????????????????????????????????????????????????????????????????????????????
	Millepora_dichotoma	????????????????????????????????????????????????????????????????????????????????????????????????????????????????????????????????????????????????????????
	Myrionema_S36	????????????????????????????????????????????????????????????????????????????????????????????????????????????????????????????????????????????????????????
	Nanomia_bijuga_OLD	AHST------IDNANETWLDYKGAWITYVLLITLGHLFLLSLPFFDTATSWTLTTVIHNV--AMYMLLHHVKGAPFETHDQGNSRRLTHWEQIDAGELFTGTRKFLTLAPIVLFILASYYSKYHHAHFIVNFLSLALGLIPKVPQFYGWRLF
	Nemalecium_lighti	---------------------------------------------------------------NYILLHHLKGAPFETYDQGQSRRLTHWEQIDAGEMNTGTRKFLTMAPIIL---------------------------------------
	Pennaria_disticha	--------------------------------------------------------------GNYLLLHHVKGAPFETYDQGHARRLTHWEQIDKGEMYTSTRKFLTLAPIIMFTLTSFYSHGNYTHFVINVLSLALALIPKFPQLYKVRLF
	Periphylla_periphylla_OLD	????????????????????????????????????????????????????????????????????????????????????????????????????????????????????????????????????????????????????????
	Physalia_physalis_OLD	AHST------IDNPNEIWLDSKGAWLTYIILITFLHLFLLSLPFFDTATSWTLTTVIHNV--GMYFLLHHVKGAPFETFDQGNSRRFTHWEQINAGEMLTSTRKFFTLAPIILFILASYYSHYNYTHFIVNFLSLMLGLIPKFPQLYKVRLF
	Plumularia_S39	AHST------IDNPNEIWMDMKGAWLAYSLSVVFLHLLMLSIPIFATATAWTLTNVIHDV--FNYILLHHLKGAPFETYDQGHSRRLTHWEQIDAGEMNTGTRKFLTFAPILL---------------------------------------
	Podocoryna_S22	????????????????????????????????????????????????????????????????????????????????????????????????????????????????????????????????????????????????????????
	Podocoryna_carnea_OLD	AHST------IDNANEIWLDSKGAWLTYSLLVTFMHLILLSMPFFETATAWTLTNLIHDV--GNYLLLHHVKGAPFETYDQGQSRRLTHWEQIDAGEMLTGTRKFLTLAPILLFILASHYSGYAYSHFIINILALALALIPKMPQFYKFRLF
	Proboscidactyla_S13	????????????????????????????????????????????????????????????????????????????????????????????????????????????????????????????????????????????????????????
	Solmundaegina_nematophora	????????????????????????????????????????????????????????????????????????????????????????????????????????????????????????????????????????????????????????
	Staurodiscus_S19	AHST------IDNQNEIWMDMKGAWLTYSLSVTFLHLLILSIPVFATATAWTLTNVIHDV--FNYLLLHHLKGAPFETYDQGISRRLTHWEQIDAGEMNTGTRKFLTLAPIVLVL-------------------------------------
	Stomolophus_meleagris_OLD	FHSM-------YNQNETWLSEKGAWLTYFILVVFLHLVLLSVPFFDTATAWTMTNVIHNL--GNYFLLHHVKGAPFQTFDQGQARTLTHWEQIDHGEMYTTTRKFLMFVPVVLFILASFYSGYSQWHFFLNFSTLALAVIPKLPQLYKVRLF
	Tripedalia_cystophora_OLD	AHSV-------DNPNETWLSSRGVWLTYVLLVTFLHLTLLSIPIFDTATAWTLTNVIHNV--GNYLLLHHIKGAPFQTFDQGESRRLTHWEQIDRGEMFTTTRRF-----------------------------------------------
	Ventromma_halecioides	---------------------------------------------------------------NYILLHHLKGAPFETYDQGTSRRLTHWEQIDAGEMNTGTRKFLTLAPIIL---------------------------------------
	Zancleopsis_tentaculata	????????????????????????????????????????????????????????????????????????????????????????????????????????????????????????????????????????????????????????
[Source of sequence data: ./OG0004461.aligned.FAA-gb]

	Abylopsis_tetragona_OLD	?????????????????????????????????????????????????????????????????????????????????????????????????????????????????????????????????????
	Aegina_citrea_OLD	-------------------------------------------------------------------------------------------RYCRGVNCIVFMVDAADHEKLEAAKTELTGLLEKPQLAGIPV
	Agalma_elegans_OLD	?????????????????????????????????????????????????????????????????????????????????????????????????????????????????????????????????????
	Aglaophenia_kelp	MASLVQRFIDWIKSLFWKEEMELTLVGLQYSGKTTFVNVIA--------SGQFNEDMIPTVGFNMRKVTKGNVTIKLWDIGGQPRFRSMWERYCRGVNCIV--------------------------------
	Aglaura_hemistoma	?????????????????????????????????????????????????????????????????????????????????????????????????????????????????????????????????????
	Alatina_alata_OLD	MLALINRFIEWLKSLFWKEEMELTLVGLQYSGKTTFVNVIA--------SGQFNEDMIPTVGFNMRKVTKGNVTIKLWDIGGQPRFRSMWERYCRGVNCIVYMVDAADHEKLEQAKNELHNLLEKPQLAGIPI
	Athorybia_rosacea	?????????????????????????????????????????????????????????????????????????????????????????????????????????????????????????????????????
	Atolla_vanhoeffeni_OLD	MLALINRFLEWMKSLFWKEEMELTLVGLQYSGKTTFVNVIA--------SGQFSEDMIPTVGFNMRKVTKGNVTIKLWDIGGQPRFRSMWERYCRGVNCIVYMVDAADHEKVEQSKSELISLLEKPQLAGIPV
	Aurelia_aurita_Dave_OLD	MLALINRFLEWVKSLFWKEEMELTLVGLQYSGKTTLVNVIA--------SGQFSEDMIPTVGFNMRKVTKGNVTIKLWDIGGQPRFRSMWERYCRGVNCIVYMVDAADHDKLEQTKDELHVLLEKPQLAGIPV
	Calvadosia_cruxmelitensis_OLD	MLSMINRFMEWLKSLFWKEEMELTLVGLQYSGKTTFVNVIA--------SGQFNEDMIPTVGFNMRKVTKGNVTIKLWDIGGQPRFRTMWERYCRGVNCIVYMVDAADHEKVEQSKSELHGLLEKPQLAGIPV
	Cassiopea_OLD	MLALINRFLEWIKGLFWKEEMELTLVGLQYSGKTTLVNVIA--------SGQFSEDMIPTVGFNMRKVTKGNVTIKLWDIGGQPRFRSMWERYCRGVNCIVYMVDAADHDKLEQSKNELHSLLEKPQLVGIPV
	Chrysaora_chesapeaki_Bayha	MLALINRFLEWIKSLFWKEEMELTLVGLQYSGKTTLVNVIA--ALYFVFSGQFSEDMIPTVGFNMRKVTKGNVTIKLWDIGGQPRFRSMWERYCRGVNCIVYMVDAADHEKFDQTKSELHSLLEKPQLAGIPV
	Clytia_hemisphaerica_OLD	?????????????????????????????????????????????????????????????????????????????????????????????????????????????????????????????????????
	Craseoa_lathetica_OLD	?????????????????????????????????????????????????????????????????????????????????????????????????????????????????????????????????????
	Craspedacusta_sowerbyi_OLD	MLSIINRFLDWLKSLFWKEEMELTLVGLQFSGKTTFVNVIA--------SGQFCEDMIPTVGFNMRKVTKGNVTIKLWDIGGQPRFRSMWERYCRGVNCIVYMVDAADHEKLDAAKTELVALLEKPQLAGIPV
	Craterolophus_convolvulus_OLD	MLSMVNRFMEWLKSLFWKEEMELTLVGLQYSGKTTFVNVIA--------SGQFNEDMIPTVGFNMRKVTKGNVTIKLWDIGGQPRFRTMWERYCRGVNCIVYMVDAADHEKVEQSKSELHGLLEKPQLAGIPV
	Cyanea_capillata_OLD	?????????????????????????????????????????????????????????????????????????????????????????????????????????????????????????????????????
	Dynamena_crisioides	MASMIQRFIDWIKSLFWKEEMELTLVGLQYSGKTTFVNVIA--------SGQFNEDMIPTVGFNMRKVTKGNVTIKLWDIGGQPRFRSMWERYCRGVNCIVYMVDAADHEKLDAAKTELLSLLEKPQLAGIPV
	Ectopleura_larynx_OLD	MASFFQRFIDWVKSLFWKEEMELTLVGLQYSGKTTFVNVIA--------SGQFCEDMIPTVGFNMRKVTKGNVTIKLWDIGGQPRFRSMWERYCRGVNCIVYMVDAADHEKN---------------------
	Haliclystus_auricula	MLSMVNRFIEWMKSLFWKEEMELTLVGLQYSGKTTFVNVIA--------------------------------VIALWDIGGQPRFRTMWERYCRGVNCIV--------------------------------
	Hydra_magnipapillata_OLD	?????????????????????????????????????????????????????????????????????????????????????????????????????????????????????????????????????
	Hydra_oligactis_OLD	?????????????????????????????????????????????????????????????????????????????????????????????????????????????????????????????????????
	Hydra_viridissima_OLD	?????????????????????????????????????????????????????????????????????????????????????????????????????????????????????????????????????
	Hydra_vulgaris_OLD	?????????????????????????????????????????????????????????????????????????????????????????????????????????????????????????????????????
	Hydractinia_polyclina_OLD	MASVFQRFIDWIKSLFWKEEMELTLVGLQYSGKTTFVNVIA--------SGQFCEDMIPTVGFNMRKVTKGNVTIKLWDIGGQPRFRSMWERYCRGVNCIVYMVDAADHEKLDAAKNELQSLLEKPQLSGIPV
	Hydractinia_symbiolongicarpus_OLD	MASVFQRFIDWIKSLFWKEEMELTLVGLQYSGKTTFVNVIA--------SGQFCEDMIPTVGFNMRKVTKGNVTIKLWDIGGQPRFRSMWERYCRGVNCIVYMVDAADHEKLDAAKNELQSLLEKPQLSGIPV
	Merga_violacea	MASLFQRFIDWIKSLFWKEEMELTLVGLQYSGKTTFVNVIA--------SGQFCEDMIPTVGFNMRKVTKGNVTIKLWDIGGQPRFRSMWERYCRGVNCIV--------------------------------
	Millepora_dichotoma	MASFIQRFIDWIKSLFWKEEMELTLVGLQYSGKTTFVNVIA-------------------VG----------VGIQLWDIGGQPRFRSMWERYCRGVNCIV--------------------------------
	Myrionema_S36	MAGFIQRFIDWIKSLFWKEEMELTLVGLQYSGKTTFVNVIA--------SGQFNEDMIPTVGFNMRKVTKGNVTIKLWDIGGQPRFRSMWERYCRGVNCIVYMVDAADHEKLEPARVELQSLLDKPQLANIPV
	Nanomia_bijuga_OLD	?????????????????????????????????????????????????????????????????????????????????????????????????????????????????????????????????????
	Nemalecium_lighti	MASFIQRFIDWIKSLFWKEEMELTLVGLQYSGKTTFVNVIA--------SGQFCEDMIPTVGFNMRKVTKGNVTIKLWDIGGQPRFRTMWERYCRGVNCIVYMVDAADQDKLEAAKSELLALLEKPQLSGIPV
	Pennaria_disticha	MAKFIQRFIDWIKSLFWKEEMELTLVGLQYSGKTTFVNVIA--------SGQFCEDMIPTVGFNMRKVTKGNVTIKLWDIGGQPRFRSMWERYCRGVNCIV--------------------------------
	Periphylla_periphylla_OLD	----------WMKSLFWKEEMELTLVGLQYSGKTTFVNVIA--------SGQFSEDMIPTVGFNMRKVTKGNVTIKLWDIGGQPRFRSMWERYCRGVNCIVYMVDAADHEKVEQSKGELISLLEKPQLAGIPV
	Physalia_physalis_OLD	?????????????????????????????????????????????????????????????????????????????????????????????????????????????????????????????????????
	Plumularia_S39	MASMIQRFVDWIKSLFWKEEMELTLVGLQYSGKTTFVNVIA--------SGQFNEDMIPTVGFNMRKVTKGNVTIKLWDIGGQPRFRSMWERYCRGVNCIVYMVDAADHEKLDAAKTELHGLLEKPQLSGIPM
	Podocoryna_S22	?????????????????????????????????????????????????????????????????????????????????????????????????????????????????????????????????????
	Podocoryna_carnea_OLD	MASFIQRFVDWIKSLFWKEEMELTLVGLQYSGKTTFVNVIA--------SGQFCEDMIPTVGFNMRKVTKGNVTIKLWDIGGQPRFRSMWERYCRGVNCIVYMVDAADHEKLDAAKNELQSLLEKPQLSGIPV
	Proboscidactyla_S13	?????????????????????????????????????????????????????????????????????????????????????????????????????????????????????????????????????
	Solmundaegina_nematophora	?????????????????????????????????????????????????????????????????????????????????????????????????????????????????????????????????????
	Staurodiscus_S19	MASILQRFIDWIKSLFWKEEMELTLVGLQFSGKTTFVNVIAVSGL---CSGQFNEDMIPTVGFNMRKVTKGNVTIKLWDIGGQPRFRTMWERYCRGVNCIV--------------------------------
	Stomolophus_meleagris_OLD	MLTLINRFLEWIKSLFWKEEMELTLVGLQYSGKTTLVNVIA--------SGQFSEDMIPTVGFNMRKVTKGNVTIKLWDIGGQPRFRTMWERYCRGVNCIVYMVDAADHDKLEQSKSELHSLLEKPQLAGIPV
	Tripedalia_cystophora_OLD	?????????????????????????????????????????????????????????????????????????????????????????????????????????????????????????????????????
	Ventromma_halecioides	MASMIQRFIDWIKSLFWKEEMELTLVGLQYSGKTTFVNVIA--------SGQFNEDMIPTVGFNMRKVTKGNVTIKLWDIGGQPRFRSMWERYCRGVNCIVYMVDAADHEKLDAAKTELHGLLEKPQLSGIPV
	Zancleopsis_tentaculata	----------------------------------------------------------------------------LWDIGGQPRFRSMWERYCRGVNCIV--------------------------------
[Source of sequence data: ./OG0004571.aligned.FAA-gb]

	Abylopsis_tetragona_OLD	MD--FMQYLTTRTATLLTELDKRLLVVLRDGRTLIGELSCVDQFANLVLTNSIERIHVGKKFGDIHRGVFIVRGENVVLLGEIDP----SKESTSDLEQVSVDDILEEQHRDTVEKEEKNKKNDILRRERGLAPHMPDMGLDDFA
	Aegina_citrea_OLD	?????????????????????????????????????????????????????????????????????????????????????????????????????????????????????????????????????????????????
	Agalma_elegans_OLD	MD--FMHYLTTRTATLLTELDKRLLVVLRDGRTLIGELSCVDQFANLVLTNSIERIHVGNKFGDIHRGVFIVRGENVVLLGEIDP----QKEAASNLQQVSVDDILEEQARDSVEKEAKNKKNDLLRRERGLAPHMPDMGLDDFA
	Aglaophenia_kelp	?????????????????????????????????????????????????????????????????????????????????????????????????????????????????????????????????????????????????
	Aglaura_hemistoma	?????????????????????????????????????????????????????????????????????????????????????????????????????????????????????????????????????????????????
	Alatina_alata_OLD	?????????????????????????????????????????????????????????????????????????????????????????????????????????????????????????????????????????????????
	Athorybia_rosacea	?????????????????????????????????????????????????????????????????????????????????????????????????????????????????????????????????????????????????
	Atolla_vanhoeffeni_OLD	?????????????????????????????????????????????????????????????????????????????????????????????????????????????????????????????????????????????????
	Aurelia_aurita_Dave_OLD	MD----SVFVPGALGLIEELDKRLLVVLRDGRTLIGILRSVDQFSNLVLQETIERIHVGKEYGDIQRGIFLVRGENIVMLGEIDS----SREENSSLKEVSVDTILEAQNEEQSLKEQQEKAKKQSKVR----------------
	Calvadosia_cruxmelitensis_OLD	----MTCHFLPGTASLVEELDKKLLVVLRDGRTVIGVLRTVDQFANLVLQHTIERIHVGKRYGDIPRGIFVIRGENVVLLGEIDE----VKETQCELEEVSVSEILEIQREE----QEREIQKNKERKERGLPLHISDMALDD--
	Cassiopea_OLD	?????????????????????????????????????????????????????????????????????????????????????????????????????????????????????????????????????????????????
	Chrysaora_chesapeaki_Bayha	--------------------------------------------ANLVLEETTERIHVGKQYGDISRGIFVIRGENIVLLGEI----------------VS--------------------------------------------
	Clytia_hemisphaerica_OLD	MD--LMHFVKTRTASLLTELDKKLLVVLRDGRTLIGELMSVDQFANLVLKDTIERIHVGQEYGDIERGVFIVRGENVVLLGEVDT----EKEECSTLRKVSMEDILEAQRKDLLEKEEVERKKNILRHERGLPPHMPDMGLDDFA
	Craseoa_lathetica_OLD	MD--FMHYLTTRTATLLTELDKRLLVVLRDGRTLIGELSCVDQFANLVLTNSIERIHVGKKFGDIHRGVFIVRGENVVLLGEIDP----KKESSSDLQQVSVDDILEEQHRDSLEKEEKNKKNDLLRRERGLAPHMPDMGLDDFA
	Craspedacusta_sowerbyi_OLD	MD--FLHHLRTRTASLLTELDKKLLVVLRDGRTLIGYLSSVDQFANLVLEQTIERIHVGKEYGDIERGIFVVRGENVVLLGEIDEALERKLEEDKLLKRVSVEDILEAQRKDLEDRGLLEKERNRRRQERGLPPNMPDMGLDDFQ
	Craterolophus_convolvulus_OLD	----MTCHFLPGTASLVEEIDKRLLVVLRDGRTVIGILRTVDQFANLVLQHTIERIHVGKQYGDIPRGVFVIRGENVVLLGEIDE----TKESLSDLKEVTVDEILEVQQLE----QEEEIRKNKERKERGLPPHVSDMVLDD--
	Cyanea_capillata_OLD	?????????????????????????????????????????????????????????????????????????????????????????????????????????????????????????????????????????????????
	Dynamena_crisioides	?????????????????????????????????????????????????????????????????????????????????????????????????????????????????????????????????????????????????
	Ectopleura_larynx_OLD	MEDGFMYYLKTRTASLLTELDKRLLVVLRDGKTLIGELKSVDQFANLVLENTTERIHVGKKYGDIKRGVYVVRGENVVLLGEMNA----DEKVTSGLTEVTVSEILEAQQEELIEKDKLEKKHNNLRRERGLAPYMPDMGLDDFA
	Haliclystus_auricula	?????????????????????????????????????????????????????????????????????????????????????????????????????????????????????????????????????????????????
	Hydra_magnipapillata_OLD	ME-GFMHYLKTRTASLLTELDKRLLVVLRDGRTLIGELRSVDQFANVVLENTIERIHVGNKYGDISRGVFIVRGDNIVLLGEMDA----LKEKSSGLKEVTVEEILEAQRVELLQKEQLEKRYNYLRHERGLAPFMPDMGLDDYA
	Hydra_oligactis_OLD	ME-EFMHYLKIRTANLLTELDKRLLVVLRDGRTLIGELRSVDQFANVVLERTIERIHVGNKYGDISRGVFIVRGDNIVLLGEMDT----FKEKSSGLIEVTVEEILEAQRIELLQKKKKK-------------------------
	Hydra_viridissima_OLD	?????????????????????????????????????????????????????????????????????????????????????????????????????????????????????????????????????????????????
	Hydra_vulgaris_OLD	ME-GFMHYLKTRTASLLTELDKRLLVVLRDGRTLIGELRSVDQFANVVLENTIERIHVGNKYGDISRGVFIVRGDNIVLLGEMDA----LKEKSSGLKEVTVEEILEAQRVELLQKEQLEKRYNYLRHERGLAPFMPDMGLDDYA
	Hydractinia_polyclina_OLD	MD--FMHYLKTRTASLLTELDKRLLVVLRDGKTFIGELSSVDQFANLVLENTIERIHVGKQYGDIHRGVFIVRGENVVLLGEVDS----EKEAASNLIKVSIDDILEAQRRDMLEKEEQEKAKNMLRHERGLPPHMPDMGLDDFA
	Hydractinia_symbiolongicarpus_OLD	MD--FMHYLKTRTASLLTELDKRLLVVLRDGKTFIGELSSVDQFANLVLENTIERIHVGKQYGDIHRGVFVVRGENVVLLGEVDS----EKEAASNLIKVSIDDILEAQRRDMLEKEEQEKAKNMLRHERGLPPHMPDMGLDDFA
	Merga_violacea	?????????????????????????????????????????????????????????????????????????????????????????????????????????????????????????????????????????????????
	Millepora_dichotoma	?????????????????????????????????????????????????????????????????????????????????????????????????????????????????????????????????????????????????
	Myrionema_S36	?????????????????????????????????????????????????????????????????????????????????????????????????????????????????????????????????????????????????
	Nanomia_bijuga_OLD	MD--FMHYLTTRTATLLTELDKRLLVVLRDGRTIIGELSCVDQFANLVLTNSLERIHVGNKYGDIHRGVFIVRGENVVLLGEIDP----EREASSNLQQVSVEDILEEQAKESIEKEAKNKKNDLLRRERGLAPHMPDMGLDDFA
	Nemalecium_lighti	-----------------------------------------------------------------------------------DP----EKEENSRLSKVSVDDILEAQRKEMAQKERSEKHKNDLRHERGLPPHMPDMGLDDFA
	Pennaria_disticha	?????????????????????????????????????????????????????????????????????????????????????????????????????????????????????????????????????????????????
	Periphylla_periphylla_OLD	?????????????????????????????????????????????????????????????????????????????????????????????????????????????????????????????????????????????????
	Physalia_physalis_OLD	MD--FMHELVSRSATLLTELDKRLLVVLRDGRTIIGELSCVDQFANLVMTNSIERIHVGKKFGDIPRGVFIVRGENVVLLGEIDP----HKEINSDLQQVSIDEILEEQNREVVEKEEKNKKNILLRRERGLAPHMPDMGLDDFA
	Plumularia_S39	?????????????????????????????????????????????????????????????????????????????????????????????????????????????????????????????????????????????????
	Podocoryna_S22	?????????????????????????????????????????????????????????????????????????????????????????????????????????????????????????????????????????????????
	Podocoryna_carnea_OLD	MD--FMHYLKTRTASLLTELDKRLLVVLRDGKTLIGELSSVDQFANLVLENTIERIHVGKQYGDIHRGVFIVRGENVVLLGEVDS----DREAVSNLVKVSVDDILEAQRREMLEREEQEKAKNRLRHERGLPPYMPDMGLDEFA
	Proboscidactyla_S13	--------------------------------------------ANLVLENTIERIHVGKEYGDIHRGVFIVRGENVVLLGEV--------------------------------------------------------------
	Solmundaegina_nematophora	?????????????????????????????????????????????????????????????????????????????????????????????????????????????????????????????????????????????????
	Staurodiscus_S19	?????????????????????????????????????????????????????????????????????????????????????????????????????????????????????????????????????????????????
	Stomolophus_meleagris_OLD	MD----SVFVPGALGLIGELDKKLLVVMRDGRTLIGILRSVDQFSNLLLQDTIERIHVGEEYGDIQRGIYLVRGENIVLLGEIDE----EKEVKPHLREVSVKAILEAQNEEQSAKEEKEKAKNRARLDRGLAPFMPDMGLDDYS
	Tripedalia_cystophora_OLD	?????????????????????????????????????????????????????????????????????????????????????????????????????????????????????????????????????????????????
	Ventromma_halecioides	?????????????????????????????????????????????????????????????????????????????????????????????????????????????????????????????????????????????????
	Zancleopsis_tentaculata	?????????????????????????????????????????????????????????????????????????????????????????????????????????????????????????????????????????????????
[Source of sequence data: ./OG0004625.aligned.FAA-gb]

	Abylopsis_tetragona_OLD	????????????????????????????????????????????????????????????????????????????????????????????????????????????????????????????????
	Aegina_citrea_OLD	SFEPLQRSIEQFIDTSRQIGIMVSDFQPGCQDSLDGKINELIENMRDIDRMKDAVKHVEVPVEIFQYIDAGRNPQLYTKDCLEKARSKDEEVKRKIEAYRDFKRVLECELEKELPDTMARYQQFKKQQ
	Agalma_elegans_OLD	????????????????????????????????????????????????????????????????????????????????????????????????????????????????????????????????
	Aglaophenia_kelp	RFENLQNNIEEFIETSRQIGIMVSDFQPGCQDNLNLKINSLIENMQEIEKAKSNVADVEVPPEIFQYIDQGRNPQLYTKDCLHKVTQKKDEVESKVDAYKKFKGVLTEELKKELPQTMEKHSQFKKQQ
	Aglaura_hemistoma	????????????????????????????????????????????????????????????????????????????????????????????????????????????????????????????????
	Alatina_alata_OLD	RFDGLQQSIEQFIETSRQIGIMASDFQPGSQAVLNDRLNNLIENMRDIEKAKDLVQNVEVPLDIFQYIDQGQNPQLYTRDCLEKALTKNEEVKGKIDAYKNFKKVLSEELMKEFPDMMVRYHQFKRQQ
	Athorybia_rosacea	????????????????????????????????????????????????????????????????????????????????????????????????????????????????????????????????
	Atolla_vanhoeffeni_OLD	RFDVLQQNIGQFIETTRQIGIMVSDFQPGKQDVLNEKINKLIEDMQGIDKCKPLIQDLEVPLEIFEYIDQGKNPELYTKDCLEKATNKNEEVKGKIDSYKNFKTVLSEELTKEFPEM-----------
	Aurelia_aurita_Dave_OLD	RFDTLQQGIEQFIETTRQIGIMVSDFQPGSQEVLNDSLNNLVSDMQEIDKCKQTVQDVEVPLEIFQYVDQGKNPELYTEDCLKRALNKNEEVKSKVDAYKNFRTSLTEELTKEFPETMVRYHQFKKQQ
	Calvadosia_cruxmelitensis_OLD	RFEILKENIEQFVETSRQIGIMVSDFQPNSQEILNDKLNLLISHMQDIEKNKSLMQDVTIPMEIFQYIDQGKNPQLYTRDCLEKTLVKNEEVKGKIESYKNFRSSLVDELTKECPEMMVKYHQFKKQQ
	Cassiopea_OLD	????????????????????????????????????????????????????????????????????????????????????????????????????????????????????????????????
	Chrysaora_chesapeaki_Bayha	RFDSLQQNIEQFIETTRQIGIMVSDFQAGSQEILNDKLNSLITDMQKIEKCKEMVQDVEVPLEIFRYI------------------------------------------------------------
	Clytia_hemisphaerica_OLD	????????????????????????????????????????????????????????????????????????????????????????????????????????????????????????????????
	Craseoa_lathetica_OLD	????????????????????????????????????????????????????????????????????????????????????????????????????????????????????????????????
	Craspedacusta_sowerbyi_OLD	KFQPLQQSIEEFVEISRQIGIMVSDFQPGCQDVFNMKINSLISTMQDIEKAKNLVKDVEVPPEIFQYIDQGHNPQLYTKDCLEKALTKNEEVKGKIDAYRNFKRILEEELTKELPETMVRYHQFKRQQ
	Craterolophus_convolvulus_OLD	---------------SRQIGIMVSDLQPNSQEILNEKLNMMISHMQDIERNKSLVQDVTIPMEIFEYIDQGKNPQLYTRDCLEKTLLKNEEVKGKIESYTNFRSCLVDELTKECPEMMVKYHQFKKQQ
	Cyanea_capillata_OLD	????????????????????????????????????????????????????????????????????????????????????????????????????????????????????????????????
	Dynamena_crisioides	????????????????????????????????????????????????????????????????????????????????????????????????????????????????????????????????
	Ectopleura_larynx_OLD	????????????????????????????????????????????????????????????????????????????????????????????????????????????????????????????????
	Haliclystus_auricula	????????????????????????????????????????????????????????????????????????????????????????????????????????????????????????????????
	Hydra_magnipapillata_OLD	????????????????????????????????????????????????????????????????????????????????????????????????????????????????????????????????
	Hydra_oligactis_OLD	????????????????????????????????????????????????????????????????????????????????????????????????????????????????????????????????
	Hydra_viridissima_OLD	????????????????????????????????????????????????????????????????????????????????????????????????????????????????????????????????
	Hydra_vulgaris_OLD	????????????????????????????????????????????????????????????????????????????????????????????????????????????????????????????????
	Hydractinia_polyclina_OLD	????????????????????????????????????????????????????????????????????????????????????????????????????????????????????????????????
	Hydractinia_symbiolongicarpus_OLD	????????????????????????????????????????????????????????????????????????????????????????????????????????????????????????????????
	Merga_violacea	????????????????????????????????????????????????????????????????????????????????????????????????????????????????????????????????
	Millepora_dichotoma	????????????????????????????????????????????????????????????????????????????????????????????????????????????????????????????????
	Myrionema_S36	????????????????????????????????????????????????????????????????????????????????????????????????????????????????????????????????
	Nanomia_bijuga_OLD	????????????????????????????????????????????????????????????????????????????????????????????????????????????????????????????????
	Nemalecium_lighti	????????????????????????????????????????????????????????????????????????????????????????????????????????????????????????????????
	Pennaria_disticha	????????????????????????????????????????????????????????????????????????????????????????????????????????????????????????????????
	Periphylla_periphylla_OLD	RFDVLQQNIEQFIETTRQIGIMVSDFQPGKQDVLNEKINKLIEDMQGIDKCKPLIQDVEVPLEIFEYIDQGKNPELYTKDCLEKATNKKEKLKG----------------------------------
	Physalia_physalis_OLD	????????????????????????????????????????????????????????????????????????????????????????????????????????????????????????????????
	Plumularia_S39	RFEGLQSNIEEFIETSRQIGIMVSDFQPGCQDELNTKINSLVESMQEIEKEKTNVSDVEVPPEIFQYIDQGRNPQLYTKDCLEKVSKKKEEVQSKTDAYRKFKEILEEELKKELPQTMEKHSQFKKQQ
	Podocoryna_S22	????????????????????????????????????????????????????????????????????????????????????????????????????????????????????????????????
	Podocoryna_carnea_OLD	????????????????????????????????????????????????????????????????????????????????????????????????????????????????????????????????
	Proboscidactyla_S13	????????????????????????????????????????????????????????????????????????????????????????????????????????????????????????????????
	Solmundaegina_nematophora	????????????????????????????????????????????????????????????????????????????????????????????????????????????????????????????????
	Staurodiscus_S19	????????????????????????????????????????????????????????????????????????????????????????????????????????????????????????????????
	Stomolophus_meleagris_OLD	RFETLQQNIEQFIETTRQIGIMVSDFQPGSQDILNDKINNLITDMQEIDRCKNLVQDVEVPLEIFQYVDQGKNPELYTEECFKRTLNKSEEVKSKVDAYKNFRTTLTEELTKEFPEMMVRYHQFKKQQ
	Tripedalia_cystophora_OLD	RFGSLQQSIEQFIETSRQIGIMASDFQGGSQEVFNDRLNSLIENMRDIEKAKSLVQNVEVPLDIFQYIDQGQNPQLYTRDCLEKALTKNEEVKGKIDAYKNFKSVLTEELMKEFPDMMVRYHQFKRQQ
	Ventromma_halecioides	????????????????????????????????????????????????????????????????????????????????????????????????????????????????????????????????
	Zancleopsis_tentaculata	????????????????????????????????????????????????????????????????????????????????????????????????????????????????????????????????
[Source of sequence data: ./OG0004704.aligned.FAA-gb]

	Abylopsis_tetragona_OLD	GGFVKWDMGVSPDGSDSKAVQVAGENHWPSLKIIILVVSNKQKSVGSTEGMRRSVATSELLQYRCKETVPKRMAEMEKAILEKDFQTFALLTMKDSNQFHCICQDTYPPICPPYMNETSHKIVALVTAYNKNG------------------------------------
	Aegina_citrea_OLD	-------------------------------------LSGKQKAVSSTEAMKRSAASSELLTYRSGFIVPEHSCLLLEAILFQNFEAFAEITMKESNQLHAIVQDTYPPIYPPYLNETSHRVIQLITQYNRDVV--KAAYTFDAG------------------------
	Agalma_elegans_OLD	GGFVKWEKGSCGFGSDSKAVQVAPETHWPELKVMILVVSNKQKSVGSTEAMHRSVNTSELLKYRVENCVPKRLQMLENAITEKDFETFSLLTMKESNQLHSICQDTFPPISPPYMNAISHQIVNLVSLYNEKKI--KAAYTFDAGPNAVLFTLEEYFDELLATILKYFP
	Aglaophenia_kelp	?????????????????????????????????????????????????????????????????????????????????????????????????????????????????????????????????????????????????????????????????????????
	Aglaura_hemistoma	?????????????????????????????????????????????????????????????????????????????????????????????????????????????????????????????????????????????????????????????????????????
	Alatina_alata_OLD	?????????????????????????????????????????????????????????????????????????????????????????????????????????????????????????????????????????????????????????????????????????
	Athorybia_rosacea	?????????????????????????????????????????????????????????????????????????????????????????????????????????????????????????????????????????????????????????????????????????
	Atolla_vanhoeffeni_OLD	?????????????????????????????????????????????????????????????????????????????????????????????????????????????????????????????????????????????????????????????????????????
	Aurelia_aurita_Dave_OLD	GGFVKWNRGENEDGLDSIGLQVAPENHWPELRILILIVNDQKKKVSSTEGMQRSAATSELLWYRAAYVVPMRIEEMEKAILEKDFDKFAELTMKESSQLHAVCLDTYPSIEPPYLNETSHQIMELVTTLNEASGRIKAAFTFDAGPNAFVFTTEEFIGEVASLVESQFK
	Calvadosia_cruxmelitensis_OLD	GGFVLWDKGTCLTGTDSIASQIAPASQWPELRILVLVVSDKEKATGSTIGMQRSARTSELLKHRVETIVPRRISEMKSAIDARDFNSFADLTMKESNQLHAVCLDTYPPISPPYLNATSHKIIQIVSMLNATNQTNKAAYSFDAGPHAFIFTLEEHFSEVLGLIRYYFP
	Cassiopea_OLD	------------TGVQTCALPI---------------------------------STSELLWYRAAYVVPMRMEEMEKAIVEKDFEKFAELTMKESSQLHAVCLDTYPSIEPPYLNETSHQIMELVTVFNESAGRMKAAFTFDAGPNAFIFTTDEFLLEFISLFESYFK
	Chrysaora_chesapeaki_Bayha	?????????????????????????????????????????????????????????????????????????????????????????????????????????????????????????????????????????????????????????????????????????
	Clytia_hemisphaerica_OLD	?????????????????????????????????????????????????????????????????????????????????????????????????????????????????????????????????????????????????????????????????????????
	Craseoa_lathetica_OLD	-------------------------------------------------GMSRSVATSELLQYRVDECIPKRLEQMENAILEKDFETFAVLTMKDSNQLHSIFQDTYPPISPPYMNDISHKIVYLVSTYNKSEI--KAAYTFDAGANAVLFTLQENYDELLATLLKYFP
	Craspedacusta_sowerbyi_OLD	GGFVRWDKGELPDGSDSIAVQIADEHHWPDLRILILVVSDQQKSIGSTEAMKRSVETSELLKYRAHQVVPERVKQMESAILNRDFDIFAELTMKDSNQLHAICQDTYPPIVPPYMNATSHRIVQLVTALNSASM--KAAYTFDAGPNAVIFTLSKYFREVVGTILKYFP
	Craterolophus_convolvulus_OLD	------------------------------------------------------------LKHRIEHVVPERIQAMRQSILNKDFHQFSELTMKESNQLHAICQDTYPPISPPYLNATSHKIIQIVTALNSGNRINKAAYSFDAGPHAFVFTLDENVNETLRLFLNYFP
	Cyanea_capillata_OLD	?????????????????????????????????????????????????????????????????????????????????????????????????????????????????????????????????????????????????????????????????????????
	Dynamena_crisioides	?????????????????????????????????????????????????????????????????????????????????????????????????????????????????????????????????????????????????????????????????????????
	Ectopleura_larynx_OLD	------------------AMQVTS------LELFILVVSNKEKSVGSTEAMRRSAQNSQLLKYRTEHCVEEKMKKIEEAILKKDFETFAQITMQESNQMHAVCQDTYPPVI--YMNQTSHNIVELVTQFNADSV--KACYTFDAGPNAVLFTEDKDFPELLATVLKYFP
	Haliclystus_auricula	?????????????????????????????????????????????????????????????????????????????????????????????????????????????????????????????????????????????????????????????????????????
	Hydra_magnipapillata_OLD	---------------------VASENHWHGLRVLILVVSSQEKSISSTEGMRRSVKSSPFLQYRVEQCVDERLKLMEEAIQSQNFELFAEITMKESNQLHAVCQDTYPPII--YMNSISHEIVQLITAFNDQKI--KAAYTFDAGPNAVLFTLEEYYDELLATLLNYFP
	Hydra_oligactis_OLD	GGFVKWQKGAQPDGTDSIAVQVANENHWPSLKVLILVVSSQEKSVSSTEGMRRSLKSSPFLQYRIEKCLDERLKLMEEAIQSHNFKSFAEITMKESNQLHAVCQDTYPPIL--YMNSISHEVVQLVTAYNTTKA-----------------------------------
	Hydra_viridissima_OLD	?????????????????????????????????????????????????????????????????????????????????????????????????????????????????????????????????????????????????????????????????????????
	Hydra_vulgaris_OLD	GGFVKWQKGELSDGTDSIAVQVASENHWHGLRVLILVVSSQEKSISSTEGMRRSVKSSPFLQYRVEQCVDERLKLMEEAIQSQNFELFAEITMKESNQLHAVCQDTYPPII--YMNSISHEIVQLITAFNDQKI--KAAYTFDAGPNAVLFTLEEYYDELLATLLNYFP
	Hydractinia_polyclina_OLD	GGFVKWEKGKCPEGSDSCAVQIADEHHWPELKVIILVVSSNQKSVGSTEGMRRSVKTSQLLKYRVQHCVPDHIDKIEKAIRSKDFPMFAELTMKESNQLHAICQDTYPPLR--YMNTTSHDIVNLITKYNAEKL--KAAYTFDAGANAVLFTLDEFYEQLLSTLLKYFP
	Hydractinia_symbiolongicarpus_OLD	GGFVKWEKGKCPEGSDSCAVQIADEHHWPELKVIILVVSSNQKSVGSTEGMRRSVTTSQLLKYRTEHCVPGHIDKIEKAIHSKDFPMFAELTMKESNQLHAICQDTYPPLR--YMNTTSHDIVNLITKYNAAKL--KAAYTFDAGANAVLFTLDEFYEELLSTLLKYFP
	Merga_violacea	?????????????????????????????????????????????????????????????????????????????????????????????????????????????????????????????????????????????????????????????????????????
	Millepora_dichotoma	?????????????????????????????????????????????????????????????????????????????????????????????????????????????????????????????????????????????????????????????????????????
	Myrionema_S36	?????????????????????????????????????????????????????????????????????????????????????????????????????????????????????????????????????????????????????????????????????????
	Nanomia_bijuga_OLD	GGFVKWEKGTCATGSDSKAVQVAPETHWPELRVIILVVSNKQKSVGSTEGMRRSVHTSELLKYRVEKCVPERIKILEKAILEKDFETFALLTMKESNQLHCICQDTYPPISPPYMNSVSHQIVQLVTSFNENGI--KVAYTFDAGPNAVLFTLEEHADLLLGTVLKQFP
	Nemalecium_lighti	?????????????????????????????????????????????????????????????????????????????????????????????????????????????????????????????????????????????????????????????????????????
	Pennaria_disticha	GGFVKWEKGSCPDGADSKAVQIADEKYWPELKVIILVVSNKEKAVGSTIGMKRSV------------------------------------------------------------------------------------------------------------------
	Periphylla_periphylla_OLD	-------------------------------------------------------------KYR----------------------------------LHSA-------------------LIPLL----------KG-------------------------------
	Physalia_physalis_OLD	GGFVKWEKGTCQFGSDSKAVQIASEDHWPDLKVLILIVNHKRKSVPSTEAMRNSVKSSELLKYRVEKVVNMRLEQMERAIQERDFATFALLTMKDSNQLHSICQDTYPPISPPYMNEMSHQIVHLISCYNEKQI--KAAYTYDAGSNAVLFTLEEHFDELLATILKYFP
	Plumularia_S39	?????????????????????????????????????????????????????????????????????????????????????????????????????????????????????????????????????????????????????????????????????????
	Podocoryna_S22	?????????????????????????????????????????????????????????????????????????????????????????????????????????????????????????????????????????????????????????????????????????
	Podocoryna_carnea_OLD	GGFVKWEKGTSSD--DSRAVQIADEHHWPELKVIILVVSSTQKSVGSTEGMRRSIQTSNLLKFSIEQ--------------------------------KNVCQK----------------------------------------------------------------
	Proboscidactyla_S13	?????????????????????????????????????????????????????????????????????????????????????????????????????????????????????????????????????????????????????????????????????????
	Solmundaegina_nematophora	?????????????????????????????????????????????????????????????????????????????????????????????????????????????????????????????????????????????????????????????????????????
	Staurodiscus_S19	--------------NDSRAVQIAPETHWNDLRCLILIVSNKQKSVPSTEGMRRSVETSELLDYRVKFAIENRIIAMEKAILHKDFETFAELTMKDSNQLHAICQDTYPPITPPYMNQVSHQIVKLISLYNNCEV--KAAYTFDAGANAVLFTLEKNLEELVGTLLKYFP
	Stomolophus_meleagris_OLD	?????????????????????????????????????????????????????????????????????????????????????????????????????????????????????????????????????????????????????????????????????????
	Tripedalia_cystophora_OLD	?????????????????????????????????????????????????????????????????????????????????????????????????????????????????????????????????????????????????????????????????????????
	Ventromma_halecioides	?????????????????????????????????????????????????????????????????????????????????????????????????????????????????????????????????????????????????????????????????????????
	Zancleopsis_tentaculata	?????????????????????????????????????????????????????????????????????????????????????????????????????????????????????????????????????????????????????????????????????????
[Source of sequence data: ./OG0004737.aligned.FAA-gb]

	Abylopsis_tetragona_OLD	MEVINENVAMLSNSEVFQLLEKEKLIEHK-STNVATIAYETIRHLEKTPCKHQTDETIRDFLIALQPYD-FTKAEKLQLLNLRPTSIVEMQLIVEELDERLKTEEELQKLIDLIEEKLPLPE
	Aegina_citrea_OLD	??????????????????????????????????????????????????????????????????????????????????????????????????????????????????????????
	Agalma_elegans_OLD	MEVVNENVATLSNSEVFQLLETEKLIEHK-STNVATIAYETIKHLEKTPCKYQSNETIQKFLRALKPYD-FTKAEKLQLLNLRPTSIVEMQLIIEELDERLKTEEELEKLIEIIEANLPIPE
	Aglaophenia_kelp	MEVIDENVATLSNSEVYHLLEEEKLIEHR-ISNVATIAYETIKHLEKTPCKHQNKDTVEEFMRALQPYD-FTKAEKLQLLNLRPTSSVEIQLIIEELDERLKTEEELQKLIDLIEEKLPLPE
	Aglaura_hemistoma	??????????????????????????????????????????????????????????????????????????????????????????????????????????????????????????
	Alatina_alata_OLD	MEVINENAAFLSNYEVYVLLKEQRQQKSQ-PKNVATISYEAVQYLEKMPCHHQTPEMIEAFLEALKPFK-LTRAEKLQLLNLRPTSMVEIQLIVEELDERLQTEENIEGLIEMISQKLPIAE
	Athorybia_rosacea	??????????????????????????????????????????????????????????????????????????????????????????????????????????????????????????
	Atolla_vanhoeffeni_OLD	-------VSDVKRQAVIELQKAVCAAEEK-ANEALGQAHETIKYLEKTHCRHQDQDVVKNFLKALIPFN-LTKAEKLQLLNLRPTSMVEVQLIVEELDERLQSEEHIERLITIISDKLPDKT
	Aurelia_aurita_Dave_OLD	??????????????????????????????????????????????????????????????????????????????????????????????????????????????????????????
	Calvadosia_cruxmelitensis_OLD	MEVLKDNCAQLSNYEVLCILKEARESSSKQPNNHATISYETAHYLESKPCQNQNPEIIKAHLKAMVEFKVLSKSERLQILNTRPSSVVELQLIIDDMDERLK-EDEIENLLTVISETLPDSA
	Cassiopea_OLD	MEVTKESSAMLCNYEVYSLLMESEKKTNQ-PSNVATISYETTRYLKDTPCSSQSPEAIKNLMEAVEPLK-LTKAEKLQLLNLRPCSLVELQLIVEELDERLKTEEDIEEFLTVLKENLPVEE
	Chrysaora_chesapeaki_Bayha	??????????????????????????????????????????????????????????????????????????????????????????????????????????????????????????
	Clytia_hemisphaerica_OLD	??????????????????????????????????????????????????????????????????????????????????????????????????????????????????????????
	Craseoa_lathetica_OLD	MEVINENVAMLSNSEVFQLLEVEKLIEHK-STNVATIAYETIKHLEKTPCKYQSNETIRDFLIALQPYD-FTKAEKLQLLNLRPTSIVEMQLIIEELDERLKTEEELQKLIEIIEEKLPLPE
	Craspedacusta_sowerbyi_OLD	MEVLNENVAMLSNYEVLKVLESEKLTEHK-IANVATIAYETEKYLQRTPSKEYSDDVISEFLLAVAPYN-FTRAEKLQILNLRPTSIVEIQLIIEELDERLKTEEELDKLIAVIRSVLPTKI
	Craterolophus_convolvulus_OLD	MEVLKDNCAHLSNFEVMCLLKEARDSTNKQPNNHATISYEALHYLESKSCHNQSVEIVEEFMKEIAAFN-LSKLEKIQMLNTRPTSVVELQLVIDDMDERFKTEEEIERLLEVIAKILPE--
	Cyanea_capillata_OLD	??????????????????????????????????????????????????????????????????????????????????????????????????????????????????????????
	Dynamena_crisioides	MEVINENVATLSNAEVYQLLENEKLIEHR-VTNVATVAYETIKHLEKTPCKHQNNEIVEDFLRALEPYD-FTKAEKLQLLNLRPTSIVEIQLIIEELDERLKTEEELQKLIDLIEEKLPLPE
	Ectopleura_larynx_OLD	MEVVNENGASLSNYEVIQLLESEKLVEHK-HSNTATVAYQTLKYLEKTPCKQQTNNALKQFLTEVAPYD-FTQAEKLQIVNLRPTSIVEIQLIIEELDERLKIEDELEKLIEIIERTLPAVE
	Haliclystus_auricula	??????????????????????????????????????????????????????????????????????????????????????????????????????????????????????????
	Hydra_magnipapillata_OLD	??????????????????????????????????????????????????????????????????????????????????????????????????????????????????????????
	Hydra_oligactis_OLD	??????????????????????????????????????????????????????????????????????????????????????????????????????????????????????????
	Hydra_viridissima_OLD	??????????????????????????????????????????????????????????????????????????????????????????????????????????????????????????
	Hydra_vulgaris_OLD	MEIVSENCAYLSNMEVFQLLDKEKLVEHK-HSNTATVAYQTLKYLEKTPCKAQNNDQVTNFMNAIQHYN-FTKAEKLQLVNLRPTSIIEMQLIIEELDERLKTEEELRNLIHIINRFFPRIL
	Hydractinia_polyclina_OLD	MEVVNENVATLSNSEVYHLLENEKLIEHK-NTNVATIAYETIKHLEKTPCLYQDNKIVQDFMRALKPYD-FTKAEKLQLLNLRPTSIVEMQLIIEELDERLKTEEELQKLIDLIEEKLPLPE
	Hydractinia_symbiolongicarpus_OLD	MEVVNENVATLSNSEVYHLLENEKLIEHK-NTNVATIAYETIKHLEKTPCLYQDNKIVQDFMRALKPYD-FTKAEKLQLLNLRPTSIVEMQLIIEELDERLKTEEELQKLIDLIEEKLPLPE
	Merga_violacea	??????????????????????????????????????????????????????????????????????????????????????????????????????????????????????????
	Millepora_dichotoma	??????????????????????????????????????????????????????????????????????????????????????????????????????????????????????????
	Myrionema_S36	??????????????????????????????????????????????????????????????????????????????????????????????????????????????????????????
	Nanomia_bijuga_OLD	MEVVNENVATLSNSEVFQLLEGEKLIEHK-STNVATIAYETIKHLEKTPCKHQSNETIQKFLRALKPYD-FTKAEKLQLLNLRPTSIVEMQLIIEELDERLKTEEELEKLIELIEENIPLPE
	Nemalecium_lighti	??????????????????????????????????????????????????????????????????????????????????????????????????????????????????????????
	Pennaria_disticha	??????????????????????????????????????????????????????????????????????????????????????????????????????????????????????????
	Periphylla_periphylla_OLD	??????????????????????????????????????????????????????????????????????????????????????????????????????????????????????????
	Physalia_physalis_OLD	MEVINENVATLSNCEVYHLLENEKLIEHK-STNVATISYETIKHLEKTSCKYQNDRTIGEFLKALEPYD-FTKAEKLQILNLRPTSIVEMQLIIEELDERLKTEEELQKLIDLIMQKLPLPE
	Plumularia_S39	MEVIGENVASLSNSEVYQLLENEKLIEHR-VSNVATIAYETIKHLEKTPCKHQNNDVVENFLRALEPYD-FTKAEKLQLLNLRPTSIVEIQLIIEELDERLKTEEELQKLIDLIEVNLPLPE
	Podocoryna_S22	??????????????????????????????????????????????????????????????????????????????????????????????????????????????????????????
	Podocoryna_carnea_OLD	MEVVNENVATLSNSEVYHILENEKLIEHK-NTNVATIAYETIKHLEKTPCLHQDNKTIQEFMRALEPYD-FTKAEKLQLLNLRPTSIVEMQLIIEELDERLKTEEELQKLIDIIEEKLPIPS
	Proboscidactyla_S13	??????????????????????????????????????????????????????????????????????????????????????????????????????????????????????????
	Solmundaegina_nematophora	??????????????????????????????????????????????????????????????????????????????????????????????????????????????????????????
	Staurodiscus_S19	MEVVNENVATLSNSEVYQLLENEKLIEHR-ITNVATVAYETIKYLEKTPCKHQENETIQNFMRALEPYD-FTKAEKLQLLNLRPTSIVEMQLIIEELDERLKTEEELQKLIDLIEEKLPLPE
	Stomolophus_meleagris_OLD	MEVTNENSAMLSNYEVLALLQESKKGKHI-PSNVATISYEATRYLENTPCKHQKPETIKALLEALAPFN-LTKAEKLQLLNLRPTSVVELQLIVEELDERLKSEDEIEAVLKIIKDTIKVED
	Tripedalia_cystophora_OLD	??????????????????????????????????????????????????????????????????????????????????????????????????????????????????????????
	Ventromma_halecioides	??????????????????????????????????????????????????????????????????????????????????????????????????????????????????????????
	Zancleopsis_tentaculata	??????????????????????????????????????????????????????????????????????????????????????????????????????????????????????????
[Source of sequence data: ./OG0004797.aligned.FAA-gb]

	Abylopsis_tetragona_OLD	?????????????????????????????????????????????????????????????????????????????????????????????????????????
	Aegina_citrea_OLD	?????????????????????????????????????????????????????????????????????????????????????????????????????????
	Agalma_elegans_OLD	?????????????????????????????????????????????????????????????????????????????????????????????????????????
	Aglaophenia_kelp	-----------------------------SGVCKIYEEHL-KRTYPNSPSITYDISQLFDFIDNLTDLSCLVE--------------------------------
	Aglaura_hemistoma	?????????????????????????????????????????????????????????????????????????????????????????????????????????
	Alatina_alata_OLD	HTILLVQPNAKLESRTYSDFESVEDC--LEGVCKIYEEHL-KRTLPNTPSITYDISQLFTFLENLTDLSCLVFEPATRSYLPKGKEWIKDRIYHML---RKQASK
	Athorybia_rosacea	?????????????????????????????????????????????????????????????????????????????????????????????????????????
	Atolla_vanhoeffeni_OLD	HTILLIQPNPKLETRTYSDFESLDDC--LEGVCKIFEEHL-KRTHVNSPSITYDISQLFDFIDQLTDLSCLVLDADTFQYTPKNRDWIKEQIYNNLCCRDRQVNK
	Aurelia_aurita_Dave_OLD	HTILLIQPNTKLETRTYSDFETIDDC--LEGVCKIFEEHL-KRTHPNSPSITYDISQLFDFIDGLTDLSCLYLEKESCTYVPKNKEWIKEQIYNML---RRQANK
	Calvadosia_cruxmelitensis_OLD	HTILLIQAAQKLETRTYSDFETIDDC--LEGVCKIYEEHL-KRTHPDSPSITYDISQLFDFIDQLTDLSCLVFNEDNASYLPKNKDWIKEQIYSML---RKQAGK
	Cassiopea_OLD	?????????????????????????????????????????????????????????????????????????????????????????????????????????
	Chrysaora_chesapeaki_Bayha	HTILLIQPNPKLETRTYSDFETIDDC--LEGVCKIFEEHL-KRTHPNSPSITYDISQLFDFIDQLTDLSCL----------------------------------
	Clytia_hemisphaerica_OLD	?????????????????????????????????????????????????????????????????????????????????????????????????????????
	Craseoa_lathetica_OLD	?????????????????????????????????????????????????????????????????????????????????????????????????????????
	Craspedacusta_sowerbyi_OLD	?????????????????????????????????????????????????????????????????????????????????????????????????????????
	Craterolophus_convolvulus_OLD	HTILLIQASQKLETRTYSDFETVDDC--LEGVCKIYEEHL-KRTHPDSPSITYDISQLFDFVDQLTDLSCLVFNESSSSYLPKNKDWIKEQIYSML---RKQAGK
	Cyanea_capillata_OLD	?????????????????????????????????????????????????????????????????????????????????????????????????????????
	Dynamena_crisioides	----------QLKRKYY--FCYLTNCILFLGVCKIYEEHL-KRTYPNSPSITYDISQLFDFIDNLTDLSCLV---------------------------------
	Ectopleura_larynx_OLD	HTILLVQPSNKLETRTYSDFETVDEC--MEGVCKIYEEHL-KRTHPNSPSITYDISQLFDFIDNLTDLSCLILDKGKQTYSPKGKEYIKDRIYKML---RGQAGK
	Haliclystus_auricula	?????????????????????????????????????????????????????????????????????????????????????????????????????????
	Hydra_magnipapillata_OLD	HTILLVQPSNKLETRTYSDFETVDEC--MEGVCKIYEEHL-KRTHPNSPSITYDISQLFDFIDNLTDLSCLILDKSKQLYAPKGKEYIKDRIYKML---RGQAGK
	Hydra_oligactis_OLD	HTILLVQPSNKLETRTYSDFETVDEC--MEGVCKIYEEHL-KRTHPNSPSITYDISQLFDFIDNLTDLSCLILDKSKQLYAPKGKEYIKDRIYKML---RGQAGK
	Hydra_viridissima_OLD	HTILLVQPSNKLETRTYSDFETVDEC--MEGVCKIYEELFRKRTHPHSPSITYDISQLFDFIDNLTDLSCLILDKSKQMYAPKGKDYIKDRIYKML---RGQAGK
	Hydra_vulgaris_OLD	HTILLVQPSNKLETRTYSDFETVDEC--MEGVCKIYEEHL-KRTHPNSPSITYDISQLFDFIDNLTDLSCLILDKSKQLYAPKGKEYIKDRIYKML---RGQAGK
	Hydractinia_polyclina_OLD	HTILLVQANNRPNSRTYYDYETVASA--MSGICQLFESEL-KKRNPGKRNLEYGIQDLYDYVDSLGDMGCLVLNGNTRSYEPHDKDWIKKRVTRHL---QQQVN-
	Hydractinia_symbiolongicarpus_OLD	?????????????????????????????????????????????????????????????????????????????????????????????????????????
	Merga_violacea	?????????????????????????????????????????????????????????????????????????????????????????????????????????
	Millepora_dichotoma	?????????????????????????????????????????????????????????????????????????????????????????????????????????
	Myrionema_S36	?????????????????????????????????????????????????????????????????????????????????????????????????????????
	Nanomia_bijuga_OLD	?????????????????????????????????????????????????????????????????????????????????????????????????????????
	Nemalecium_lighti	HTILLVQPMNKLETRTYSDFETVNEC--MEGVCKIYEEHL-KRSYPNSPSITYDISQLFDFIDNLTDLSCLVLDKSKQMYAPKGKEFIKDRIYKML---RNQAGK
	Pennaria_disticha	?????????????????????????????????????????????????????????????????????????????????????????????????????????
	Periphylla_periphylla_OLD	?????????????????????????????????????????????????????????????????????????????????????????????????????????
	Physalia_physalis_OLD	?????????????????????????????????????????????????????????????????????????????????????????????????????????
	Plumularia_S39	HTILLVQPMNKLETRTYSDFETVNEC--MEGVCKIYEEHL-KRTYPNSPSITYDISQLFDFIDNLTDLSCLVLDKNKQMYAPKGKEFIKDRIYKML---RSQAGK
	Podocoryna_S22	?????????????????????????????????????????????????????????????????????????????????????????????????????????
	Podocoryna_carnea_OLD	?????????????????????????????????????????????????????????????????????????????????????????????????????????
	Proboscidactyla_S13	?????????????????????????????????????????????????????????????????????????????????????????????????????????
	Solmundaegina_nematophora	?????????????????????????????????????????????????????????????????????????????????????????????????????????
	Staurodiscus_S19	?????????????????????????????????????????????????????????????????????????????????????????????????????????
	Stomolophus_meleagris_OLD	HTILLIQPVPKLETRTYSDFETIDDC--LEGVCKIYEEHL-KRTHPDSPSITYDISQLFDFIDGLADLSCLYLDKDSCTYVPKNKDWIKEQIYNML---RRQANK
	Tripedalia_cystophora_OLD	HTILLVQPNAKLESRTYSDFESVDDC--LEGVCKIYEEHL-KRTNPNTPSITYDISQLFGFLDNLTDLSCLVFEASSRSYLPKGKDWIKDRIYQML---RKQASK
	Ventromma_halecioides	?????????????????????????????????????????????????????????????????????????????????????????????????????????
	Zancleopsis_tentaculata	?????????????????????????????????????????????????????????????????????????????????????????????????????????
[Source of sequence data: ./OG0004854.aligned.FAA-gb]

	Abylopsis_tetragona_OLD	MV---SAQDINE-LKGDVAELESVLGTVNRPQVRIIIADAISSLRAKIKQT-----LYTVKISNYGWDESQKFVKVYISLPNIDKLTQEQINCDFTGQSFKCNVFNHNGKNHVLEIPKLAGNIVPATSTCRLKSSNIIVSLRKEKEGNNWGNLTEVMKKEKEKKDMELDSKSKDMDTSDPSAGIMNLMKKMYDEGDDEMKRTIKKTWYESQQKQK-DG
	Aegina_citrea_OLD	MN---MDMSHNE-LRNDLDELNNMLARAIQPNVKHLLATGITLTSAKLKDT-----LYTSQITKYALDDSLSMVKIYVTLKGVQSLSAEKCTCDFNEYSFTFMAHDLDGKNHQFQINSLAHNIKPEESSFKVKTDEVVIILKKADKGQKWNDLTSADRKAKEECDDKFKQKK-KDKNDDPMGGIMGIMKKMYDDGDDDMKRMIKKTWYETQQNKT-EG
	Agalma_elegans_OLD	MS---ESQELFE-LKSDLKELESVLTTVNRANVRNLIADAISSLRSKIKPT-----LYTSKITNYGWDESSKFVKLYITVPNIEKLTDEQVTCDLTNISFKCVLNNHNGKNHMLQVVKLANTIVPSSSTCRIKNGNVVIALKKEKEGNTWGHLTDAEKKQKEQKDAKFDTSKDDFDSSDPSSGIMNLMKKMYDDGDDDMKRMIKKTWYESQQKQK-TG
	Aglaophenia_kelp	------------------------------------------------------------------------------------------------------------------------------------------------------------------SRDSKHTEKPSSADSSDPSSGIMDLMKKMYDEGDDDMKRMIKKTWYETQQKQN-TG
	Aglaura_hemistoma	??????????????????????????????????????????????????????????????????????????????????????????????????????????????????????????????????????????????????????????????????????????????????????????????????????????????????????????
	Alatina_alata_OLD	MS------VMEE-IKLDCEELKSLLGNTSRPNVRQLLASEITKLESKLKKN-----TYTSKLTSYGWGQGNKFVKIYVTLKDVETLPKEDITVDFSKTSFNLVVSNLKGKNYSLCLRGLLHNVVPEESSFKAKSGTVYVSLKKEVE-QSWEFLTASEKKSKEVKTPKFDKEA------DPQASIMTMMKQMYEEGDDDMKRTIAKAWTESRDKQGNPE
	Athorybia_rosacea	??????????????????????????????????????????????????????????????????????????????????????????????????????????????????????????????????????????????????????????????????????????????????????????????????????????????????????????
	Atolla_vanhoeffeni_OLD	MD------SLAE-LHQDCEELQKLLATAVRSNVRQLIASEITTLESRIKPQQPA--IYTTKLSSYGWDQTNKYVKIYVTLSGVEKIHQENIKLDATKDSFTLMVSNLNGKNYSLQIVKLLEEIVPTACSHKAKSGTIIITLKKEVE-QNWKYLRTTERKAEEVKSPKFDKDK------DPQASIMDLMRQMYTDGDDEMKRTIAKAWTESREKQG-AG
	Aurelia_aurita_Dave_OLD	ME------SIEE-LNQDCQELQKLLKIATRSNVRQLIAAEITLLQGKLKPQTKY--VFTKKIESYGWDQTEKAIKIYISLKGVENVPRENIKLESKPDSFDLLICNLDGKNHNLNIKDLLEPVDPAGCSYKAKSGNIIVTLKKKVP-QKWAHLTGGEKKASDVKTPSFDKEE------DPSTSIMKMMKQMYDDGDDEMKRTISKAWTESREKQA-AG
	Calvadosia_cruxmelitensis_OLD	MD------QLHE-TRLDCEELKGFLAKSVRSNVRQMLATEITKLEKAIKPV-----VYTTKITSYGWDQTTAAVKVYVTLAGVENVPKENVKVEFEVNSFNLLVSNLNGKNHNLHLKNLLNDIVPEKCSFKVKSGTVFISLNKAES-KNWDNLTQSMQKKKEAKTPKFDKDE------DPSAGIMGMMKQMYEDGDDDMKRTIAKAWSESRNK---PP
	Cassiopea_OLD	MD------TVEE-LKQDCEELQKLLKLATRCNVRQLIASEITTLESRIKNEGVH--LYTQKIQSYGWDQTSKSVKIYISLSGVESIPEENIKLNTKSDSFELFVMNLNKKNHHLNVKKLLEPVDPSTSSVKAKAGNVIITLKKKEA-GNWSHLTKSEKAASEIKTPKLDKDD-----ADPSSSIMKMMKQMYDDGDDEMKRTIAKAWTESREKQA-SG
	Chrysaora_chesapeaki_Bayha	??????????????????????????????????????????????????????????????????????????????????????????????????????????????????????????????????????????????????????????????????????????????????????????????????????????????????????????
	Clytia_hemisphaerica_OLD	??????????????????????????????????????????????????????????????????????????????????????????????????????????????????????????????????????????????????????????????????????????????????????????????????????????????????????????
	Craseoa_lathetica_OLD	LS-----QDLNE-LKSDLQELESVLGMVNRCNVRMIIADAISTLRSNVKQT-----LYTSKITNYGWDEGQKFIKVYITLPNVEKLTQEQISCDFTDISFKFSAKNHNGKNHMLEIPQLANKIIPSSSTCRVKSGNVIVSLKKEKEGNTWGNLTEAEKKQKEKKDAKLDSNK-DMDTSDPSSGIMNLMKKMYDDGDDDMKRMIKKTWYESQQKQK-TG
	Craspedacusta_sowerbyi_OLD	MAMDLEGPAL-E-LKHDLDELRNLLEAAVRPNVRQILATEISAVQAKL--------VYSTKITSYGWDQSTKFVKLYVTLPGVEKLPAEQISCEFGVSSLKFTVLNLNGKNHVLQFIKLCHEIIPEESTYKVRSGDVVVSLKKAANGRSWSHLTEAERKAKESQDAKYDSAK-DTAGEDPSSSIMNLMKKMYDEGDDDMKRMIKKTWYESQQKQG-G-
	Craterolophus_convolvulus_OLD	MA------DLQD-VQLDCDELKRFLATAVRPTVRQLLVNEIAKLETSIKPL-----VYTTKITTYGWDQTSNIVKIYVTLAGVEKLPKENITVDFNEDSFNLMVSNLNGKNHNLHIKNLLHNLVPEKCSFKCKSGTVFVNLHKAES-TNWDHLTQTMKKKTESKTPKLDKDK------DPSDGIMGMMKQMYEDGDDEMKRTIAKAWTESRNK---PG
	Cyanea_capillata_OLD	??????????????????????????????????????????????????????????????????????????????????????????????????????????????????????????????????????????????????????????????????????????????????????????????????????????????????????????
	Dynamena_crisioides	??????????????????????????????????????????????????????????????????????????????????????????????????????????????????????????????????????????????????????????????????????????????????????????????????????????????????????????
	Ectopleura_larynx_OLD	MT----LENLNE-LQSDVNELELLLKQVSRSNVREILISNIKSLKSKIEKP-----LFTKKITDYGWDESDKMVKLYLTIPKLESLKDNQISCDFTTTSLKFVAKNHDNKNHALHIVRLAYPINPEKSTCKVKSTYVLIMLKKETEGKKWGAVTDTSRKEKEAKDQRMDQQK-QSTGDDPQAGIMNLMKNMYDEGDDDMKRMIKKTWYESQNKQK-EG
	Haliclystus_auricula	??????????????????????????????????????????????????????????????????????????????????????????????????????????????????????????????????????????????????????????????????????????????????????????????????????????????????????????
	Hydra_magnipapillata_OLD	MT----SDSLIENLSADLQEFELLMQTATRPNVKDFLHNKLSEIKVNIKST-----LYTTKISQYGWDESSKFVRLYVTIPQIENLREDQISCEFTSTSVKFIAQNHLNKNHLLQIVGLAYSIVPKESTCKIKSGNVVISMKKDKEGRTWGNVTAVERKEKEAKDSKLNS-K-DMDSSDPQAGIMNLMKKMYDEGDDDMKRMIKKTWYESQQKQK-EG
	Hydra_oligactis_OLD	MT----SDSLIENLTADLQEFELLMQTATRPNVKQFLFNKLSEIKVNIKST-----LYTTKISQYGWDESPKFVRLYVTIPQIEKLREDQISCEFTSTSIKFIAQNHLNKNHLLQIVGLAYTIVPKESTCKIKSGNVVVSMKKEKEGRTWGNVTAV--------------------------------------------------------------
	Hydra_viridissima_OLD	MT----SDKVAE-LTGDLQELEQLILSATRHNIKEFLNGKISEIKFNIKSN-----LYTTKISHYGWDESSKFVRLYVTIPQIEKLRDDQISCDFTSTSLKFIAHNHLNKNHLLQIVSLAYPIVPKESTCKIKSGNVVISMKKDKDGRTWGNVTAVERKEKESKDSKLNT-K-DMDSSDPQAGIMNLMKKMYDEGDDEMKRMIKKTWYESQQKQK-EG
	Hydra_vulgaris_OLD	MT----SDSLIENLSADLQEFELLMQTATRPNVKDFLHNKLSEIKVNIKST-----LYTTKISQYGWDESSKFVRLYVTIPQIENLREDQISCEFTSTSVKFIAQNHLNKNHLLQIVGLAYSIVPKESTCKIKSGNVVISMKKDKEGRTWGNVTAVERKEKEAKDSKLNS-K-DMDSSDPQAGIMNLMKKMYDEGDDDMKRMIKKTWYESQQKQK-EG
	Hydractinia_polyclina_OLD	MS---GNLVLNE-LQSDLKELESILTSVVRSNVRGIIANEITLLRGKIKPT-----LYTAKISTYGWDESSKFVKFYVSLKDIDKLTAEQITCEFSDCSFKFTAHNHAGKNHMLQILRLAHKIKPEDSWCKIKAGNVVIALRKAKDSETWGNVTEAERKEKEAKDAKYSDNK-D--DADPSSGIMNLMKKMYDEGDDDMKRMLKKTWYETQQKQT-SG
	Hydractinia_symbiolongicarpus_OLD	MS---GNLVLNE-LQSDLKELESILTSVVRSNVRGIIANEITLLRGKIKPT-----LYTAKISTYGWDESSKFVKLYVSLKDIDKLTAEQIACEFSDSSFKFTAHNHAGKNHMLQILRLAHKIKPEDSWCKIKAGNIVIALRKAKDSETWGNVTEAERKEKEAKDAKYSDNK-DNSDSDPSSGIMNLMKKMYDEGDDDMKRMIKKTWYETQQKQT-SG
	Merga_violacea	??????????????????????????????????????????????????????????????????????????????????????????????????????????????????????????????????????????????????????????????????????????????????????????????????????????????????????????
	Millepora_dichotoma	??????????????????????????????????????????????????????????????????????????????????????????????????????????????????????????????????????????????????????????????????????????????????????????????????????????????????????????
	Myrionema_S36	-------------------------------------------------------------------------------------------------------------------------------------------------------------------RDAKYDT-K-DTDSSDPSAGIMNLMKKMYDEGDDEMKRMIKKTWYESQQKQA-AG
	Nanomia_bijuga_OLD	MA---DTIELSE-LKGDLKELETVLTTVNRSNVRNLIADAISSLKLKIKPT-----LYTAKITNYGWDESAKFVKLYITLPNIEKLTNEQVICDFTNTSFKCVVNNHNGKNHMLQVVKLAGSIIPSSSTCKVKSGNVVIALKKESEGNTWGHLTDAEKKVKEQKEAKLDANK-DAESSDPQAGIMNLMKKMYDDGDDDMKRMIKKTWYESQQKQK-TG
	Nemalecium_lighti	??????????????????????????????????????????????????????????????????????????????????????????????????????????????????????????????????????????????????????????????????????????????????????????????????????????????????????????
	Pennaria_disticha	------------------------------------------------------------------------------------------------------------------------------------------------------------------HRDSKYDSNK-DTDTSDPTAGIMNLMKKMYDEGDDDMKRMIKKTWYESQQKQK-SG
	Periphylla_periphylla_OLD	MD------SLAE-LHQDCEELQKLLTRAVRSNVRQLLASEITSLESRIKPIQTSAQIYTTKLLSYGWDQTNKSVKIYVTLSGVEKIPQENITLEATKDSFTLMVSNLNGKNHSLQIINLLEQIVPTKCSHKVKSGTVIIILKKEVE-QNWKYLRTTEKKAEEVKTPKKEKST------DCDSALIPLLKG----------------------------
	Physalia_physalis_OLD	MSGQSDCQVLNE-LRSDIKELQSILANVVRSNVRKIIANEISILSAKVKAI-----LYTTKITNYGWDESSKFLKLYISLPNIEKLTNEQLTCNFTDTSFKFVANNHNGKNHMLQVIKLAHTIVPSESTCRIKNGNIVIALKKDKEGNTWGQLTDAEKKQKEMKDAKYDR-K-DMDTSDPSAGIMDLMKKMYDEGDDDMKRMIKKSWYESQQKQK-S-
	Plumularia_S39	-------------------------------------------------------------------------------------------------------------------------------------------------------------------RDAKFSEKPANMEANDPSAGIMDMMKKMYDEGDDDMKRMIKKTWYETQQKQS-PG
	Podocoryna_S22	??????????????????????????????????????????????????????????????????????????????????????????????????????????????????????????????????????????????????????????????????????????????????????????????????????????????????????????
	Podocoryna_carnea_OLD	MS---QTEVIGE-LRGDLEELEAILTSVVRSNVRSIIANEITSLKKKIKPT-----LYTTKITTYGWDESSKFIKLYITIKDIDKLTNDQITCDFTEFSFKFTAQNHVGKNHVLQVIKLAHKIKPTDSWCKIKSGNVVIALRKATE-ETWGNITEVERKEKEAKDAKYNDDK-EMNANDPSGGIMNLMKKMYDEGDDDMKRMIKKTWYETQNKQG-AG
	Proboscidactyla_S13	??????????????????????????????????????????????????????????????????????????????????????????????????????????????????????????????????????????????????????????????????????????????????????????????????????????????????????????
	Solmundaegina_nematophora	??????????????????????????????????????????????????????????????????????????????????????????????????????????????????????????????????????????????????????????????????????????????????????????????????????????????????????????
	Staurodiscus_S19	??????????????????????????????????????????????????????????????????????????????????????????????????????????????????????????????????????????????????????????????????????????????????????????????????????????????????????????
	Stomolophus_meleagris_OLD	ME------SIEE-LTQDCEELQRLLKVASRSNVRQLIAAEITVLQGRIKPEATH--VFTQKIQSYGWDQSDKAVKIYISLKGVENLPKENIKLDLTNESLNLMVMNLDKKNHQFNIKRLLELIDPQASNFKAKSGNIIVTLKKAVA-KNWTHLTKTEKSESDTKTPKLDKEE------DPSASIMKMMKQMYDDGDDEMKRTIAKAWTESRDKQA-SG
	Tripedalia_cystophora_OLD	MS------ALDE-LKLDFEEFKTLLSSATRPNVQQYLSAEVKRLESRIKPK-----VYTLKLTSYGWDQTKNAVKIYVTLKDVETVPAENIKAVFSKDSLDLTIFELHGKNYNL--------------------------------------------------------------------------------------------------------
	Ventromma_halecioides	??????????????????????????????????????????????????????????????????????????????????????????????????????????????????????????????????????????????????????????????????????????????????????????????????????????????????????????
	Zancleopsis_tentaculata	??????????????????????????????????????????????????????????????????????????????????????????????????????????????????????????????????????????????????????????????????????????????????????????????????????????????????????????
[Source of sequence data: ./OG0004962.aligned.FAA-gb]

	Abylopsis_tetragona_OLD	??????????????????????????????????????????????????????????????????????????????????????????????????????????????????????????????????????????????????????????????????????????????????????????????????????????????????
	Aegina_citrea_OLD	VQGLGEVIYAVNCGGEAHTDLQGVHYTADTLQKDGTASDHGKTLPNVGRVGPSDMILYQTERYHSTDFEYRIPIMSEGHFVLVLKFCEVYFRGERQKVFDVQLLLSSSVQP-VILRDLDIYAKVGFGVAHDEMISFSIRHEGSSSFITVGNEQARFSGALRVRFLKKEKDNPKINAIVVFRGKIGDIPKLPDLPSSDEE-AEEHDIPPQQ
	Agalma_elegans_OLD	??????????????????????????????????????????????????????????????????????????????????????????????????????????????????????????????????????????????????????????????????????????????????????????????????????????????????
	Aglaophenia_kelp	??????????????????????????????????????????????????????????????????????????????????????????????????????????????????????????????????????????????????????????????????????????????????????????????????????????????????
	Aglaura_hemistoma	??????????????????????????????????????????????????????????????????????????????????????????????????????????????????????????????????????????????????????????????????????????????????????????????????????????????????
	Alatina_alata_OLD	VNCIGEVIYAVNCGGASHTDLNGVHYQADRMLA-GTSSDFGKSV-SIGRVAPPDQVLYQTERYHVADFGYSIPIREEGDFVLVLKFSEVYFRGSKLKVFDVRL-----NHLHTVVKDLDIYDKVGYGIGHDEQIPFSIKN----GELVVDGQTSPFPGQLYVEFIKTYYDNPKINAIVVFRGTVDDVPKLPPLASSDDR-SEDKEE-EPE
	Athorybia_rosacea	??????????????????????????????????????????????????????????????????????????????????????????????????????????????????????????????????????????????????????????????????????????????????????????????????????????????????
	Atolla_vanhoeffeni_OLD	VKCIGEVIYAVNAGGSSHTDLNGVHYQADRISS-GTASDFGKSL-QIARVAPSDQVLYQTERYHVADFGYSVPIKDEGDFVLVLKFCEVYFRGSKLKVFDVKL-----NQF-TVVKDLDIYDKVGYGVAHDEYIPFSIKK----GELNFNDQKSPFPGILHVEFVKTYYDNPKVNAMAIFKGTVDDVPKLPPTNIPQEE-PEDKEE-EQE
	Aurelia_aurita_Dave_OLD	VQCIGEVIYAVNSGGSSHTDLNGVHYQADKLSV-GIPSDFGKSV-QISRVAPADQILYQTERYHVADFGYNIPIKQEGDFVLVLKFSEVYFRGSKLKVFDIRI-----NQF-TVIKDLDIYDRVGYGIAHDEYIPFSIRK----GNLVVGKQKAPFPGQLHVEFVKTYYDNPKINALAVFKGTIDDIPRLPPINVPEEK-VEEKEE-EPE
	Calvadosia_cruxmelitensis_OLD	VQSIGEVIYAVNCGGASHTDLNGVHYQADRLPV-GTSSDFGRNS-EIARVPSPDQILYQTERYHVADFGYTIPVKGEGSFVLVLKFSEVYFHGSKLKVFDVRL-----NHQHIVIKDIDIYDKVGFASGHDEYVPFQIKH----GNLIVKGESSPFSNHLYVEFLKTYYDNPKINAIAVFKGTVEDVPKLQPLDANEEEQSPDVEEISNE
	Cassiopea_OLD	THCIGEVIYAVNSGGSSHTDLNGVHYQADKLSV-GISSDYGKSV-QIGRVAPADQILYQTERYHVADFGYNIPIKHEGDFVLVLKFSEVYFRGSKLKVFDIRV-----NQF-TVIKDLDIYDKVGYGIAHDEYVPFSIKK----GTLIVGSHKAPFPGQLHVEFSKTYFDNPKVNALAVFKGTIDDIPKLPPLHVQEEK-VEEKDE-EPE
	Chrysaora_chesapeaki_Bayha	-----------------------------------------------------------------------------------------------LQVFDVRI-----NQF-IVVKDLDIYDKVGYGVAHDEYVPFTIRK----GTLIVGNQKAPFPGQLHVEFAKVLFKFSFLETLSVIQ-----------------------------
	Clytia_hemisphaerica_OLD	??????????????????????????????????????????????????????????????????????????????????????????????????????????????????????????????????????????????????????????????????????????????????????????????????????????????????
	Craseoa_lathetica_OLD	??????????????????????????????????????????????????????????????????????????????????????????????????????????????????????????????????????????????????????????????????????????????????????????????????????????????????
	Craspedacusta_sowerbyi_OLD	??????????????????????????????????????????????????????????????????????????????????????????????????????????????????????????????????????????????????????????????????????????????????????????????????????????????????
	Craterolophus_convolvulus_OLD	VHSIGEVIYAVNCGGTSHTDLNGVHYQADRSAV-GTSSDYGRNS-EIARVSLPDQILYQTER------------------------------------------------------------------------------------------------------------------------------------------SEERRV-EKE
	Cyanea_capillata_OLD	VECIGEVIFAVNSGGPSHTDLNGVHYQADKLSA-GIPSDYGKNV-QIGRIAPADQILYQTERYHVADFGYNIPIKQEGDFVLVLKFSEVYFRGSKLKVFDVRI-----NQF-FVVKDLDIYDKVGLARKWSFLLPYY--------------EVAIFNAKCNV-FIMC-------NTIPYFIVNIQ---------------ILDNKE----
	Dynamena_crisioides	VESIGEVIYAVNCGGGSHTDLNGVHYQADRLSV-GTASDYGKSL-QIDRASPADQILYQTERYHVADFGYTVPIKDEGEFVLVLKFSEVYFRGSKLKV----------------------------------------------------------------------------------------------------------------
	Ectopleura_larynx_OLD	??????????????????????????????????????????????????????????????????????????????????????????????????????????????????????????????????????????????????????????????????????????????????????????????????????????????????
	Haliclystus_auricula	??????????????????????????????????????????????????????????????????????????????????????????????????????????????????????????????????????????????????????????????????????????????????????????????????????????????????
	Hydra_magnipapillata_OLD	??????????????????????????????????????????????????????????????????????????????????????????????????????????????????????????????????????????????????????????????????????????????????????????????????????????????????
	Hydra_oligactis_OLD	??????????????????????????????????????????????????????????????????????????????????????????????????????????????????????????????????????????????????????????????????????????????????????????????????????????????????
	Hydra_viridissima_OLD	??????????????????????????????????????????????????????????????????????????????????????????????????????????????????????????????????????????????????????????????????????????????????????????????????????????????????
	Hydra_vulgaris_OLD	??????????????????????????????????????????????????????????????????????????????????????????????????????????????????????????????????????????????????????????????????????????????????????????????????????????????????
	Hydractinia_polyclina_OLD	??????????????????????????????????????????????????????????????????????????????????????????????????????????????????????????????????????????????????????????????????????????????????????????????????????????????????
	Hydractinia_symbiolongicarpus_OLD	??????????????????????????????????????????????????????????????????????????????????????????????????????????????????????????????????????????????????????????????????????????????????????????????????????????????????
	Merga_violacea	??????????????????????????????????????????????????????????????????????????????????????????????????????????????????????????????????????????????????????????????????????????????????????????????????????????????????
	Millepora_dichotoma	??????????????????????????????????????????????????????????????????????????????????????????????????????????????????????????????????????????????????????????????????????????????????????????????????????????????????
	Myrionema_S36	??????????????????????????????????????????????????????????????????????????????????????????????????????????????????????????????????????????????????????????????????????????????????????????????????????????????????
	Nanomia_bijuga_OLD	??????????????????????????????????????????????????????????????????????????????????????????????????????????????????????????????????????????????????????????????????????????????????????????????????????????????????
	Nemalecium_lighti	??????????????????????????????????????????????????????????????????????????????????????????????????????????????????????????????????????????????????????????????????????????????????????????????????????????????????
	Pennaria_disticha	??????????????????????????????????????????????????????????????????????????????????????????????????????????????????????????????????????????????????????????????????????????????????????????????????????????????????
	Periphylla_periphylla_OLD	VKCIGEVIYAVNAGGSSHTDLNGVHYQADRISS-GTASDFGKSL-QIARVSPSDQVLYQTERYHVADFGYSVPIKDEGDFVLVLKFCEVYFRGSKLKVFDVKL-----NQF-TVVKDLDIYDKVGYGVAHDEYIPFSIKK----GELHFNDQKSPFPGILHVEFVKTYYDNPKVNAMAIFKGTVDDVPKLPPTNIPQEEDKEDKEE-EQE
	Physalia_physalis_OLD	-----------------HSDLHGIEYQEDPLDV-GTASDYGLSL-IIDRVEDHDQAIYQTERYHTADFSYSTPPLKDGDYVLTLKFSEVWFTGPKEKVFHVYL----QDQV-PLISDLDIFSLVGFAAALD----FNI------------------------------------------------------------------------
	Plumularia_S39	VESIGEVIYAVNCGGGSHTDLNGVHYQADRLSV-GIASDFGKTM-QIERAPPADQVLYQTERYHLADFGYKVPIKDEGEFVLVLKFCEVYFRGSKLKV----------------------------------------------------------------------------------------------------------------
	Podocoryna_S22	??????????????????????????????????????????????????????????????????????????????????????????????????????????????????????????????????????????????????????????????????????????????????????????????????????????????????
	Podocoryna_carnea_OLD	??????????????????????????????????????????????????????????????????????????????????????????????????????????????????????????????????????????????????????????????????????????????????????????????????????????????????
	Proboscidactyla_S13	??????????????????????????????????????????????????????????????????????????????????????????????????????????????????????????????????????????????????????????????????????????????????????????????????????????????????
	Solmundaegina_nematophora	??????????????????????????????????????????????????????????????????????????????????????????????????????????????????????????????????????????????????????????????????????????????????????????????????????????????????
	Staurodiscus_S19	??????????????????????????????????????????????????????????????????????????????????????????????????????????????????????????????????????????????????????????????????????????????????????????????????????????????????
	Stomolophus_meleagris_OLD	VHSIGEVIYAVNSGGSSHTDLNGVHYQSDKLSV-GISSDFGKSV-QIGRVAAADQILYQTERYHVADFGYNIPIKQEGDFVLVLKFSEVYFRGSKLKVFDIKI-----NQF-PVVKDLDIYDKVGYGTAHDEYIPFSIKK----GTLKVGKQKAPFPGQLHVEFVKTYYDNPKINALAVFKGTIDDIPKLPVVNVQDEK-LEEKEE-EPE
	Tripedalia_cystophora_OLD	--------FAVNSGGASHTDLNGVHYQADRLLA-GTSSDYGKSV-SIGRVAPPDQVLYQTERYHVADFGYSIPIRDEGDFVLVLKFCEVYFRGSKLKVFDVKL-----NHLHTVVKDLDLYEKVGYGIAHDEYIPFSIRN----GELFVEGQSSPFPGQLYVEFIKTYYDNPKINALVVFRGKVEDVPKLPPLASRDDP-NEEREE-ELE
	Ventromma_halecioides	??????????????????????????????????????????????????????????????????????????????????????????????????????????????????????????????????????????????????????????????????????????????????????????????????????????????????
	Zancleopsis_tentaculata	??????????????????????????????????????????????????????????????????????????????????????????????????????????????????????????????????????????????????????????????????????????????????????????????????????????????????
[Source of sequence data: ./OG0004969.aligned.FAA-gb]

	Abylopsis_tetragona_OLD	KKHK-QSQITDQFPV--KKRKFDRFNGMSEEEVLKRGLPDHLRPNLDIVFVGINPGLAAAYTGKYYTGPGNHFWKCLFLSGLTETQLQAKDDTKLLD-MGMGFTNMVARTTRGSKDLSKAEIQEGSRILNEKLKIYNPKIVVFNGKISFEIYSKQKKFHFGKQDLAVEGADTKIWVMPSSSARCAQLPCAADKAPFFAALKRYCQYLKGELG-DDVDE-SEFVFADLQLKGF
	Aegina_citrea_OLD	------SKISDVFPAVKKQRKFNRFKGMSEEEVLKRGLPDYLRKGLDIVFIGINPGLAAAFEGKYYTGPGNHFWKCLHLSGIVNCPMTSADDHKLMD-EGIGFTNMVARTTKGSGDLSKEELREGGKIVTSKVQQFRPRIIVFNGKVSYEVYSGHK----------------------------------------------------------------------------
	Agalma_elegans_OLD	KKHK-QAKVTDKFPV--KKRKFDRFNGMPEEEVLKRGLPDYLRPGLDIVFVGINPGLAAAYTGKYYTGPGNHFWKCLFLSGLTDTQMGAPDDYKLLD-MGMGFTNMVARTTRGSGDLSKSELAEGGRILNEKLKIYNPKIVVFNGKCSFEVYSKQKKFLFGKQTLDVEGADTKIWVMPSSSARCAQLPRAVDKVPFFQALKRYRDYLKGQIP-GQIDE-SEFIL-DLELKGF
	Aglaophenia_kelp	KKRK-NLTTKDQFPA---KRKFDRFNGMTEEEVMKRGLPDYLRENLDIVFVGINPGLAAAYAGRYYTGPGNHFWKCLYNSGIISEEMSSKDDFKLFENYNIGFTNMVARTTKGSNDLSRKELAEGGEILRKKLQCYKPKIVVFNGKISYEVYSKKKKFQFGLQSETVDDTNTRIWVMPSSSARCAQLPRADDKVPFFKALLRYRDYLYG-----------------------
	Aglaura_hemistoma	????????????????????????????????????????????????????????????????????????????????????????????????????????????????????????????????????????????????????????????????????????????????????????????????????????????????????????????????????????
	Alatina_alata_OLD	????????????????????????????????????????????????????????????????????????????????????????????????????????????????????????????????????????????????????????????????????????????????????????????????????????????????????????????????????????
	Athorybia_rosacea	????????????????????????????????????????????????????????????????????????????????????????????????????????????????????????????????????????????????????????????????????????????????????????????????????????????????????????????????????????
	Atolla_vanhoeffeni_OLD	????????????????????????????????????????????????????????????????????????????????????????????????????????????????????????????????????????????????????????????????????????????????????????????????????????????????????????????????????????
	Aurelia_aurita_Dave_OLD	????????????????????????????????????????????????????????????????????????????????????????????????????????????????????????????????????????????????????????????????????????????????????????????????????????????????????????????????????????
	Calvadosia_cruxmelitensis_OLD	????????????????????????????????????????????????????????????????????????????????????????????????????????????????????????????????????????????????????????????????????????????????????????????????????????????????????????????????????????
	Cassiopea_OLD	????????????????????????????????????????????????????????????????????????????????????????????????????????????????????????????????????????????????????????????????????????????????????????????????????????????????????????????????????????
	Chrysaora_chesapeaki_Bayha	????????????????????????????????????????????????????????????????????????????????????????????????????????????????????????????????????????????????????????????????????????????????????????????????????????????????????????????????????????
	Clytia_hemisphaerica_OLD	????????????????????????????????????????????????????????????????????????????????????????????????????????????????????????????????????????????????????????????????????????????????????????????????????????????????????????????????????????
	Craseoa_lathetica_OLD	-----------QFPV--KKRKFDRFNGMPEEEVLKRGLPDHLRQMLDIVFVGINPGLAAAYTGKYYTGPGNHFWKCLYLSGLTDTQLDAPDDTKLLD-MGMGFTNMVSRTTRGSGDLSKAELVEGGRILNEKLKIYNPKIVVFNGKISFEVYSKQKKFKFGKQDLVVEGADTKIWVMPSSSARCAQLPRAEDKVPFFAALKRYRDYLNGKLD-GKVDE-SEFVFADLQLKGF
	Craspedacusta_sowerbyi_OLD	KRKSVQTKLTDQYP-VKKTRKFDRFNGMSEDEVMKRGLPDYLQTGLDIVFVGINPGLAAAYAGRYYTGTGNHFWKCLHLAGFVDSNMTAKDDFKLLK-YGIGFTNMVSRTTKGSCDLSKSELKEGGRILADKVRTFRPKIVVFNGKISYEVFSGRKNFHFGLQAETVEGTDTRIWVMPSSSARCAQLPRAADKVPFFEALRRYRDFLTGNLS--GVSE-SDFVFSDVRLTGF
	Craterolophus_convolvulus_OLD	????????????????????????????????????????????????????????????????????????????????????????????????????????????????????????????????????????????????????????????????????????????????????????????????????????????????????????????????????????
	Cyanea_capillata_OLD	????????????????????????????????????????????????????????????????????????????????????????????????????????????????????????????????????????????????????????????????????????????????????????????????????????????????????????????????????????
	Dynamena_crisioides	NKRK-QVKLTDQYPAIKAKRKFDRFNGMSEEEVMKRGLPDYLKEGLDIVFVGINPGLAAAYTGNYYTGPGNHFWKCLFMSKFIDVEMSSKDDHKLFESYGIGFTNMVARTTKGSNDLSKRELTEGGEILKKKLQIYKPRVVVFNGKISYEVFSKKKKFHFGRQDEVIEGTNTRVWVMPSSSARCAQLPRADDKVPFFQALRRFRDYLKGEIT--CENE-NEFIFADLTLKGF
	Ectopleura_larynx_OLD	KRKK-QTKVTDNFPAKKRN---NRFGGLSEEEVLKMGLPDFLKEGLDIVFVGINPGLAAAYAGKYYTGPGNHFWKCLFLSGLVDVELTSKDDYKILD-YNYGFTNMVARTTKGSNDLSKEELREGGQIMAEKVRQYRPRIVVFNGKVSYEVFSGKKKFFFGRQEERI--GDTRIWVMPSSSARCAQLPRAENKVVFFQALKRYCSYLKGEIQ--NVDEVKEFVFENVTLKGF
	Haliclystus_auricula	????????????????????????????????????????????????????????????????????????????????????????????????????????????????????????????????????????????????????????????????????????????????????????????????????????????????????????????????????????
	Hydra_magnipapillata_OLD	KKHK-QLKITNHYLS--KK---SRFGGLSIDDVMKKSLPDYMRNGLDIVFVGINPGLAAAFSGKYYTGPGNHFWKCLYLSGLIDKPFTSNDDQKLLD-YNIGFTNMVSRTTKGSNDLCKEELIAGSKVLKEKIQLYRPLIVVFNGKISYQVFSGKKDFFFGKQSELVEGTDTHIWVMPSSSARCAQLPRAEDKVPFFTGLKRFCLYLKGVGT-CSVDENIDFVFKNNCLQSW
	Hydra_oligactis_OLD	????????????????????????????????????????????????????????????????????????????????????????????????????????????????????????????????????????????????????????????????????????????????????????????????????????????????????????????????????????
	Hydra_viridissima_OLD	????????????????????????????????????????????????????????????????????????????????????????????????????????????????????????????????????????????????????????????????????????????????????????????????????????????????????????????????????????
	Hydra_vulgaris_OLD	KKHK-QLKITNHYLS--KK---SRFGGLSIDDVMKKSLPDYMRNGLDIVFVGINPGLAAAFSGKYYTGPGNHFWKCLYLSGLIDKPFTSNDDQKLLD-YNIGFTNMVSRTTKGSNDLCKEELIAGSKVLKEKIQLYRPLIVVFNGKISYQVF--------------------------------------------------------------------------------
	Hydractinia_polyclina_OLD	????????????????????????????????????????????????????????????????????????????????????????????????????????????????????????????????????????????????????????????????????????????????????????????????????????????????????????????????????????
	Hydractinia_symbiolongicarpus_OLD	????????????????????????????????????????????????????????????????????????????????????????????????????????????????????????????????????????????????????????????????????????????????????????????????????????????????????????????????????????
	Merga_violacea	????????????????????????????????????????????????????????????????????????????????????????????????????????????????????????????????????????????????????????????????????????????????????????????????????????????????????????????????????????
	Millepora_dichotoma	????????????????????????????????????????????????????????????????????????????????????????????????????????????????????????????????????????????????????????????????????????????????????????????????????????????????????????????????????????
	Myrionema_S36	????????????????????????????????????????????????????????????????????????????????????????????????????????????????????????????????????????????????????????????????????????????????????????????????????????????????????????????????????????
	Nanomia_bijuga_OLD	KKPK-QAKVTDQFPV--KKRKFDRFNGMPEEEVLKRGLPDYLRQGLDIVFVGINPGLAAAYTGKYYTGPGNHFWKCLYLAGFTETQFDAPDDYKLLD-MDMGFTNMVARTTRGSGDLSKSELAEGGLILNEKLKIYNPKIVVFNGKCSFEVYSKQKKFLFGKQDLTVEGADTKIWVMPSSSARCAQLPRAVDKVPFFQALRRYRDYLNGRLS-GPIDE-NEFIL-DLQLKGF
	Nemalecium_lighti	----------------STKKKFDRFNGMSEEEIMKRGLPDYLKENLDVVFVGINPGLAAAYSGHYYAGPGNHFWKCLYSSGFIETEMTSKDDWLLFQRYNIGFTNMVTRTTRGSNDLSRSELEEGGKILREKMKIFKPKIVVFNGKVSYEVFSKKKKFYFGKQDESIEHTNTRIWVMPSSSARCAQLPKADDKVPFFRALIKFRDYLNGEIV--CDDE-SEFVFTNLTLKGF
	Pennaria_disticha	????????????????????????????????????????????????????????????????????????????????????????????????????????????????????????????????????????????????????????????????????????????????????????????????????????????????????????????????????????
	Periphylla_periphylla_OLD	????????????????????????????????????????????????????????????????????????????????????????????????????????????????????????????????????????????????????????????????????????????????????????????????????????????????????????????????????????
	Physalia_physalis_OLD	????????????????????????????????????????????????????????????????????????????????????????????????????????????????????????????????????????????????????????????????????????????????????????????????????????????????????????????????????????
	Plumularia_S39	IKRK-QMKLTEQFPV--KKKKFDRFNGMSEEEVMKRGLPDYLRENLDVVFVGINPGLAAAYTGRYYTGPGNHFWKCLYLSGITKEEMSAKDDYKLYENYNIGFTNMVARTTKGSKDLSRNELVEGGKILEKKLQVYKPKIVVFNGKISYEVYSRKKKFQFGLQEESVEETNTRIWVMPSSSARCAQLPRANDKVPFFEALMKCRDYLKGDIV--CTDE-NEFVFAD------
	Podocoryna_S22	????????????????????????????????????????????????????????????????????????????????????????????????????????????????????????????????????????????????????????????????????????????????????????????????????????????????????????????????????????
	Podocoryna_carnea_OLD	KKRK-QAKITDQFPA--SKRKFDRFNGMSEEEVLKRGLPDRLSGNLDIVFVGINPGLAAAYTGHYYTGPGNHFWSCLHLSGLIDTKMNSNDDVKMVD-YGIGFTNMVARTTKGSNDLSRAEIAEGGKILTEKMKIFKPKIVVFNGKISYEIYSKQKKFQFGLQEEVVEGTNTRIWVMPSSSARCAQLPRAVDKVPFFEALRRYRDYLNGTFEKGTVNE-SEFVFADLKLKGF
	Proboscidactyla_S13	????????????????????????????????????????????????????????????????????????????????????????????????????????????????????????????????????????????????????????????????????????????????????????????????????????????????????????????????????????
	Solmundaegina_nematophora	????????????????????????????????????????????????????????????????????????????????????????????????????????????????????????????????????????????????????????????????????????????????????????????????????????????????????????????????????????
	Staurodiscus_S19	????????????????????????????????????????????????????????????????????????????????????????????????????????????????????????????????????????????????????????????????????????????????????????????????????????????????????????????????????????
	Stomolophus_meleagris_OLD	????????????????????????????????????????????????????????????????????????????????????????????????????????????????????????????????????????????????????????????????????????????????????????????????????????????????????????????????????????
	Tripedalia_cystophora_OLD	????????????????????????????????????????????????????????????????????????????????????????????????????????????????????????????????????????????????????????????????????????????????????????????????????????????????????????????????????????
	Ventromma_halecioides	????????????????????????????????????????????????????????????????????????????????????????????????????????????????????????????????????????????????????????????????????????????????????????????????????????????????????????????????????????
	Zancleopsis_tentaculata	????????????????????????????????????????????????????????????????????????????????????????????????????????????????????????????????????????????????????????????????????????????????????????????????????????????????????????????????????????
[Source of sequence data: ./OG0004996.aligned.FAA-gb]

	Abylopsis_tetragona_OLD	VSGVERIRCERTLCCLLRGCRGYIVVVELRNETYIAGKLLNCDGWMNLAMENCVMRKLN--GERENLSEVHVMGTNIRYVVL-PDCIDIMKTIAMQIKVDGRARST----G
	Aegina_citrea_OLD	LSGVERARIEKSLILLLRGLIGIRTAIELRNESYVVGIIENVDGYMNTTLSDVTMTTAR--GEKTNYDFNFVVGTNIRYVHI-PDHIDIMNTIKTELKG------------
	Agalma_elegans_OLD	LSGRERAQSEKTLICLLRGIQGYITAVELRNETVVVGRLLNCDGFMNLLLHNAIMTKIN--GKKETFSEICIMGKNVRYVHI-PDEIDVLSTIENQLAKMNRTRET----G
	Aglaophenia_kelp	???????????????????????????????????????????????????????????????????????????????????????????????????????????????
	Aglaura_hemistoma	???????????????????????????????????????????????????????????????????????????????????????????????????????????????
	Alatina_alata_OLD	LTNREKVRFSNTLACVVTACVGHRTTVDLRDESSVTGYVEAVDGYMNMTLSDVVFKKIN--GEEQKWELLFLQSNKVRFVHI-PDAIDMRMAIQNHVRSGEKKGKK----G
	Athorybia_rosacea	???????????????????????????????????????????????????????????????????????????????????????????????????????????????
	Atolla_vanhoeffeni_OLD	LTPEERVNSESTLLCLVQACKGHTTTVDLRNESSVFGKIDHVDGHMNLRMTDVTFVKIN--GEKKKYTQMFVLGQNIRFVHI-PDEIDIRQAIKKEINTFQNVRSS-----
	Aurelia_aurita_Dave_OLD	-IGDEKFKSEQTLICLLHACKGHSTTIELRDETSIHGLISHVDGYMNIKVTEATMTKID--GLVQHFEELFVQGNKIRFVHI-PDEIDMKKAIFEQLKNFEKTKNR-----
	Calvadosia_cruxmelitensis_OLD	FSRFERIKVGSTLSCLAVACVGYQTTIDLIDDSSITGYVQRADGFMNLTITQGELTRRD--GTVVKFSCMFIQCRRIRFIHI-PNEIDMKQVISNPLPTSKPRHKD----G
	Cassiopea_OLD	???????????????????????????????????????????????????????????????????????????????????????????????????????????????
	Chrysaora_chesapeaki_Bayha	???????????????????????????????????????????????????????????????????????????????????????????????????????????????
	Clytia_hemisphaerica_OLD	???????????????????????????????????????????????????????????????????????????????????????????????????????????????
	Craseoa_lathetica_OLD	???????????????????????????????????????????????????????????????????????????????????????????????????????????????
	Craspedacusta_sowerbyi_OLD	ISGKERSCIEKSLLVLLRGLVSKRTVLELRNESYVAGIIENVDGFMNTTMSDVTVVKVT--GQVLDYKDIYILGKNIRYVHI-PDSVDIMTTIGSELAKIRKSRETPLLSS
	Craterolophus_convolvulus_OLD	???????????????????????????????????????????????????????????????????????????????????????????????????????????????
	Cyanea_capillata_OLD	???????????????????????????????????????????????????????????????????????????????????????????????????????????????
	Dynamena_crisioides	???????????????????????????????????????????????????????????????????????????????????????????????????????????????
	Ectopleura_larynx_OLD	ISGVERVKSERSLIALLRGCVGYKTLVELRNETTVYGRILNCDGYMNLIVENAALTRLD--GTRQEFAQLHVLGKNVRYVHI-PDELDIRTTITQQLATLRKSRE-----G
	Haliclystus_auricula	???????????????????????????????????????????????????????????????????????????????????????????????????????????????
	Hydra_magnipapillata_OLD	???????????????????????????????????????????????????????????????????????????????????????????????????????????????
	Hydra_oligactis_OLD	???????????????????????????????????????????????????????????????????????????????????????????????????????????????
	Hydra_viridissima_OLD	LSGLERLKAEKSLVCLLRGCQGFNTTVELRNENTVVGTLLNCDGFMNLTMSNVVYKKIN--GESQEFSELHILGKNIRYVHI-PDELDIRETIERELRKIRRSRET----G
	Hydra_vulgaris_OLD	LSGLERLRAEKSLVCLLRGCQGFTTMVELRNENTVFGKLLNCDGFMNLTMSNVIYTKIS--GESHEFSELHILGKNIRYVHI-PDELDIRKTIEKELKKIRRSRES----G
	Hydractinia_polyclina_OLD	LSGLERAKTERSLLCLLRACQGYRTMVELRNETTVLGKILNCDGFMNLTVEDVVVNKIS--GEQQEFTHMHILGSNIRYVHI-PDEIDMQSAILGELAKLNRSRRT----G
	Hydractinia_symbiolongicarpus_OLD	LSGLERAKTERSLLCLLRACQGYRTMVELRNETTVLGKILNCDGFMNLTVEDVVVNKIS--GEQQEFTHMHILGSNIRYVHI-PDEIDMQSAILGELTKLNRSRRT----G
	Merga_violacea	???????????????????????????????????????????????????????????????????????????????????????????????????????????????
	Millepora_dichotoma	???????????????????????????????????????????????????????????????????????????????????????????????????????????????
	Myrionema_S36	???????????????????????????????????????????????????????????????????????????????????????????????????????????????
	Nanomia_bijuga_OLD	LSGRERAESEHSLICLLRGITGHATAVELRNETVIVGKVLNCDGFMNILLQNAVMKRLD--GSKEKFDEICIVGKNIRYVHI-PDEINMMATIENQLLKLNRNRAT----G
	Nemalecium_lighti	???????????????????????????????????????????????????????????????????????????????????????????????????????????????
	Pennaria_disticha	----------MLFYSFFKSLVGKEVIVELKNDLSISGILDSVDQYLNIKLTDITVTDPDRYPHMLSVKNCFLRGSVVRYVQLPPEDIDVHLLQDAARKEAEQQRKS-----
	Periphylla_periphylla_OLD	LTPAERINSESTLLCLIQACKGHTTTVDLRNESSVFGRIEHVDGHMNLRMTDVTFARIN--GEKEKYSHMFVLGQNIRFVHI-PDEIDIRQAINKEINTFEYARSS-----
	Physalia_physalis_OLD	LSGKERAKTERTLLCLLRGCQGYRTVVELRNETSIAGKILNCDGFMNLLLSNVTVTKIS--GEKQHFSELHVLGKNIRYVII-PDEIDIRQTIEEQVKTIGKTRAS----G
	Plumularia_S39	???????????????????????????????????????????????????????????????????????????????????????????????????????????????
	Podocoryna_S22	???????????????????????????????????????????????????????????????????????????????????????????????????????????????
	Podocoryna_carnea_OLD	LSGLERAKTERTLICLLRACQGYRTLVELRNESTVLGRILNCDGFMNLIVEDATITKLC--GDQEEFTHMHILGKNIRYVHI-PDEINIQDAISAELAKINRSRRS----G
	Proboscidactyla_S13	???????????????????????????????????????????????????????????????????????????????????????????????????????????????
	Solmundaegina_nematophora	???????????????????????????????????????????????????????????????????????????????????????????????????????????????
	Staurodiscus_S19	???????????????????????????????????????????????????????????????????????????????????????????????????????????????
	Stomolophus_meleagris_OLD	-TGDEKYTAEKTLICLLHACKDYTTTIELRDESALYGKIAHVDGYMNIRMVNVTLTKID--GRTLHCDEIFVQGKKIRFIQI-PDEIDIRRAISHQLKMIGRTKLQ-----
	Tripedalia_cystophora_OLD	???????????????????????????????????????????????????????????????????????????????????????????????????????????????
	Ventromma_halecioides	???????????????????????????????????????????????????????????????????????????????????????????????????????????????
	Zancleopsis_tentaculata	???????????????????????????????????????????????????????????????????????????????????????????????????????????????
[Source of sequence data: ./OG0005001.aligned.FAA-gb]

	Abylopsis_tetragona_OLD	MAQ-----TSSDEGNPVPNLAFQSIIRPALAS---LKSSTQQLIHAFNIAEDAIPGISQEILAGILRADGYSMNINEILLRCSHADTD-DFQIEREEPEFVVLEKKANELKKILGKIPEEIQDRSKFLQTIKDIAQAIKELLDSVNQVLKTYQDQGRIKEYRKTLEQNKREFVKYSKSFSDTLKQYFKDLKQNSVFLS
	Aegina_citrea_OLD	MAQ-----IASDEVSAVPNLALQSIIKPALRQ---LKGSINSLISAFMVAEDAIPGISQEILAGILRADGYTMNINEILLRSSHTESD-DLHIERDELEFVELEKKANDLKLILGKIPEEIQERAKFLQTIKDIASAIKELLDSVNQVLRTYQDQGRIKEYRKTLEQNKREFVKYSKSFSDTLKQYFKDLKQDAVFLS
	Agalma_elegans_OLD	MAQ-----TSSDEGNPVPNLALHSIIRPALAS---LKSSTQQLIQAFNVAEDAIPGISQEILAGILRADGYSMNINEILLRCSHADTD-DFQIEREEPEFVFLEKKANELKAILGKIPEEIQDRSKFLQTIKDIASAIKELLDSVNQVLKTYQDQGRIKEYRKTLEQNKREFVKYSKSFSDTLKQYFKDLKQNSVFLS
	Aglaophenia_kelp	??????????????????????????????????????????????????????????????????????????????????????????????????????????????????????????????????????????????????????????????????????????????????????????????????????
	Aglaura_hemistoma	??????????????????????????????????????????????????????????????????????????????????????????????????????????????????????????????????????????????????????????????????????????????????????????????????????
	Alatina_alata_OLD	MAQTTSPHPIAEESSPVPNLALQSIIRPALKQ---LRSSSLQLITAFEAAENAVPGICQEILEGILRADGQSLNTSEILLRCSSTNSD-EFHIEREEQEFVNLEKKAKELKAILGKIPVEIHDRTEFLQTIKDIASAIKDLLDSVNEVLKTYQAQGKIREYKKTLEQNKKEFVRHSKSFSDTLKQYFKDGRQESVFVS
	Athorybia_rosacea	??????????????????????????????????????????????????????????????????????????????????????????????????????????????????????????????????????????????????????????????????????????????????????????????????????
	Atolla_vanhoeffeni_OLD	MAQ-TSHSSMSDEASPVPNLALQSILRPALRQ---VKSSVDLLISAFEAAEDAIPGISQEILEGILRAEGFSMNISEMLLRCSSTDAQ-EFHIQRDESEFLKLETKAKELKAILGKIPEEIQDRSKFLQTIKDIASAIKDLLDSVNEVLKTYQAQGKIREYRKTLEQNKREFVKYSKSFSDTLKQYFKDGRQASVFVS
	Aurelia_aurita_Dave_OLD	MAQNSSDHSMSDEAAPIPNLALQAIIRPALKQ---VKASADHLISAFEAAEDAIPGITQEILEGILRSEGFSMNISEILLRCSSANSE-DFEIEREEVEFRKLGRKAQELKTILGKIPKEIQDRSKFLQTIKDIASAIKDLLDSVNEVLKTYQAQGKMREYRKTLEQNKREFVKYSKSFSDTLKQYFKDGRQESVFVS
	Calvadosia_cruxmelitensis_OLD	MAK-TSDVSLSEDTTLVPNLALQSIARPALRQ---LQSSVKMLISALEQAEDTIPGITQEIIERILRAEGFQMNISELLLRCSLADSE-DFQIQREELEFRKLEKKARDLKIILRRIPVEIQDRSKFLQTIKNIASAIKALLDSVNEVLKTYQGQGKIREYRKTLEQNKREFVNYSKSFSDTLKQYFKDGRQESVFLS
	Cassiopea_OLD	MAQNSSDHSMSDEAAPIPNLALQAIIRPALKQ---VSASANQLISAFEAAEDAIPGITQEILEGILRSEGFTLNTSEILLRCSSTNSD-EFQIERKEVEFIKLGKKAQDLKTILGKIPMEIQDRSKFLQTIKDIATAIKELLDSVNEVLKTYQAQGKMREYRKTLEQNKREFVKYSKSFSDTLKQYFKDGRQESVFVS
	Chrysaora_chesapeaki_Bayha	??????????????????????????????????????????????????????????????????????????????????????????????????????????????????????????????????????????????????????????????????????????????????????????????????????
	Clytia_hemisphaerica_OLD	??????????????????????????????????????????????????????????????????????????????????????????????????????????????????????????????????????????????????????????????????????????????????????????????????????
	Craseoa_lathetica_OLD	??????????????????????????????????????????????????????????????????????????????????????????????????????????????????????????????????????????????????????????????????????????????????????????????????????
	Craspedacusta_sowerbyi_OLD	MAQ-----TPSDEVSPVPNLALQSIIKPALRN---LKESIEALISAFMVAEDAIPGISQEILAGILRADGVSMNINEILLRRAYIEID-DFQIEREEPEFVKLEKKANELKVILGKIPEEIQDRSKFLQTIKDIASAIKDLLDSVNQVLKTYQDQGRIKEYRKTLEQNKREFVRYSKSFSDTLKQYFKDLKQDAVFLS
	Craterolophus_convolvulus_OLD	MAK-TSDVSLSEDTTLVPNLALQSIARPALRQ---LQSSVKMLIAALEQAEDTIPGITQEIIERILRAEGFQMNISEILLRCSLTDSE-DFQIQREELEFRKLEKKAKDLKIILRRIPVEIQDRSKFLQTIKNIASAIKALLDSVNEVLKTYQGQGKIREYRKTLEQNKREFVNYSKSFSDTLKQYFKDGRQESVFLS
	Cyanea_capillata_OLD	??????????????????????????????????????????????????????????????????????????????????????????????????????????????????????????????????????????????????????????????????????????????????????????????????????
	Dynamena_crisioides	------------------------------------------------------------------------------------------------------------------------------FFFLFRDIASAIKELLDSVNQVLKTYQDQGRIKEYRK-----------------------------------
	Ectopleura_larynx_OLD	MAQ-----TVPDETNPVPKLALQSVIKPALKA---LKSSIERLIQSFVLAEESIPGISQEILAGILRADGYSMNINEVLLRCSYTDTD-DFQIERQEPAFVRLERKANELKAILGKIPDEIKERAKFLQTIKDIASAIKELLDSVNQVLKTYQDQGRVKEYRKTLEQHKREFVKYSKNFSDTLKQYFKDVKQDSVFLS
	Haliclystus_auricula	??????????????????????????????????????????????????????????????????????????????????????????????????????????????????????????????????????????????????????????????????????????????????????????????????????
	Hydra_magnipapillata_OLD	---------------------------------------------------------------------GCSMNINEVLLRCSYADNE-DFQIERQEPEFKKLEHKANELKAILGKIPEEIQDRSKFLQTIKDIASAIKELLDSVNHVLKTYQDQGRVKEYRK-----------------------------------
	Hydra_oligactis_OLD	MAQ-----TPSDESNTVPNLALHSIIKPALKA---LKSSIQSLIKAFDVAEESIPGISQEILAGILRADGCSMNINEVLLRCSYADND-DFQIERQEPEFKKLEHKANELKAILGKIPEEIQDRSKFLQTIKDIASAIKELLDSV-----------------------------------------------------
	Hydra_viridissima_OLD	MAQ-----TASDEANTVPNLALHSIIKPALKA---LKASIQKLIKAFIVAEESIPGISQEILAGILRADGCSMNINEVLLRCSYADIE-DFQIERQEPEFIRLERKANELKAILGKIPEEIQDRSKFLQTIKDIASAIKELLDSVNQVLKTYQDQ-------------------------------------------
	Hydra_vulgaris_OLD	MAQ-----TPSDESNTVPNLALHSIIKPALKA---LKSSIQNLIKAFDVAEESIPGISQEILAGILRADGCSMNINEVLLRCSYADNE-DFQIERQEPEFKKLEHKANELKAILGKIPEEIQDRSKFLQTIKDIASAIKELLDSVNHVLKTYQDQGRVKEYRKTLEQNKREFVKYSKSFSDTLKQYFKDVKQDSVFLS
	Hydractinia_polyclina_OLD	MAQ-----T-SDEVNPVPNLALQSIIRPALSSVNNLKNSIHQLIRAFELAEDAIPGISQEILAGILRADGYSMNINEILLRCSYTDTD-DFQIEREEPEFLKLEKKANELKAILGKIPEEIQDRSKFLQTIKDIASAIRELLDSVNQVLKTYQDQGRIKEYRKTLEQNKREFVKYSKSFSDTLKQYFKDLKQDSVFLS
	Hydractinia_symbiolongicarpus_OLD	MAQ-----T-SDEVNPVPNLALQSIIRPALSS---LKNSIHQLIRAFELAEDAIPGISQEILAGILRADGYSMNINEILLRCSYTDTD-DFQIEREEPEFLKLEKKANELKAILGKIPEEIQDRSKFLQTIKDIASAIRELLDSVNQVLKTYQDQGRIKEYRKTLEQNKREFVKYSKSFSDTLKQYFKDLKQDSVFLS
	Merga_violacea	??????????????????????????????????????????????????????????????????????????????????????????????????????????????????????????????????????????????????????????????????????????????????????????????????????
	Millepora_dichotoma	??????????????????????????????????????????????????????????????????????????????????????????????????????????????????????????????????????????????????????????????????????????????????????????????????????
	Myrionema_S36	??????????????????????????????????????????????????????????????????????????????????????????????????????????????????????????????????????????????????????????????????????????????????????????????????????
	Nanomia_bijuga_OLD	??????????????????????????????????????????????????????????????????????????????????????????????????????????????????????????????????????????????????????????????????????????????????????????????????????
	Nemalecium_lighti	??????????????????????????????????????????????????????????????????????????????????????????????????????????????????????????????????????????????????????????????????????????????????????????????????????
	Pennaria_disticha	------------------------------------------------------------------------------------------------------------ELKAILGKIPEEIKDRSKFLQTIKDIASAIKELLDSVNQVLKTYQDQGRIKEYRKTLEQNKREFVKYSKTF-------------------
	Periphylla_periphylla_OLD	MAQ-TSHSSMSDEASPVPNLALQSILRPALRQ---VKSSVDLLISAFEAAEDAIPGISQEILEGILRAEGFSMNISEMLLRCSSTDAQ-EFHIQRDESEFLKLETKAKELKAILGKIPEEIQDRSKFLQTIKDIASAIKERL--------------------------------------------------------
	Physalia_physalis_OLD	MAQ-----TSTDVSNPVPNLALQTIIRPALQS---LKSSIQDLVKAFTAAEDAIPGISQEILAGILRADGYSMDINEILLRSSHADSE-DFLIERDEPEFIKLEKKANELKAILGKIPEEIQDRSKFLQTIKDIASAIKELLDSVNQVLKTYQDQGRIKEYRKTLEQNKREFVKYSKTFSDTLKQYFKDSKQDSVFLS
	Plumularia_S39	-----------------------------------------------------------------------------------------------------------------------------------RDIASAIRDLLESVNEVLKKYQDQGRIKEYRKTLEQNKREFVKYSKSFSDTLKQYFKDQK-------
	Podocoryna_S22	??????????????????????????????????????????????????????????????????????????????????????????????????????????????????????????????????????????????????????????????????????????????????????????????????????
	Podocoryna_carnea_OLD	MAQ-----TLSDEVNPVPNLALQSIIIPALSS---LKNSIRQLIHAFGLAEDAIPGISQEILAGILRADGYSMNINEILLRCSYTDTD-DFQIERQEPEFVKLEKKANELKAILGKIPEEIQDRSKFLQTIKDIASAIRELLDSVNQVLKTYQDQGRIKEYRKTLEQNKREFVKYSKSFSDTLKQYFKDLK-------
	Proboscidactyla_S13	??????????????????????????????????????????????????????????????????????????????????????????????????????????????????????????????????????????????????????????????????????????????????????????????????????
	Solmundaegina_nematophora	??????????????????????????????????????????????????????????????????????????????????????????????????????????????????????????????????????????????????????????????????????????????????????????????????????
	Staurodiscus_S19	??????????????????????????????????????????????????????????????????????????????????????????????????????????????????????????????????????????????????????????????????????????????????????????????????????
	Stomolophus_meleagris_OLD	MAQNSSDSAMSDEAAPIPNLALLAIIRPALKQ---VKTSADNLISAFEAAEDAIPGITQEILEGILRSEGFTTNVSEILLRCSSVDSK-DFQIEREELEFVKLGEKAQELKTILGKIPLEIQDRSKFLQTIKDIASAIKFLLDSVNEVLKTYQAQGKMREYRKTLEQNKREFVKYSKSFSDTLKQYFKDGRQDSVFVS
	Tripedalia_cystophora_OLD	MAQTSTSHPVAEESTPVPNLALQSIIRPALKQ---LHSASSQLITAFEAAENAVPGICQEILEGILRVDGQSLNTSEILLRCSSTNSDAEFHIEREEPEFVKLENKAKELKQILGKIPVEIHDRTEFLQTIKDIASAIKDLLDSVNEVLKTYQAQGKIREYKRTLEQNKKEFVRHSKSFSDTLK--------------
	Ventromma_halecioides	??????????????????????????????????????????????????????????????????????????????????????????????????????????????????????????????????????????????????????????????????????????????????????????????????????
	Zancleopsis_tentaculata	??????????????????????????????????????????????????????????????????????????????????????????????????????????????????????????????????????????????????????????????????????????????????????????????????????
[Source of sequence data: ./OG0005016.aligned.FAA-gb]

	Abylopsis_tetragona_OLD	MPPQ-K-IAKIVVLGATSVGKTSIIEQLVFANYYPNKEMYPTIEDTYDAWIEVDRGNPGPGSQKERIRLYDIKGQDPESPQMPQHHMQIADGFILVFSVTCKKSFDLIKVIKKEVESCRGKDFPMVIVGTKVD--SEDRDCDHAASSKWAKDEKVKFFEVTTISRPTLQKPLSELVKKITPNVV-KPLLRRGEKK
	Aegina_citrea_OLD	MPVK-GGYSRVVVLGALSVGKTTIIEQIVYGNYDQKREMFPTIEDAYDAYIETERPQ------KDRIRIYDTKGLLFDSPTIPAHYFSVADAFMLVFSVTSQRSFQLVENLKKKIEESHGKDFPIVVLGSKVDL-EEDRECNHADLTRWSATEGVKLYEVLVQNRNILFEPMTHLVKLINIRHG-K--------K
	Agalma_elegans_OLD	MPTGNKSITKILVLGATSVGKTSIIEQIVYGNYYLEKEMYPTIEDTYDAWIDIDRVE------KERIRIYDIKGQDPDNPELPVHHVQIANAFMLVFSVTSKKSFELVKILKKEVESCRGKDVPMVLIGTKVD--SDARDCEHAASVKWAKDEKVKLFEVTTISRPTLQEPLCYLVKKVVPAVA-KIF-GRGAKK
	Aglaophenia_kelp	???????????????????????????????????????????????????????????????????????????????????????????????????????????????????????????????????????????????????????????????????????????????????????????????????
	Aglaura_hemistoma	???????????????????????????????????????????????????????????????????????????????????????????????????????????????????????????????????????????????????????????????????????????????????????????????????
	Alatina_alata_OLD	MP---RYVWKVVVFGALAVGKTSVVEQVIYGNYEVGKT-FPTIEDIYDAWIETDKVQ------KERVRIYDTAGLDSDHPKVSSHYLQIADGFILVFSVCCKKSFKLVEDLKREIERVRGKDFPIVVLGTKIEN-PDERQCDHDTVINWAKTEKVKLFEVLVASRKTLQEPMTYLVKKISSSSG-KIF-RRGTAK
	Athorybia_rosacea	???????????????????????????????????????????????????????????????????????????????????????????????????????????????????????????????????????????????????????????????????????????????????????????????????
	Atolla_vanhoeffeni_OLD	MP---KNAWKIVILGAKSVGKTSLVEQIVYGIYQPGKT-YPTVEDTYDAWIETEKAQ------KERIRIFDTAGMNLEAPKVTSHHLHIADGFILVFSVCSEKS-------------------------------------------------------------------------------------------
	Aurelia_aurita_Dave_OLD	MP---KNNFKVVMLGAQLAGKTSLIEQCIYGVYQDGMT-FPTVEDTYEAWIEVDKGQ------REKIRIYDTAGLNVDSPKVPSHYLHIADGFILVFSVCCERSFKLVDDLKKEIDRVRGKDFPILVLGTKVDR-IEDRKCDHERIMKWSETEKVKLFEVLTSNRKTLQEPITWLVKKMSSLCG-KIFNRKSTNR
	Calvadosia_cruxmelitensis_OLD	MP---KSPWKLVFLGASSVGKTSIIEQIVYGGFSASETHHPTIDDIYDAWLECDRVH------KERVRIYDTAGLDLKEVKVPAHFLHVADGLVLVFSVTCNDSFLILKDVKSEVEKLKGKEFPIVVLGTKVDSQEEERQVDHMAAIRWADSEQVKLFEVLTSKRKTLQEPVTWLVNRICHCAL-KIF-RRSGKK
	Cassiopea_OLD	RP---PRVWRLVFLGMYSVGKTAVIEQIVHGIFEPGKT-FPTVEDTYEAWIEVEKGQ------RERIRIYDTAGLNVDSPKVPSHYLHVADGFILVFSVCCERSFKLVDDLKKEIDRARGKDFPLLVLGTKVDK-IEERKCDHERIMQWSDTEKVKLFEVLTSNRKTLQEPMTWLVKKMASSCG-KIFSRKGTSK
	Chrysaora_chesapeaki_Bayha	???????????????????????????????????????????????????????????????????????????????????????????????????????????????????????????????????????????????????????????????????????????????????????????????????
	Clytia_hemisphaerica_OLD	???????????????????????????????????????????????????????????????????????????????????????????????????????????????????????????????????????????????????????????????????????????????????????????????????
	Craseoa_lathetica_OLD	MPAV-KTITKIVVLGATSVGKTSIIEQLVFANYYPDKEMYPTIEDTYDAWIEVDRGN--TGGTKERIRIYDIKGQDPDNPEMPTHHMQIADGFILVFSVTCQKSFDLIKVLKKEVESCRGKDFPMVLIGTKVD--SDTRDCDHAASSKWAKDEKVKFFEVTTISRPTLQKPLSELVKKVIPNVV-KIFTRRGEKK
	Craspedacusta_sowerbyi_OLD	MPVK-GGLVKIVVLGAGAVGKTSIIEQIVYGNYDPDREMQPTIEDTYDAWIEGDRAV------KEHIRIYDTKGLILDNISVPPQYYHIADAFVLVFSITSKKSFHVVEYLKKEIDRHRGKDVPVVVLGSKVDM-TENRECDHAAVIKWADAEKVKLFEVLVMNRNTLQEPMTYLVKKINAASG-KIF-RRS-GK
	Craterolophus_convolvulus_OLD	---------------------------------------------LYDAWIESDRVH------KEKIRIYDTAGIDPSDVKVPTHFLQIADGLVLVFSVTSNESFLILKDVKSEVERLRGKEFPIVVLGTKVDS-DEERQVDHMTAIRWADSEHVKLFEVLTSKRKTLQEPVTWLVNRVCSHAL-KIF-RRSGKR
	Cyanea_capillata_OLD	???????????????????????????????????????????????????????????????????????????????????????????????????????????????????????????????????????????????????????????????????????????????????????????????????
	Dynamena_crisioides	???????????????????????????????????????????????????????????????????????????????????????????????????????????????????????????????????????????????????????????????????????????????????????????????????
	Ectopleura_larynx_OLD	MPAV-KGLSKILVLGAVGVGKTSIIEQLVLGNYYPEKEMYSTIEDTYDAWLDTDKGQ------KERIRIYDIKGLDSDIPVLPTHYLQIVDAVMLVFSITSLKSFQLVEMLKTEIEKFKGKEFPIVVLGNKVDL-LDSRECEHSAVIKWANKEKVKLFEVFPMSRNTLQEPVICLMKKVNANTG-KIF-RRGPGK
	Haliclystus_auricula	???????????????????????????????????????????????????????????????????????????????????????????????????????????????????????????????????????????????????????????????????????????????????????????????????
	Hydra_magnipapillata_OLD	MPPA-KSFSKILVLGAVGVGKTSIIEQIVYGNYHPEKVMYSTLEDSYDAWIDADKGQ------KERIRIYDLKGLDYVSPNLPSHYIQIVDGVMLVFSITSKKSFTLIEQLKSDIEKVRGKDFPIVIVGNKVDL-SDSRECDHAVINKWANKEKVKLFEVLPMNRNTLQEPITFLMKKIASGYGSKIF------Q
	Hydra_oligactis_OLD	MPPA-KSFNKILVLGAVGVGKTSIIEQIVYGNYHPEKAMYSTIEDSYDAWIDAEKGP------KERIRIYDLKGMDYVSPILPSHYIQIVDGVMLVFSITSKKSFTLIEQLKSDIEKVRGKDFPMVVVGNKVDL-SDLRECDHAVLNKWASKEKVKLFEVLPMNRNTLQEPITFLMKKIASGYG-KLF-RRPGGK
	Hydra_viridissima_OLD	---------------------------------------------------------------------------------------------MLVFSITSKKSFTLIEQLKSDIEKVRGKDFPIVILGNKVDL-SDSRECDHEGVNKWANKEKVKLFEVLPMNRNTLQEPITFLMKKIAASSG-KIF-RRGGPK
	Hydra_vulgaris_OLD	MPPA-KSFSKILVLGAVGVGKTSIIEQIVYGNYHPEKVMYSTLEDSYDAWIDADKGQ------KERIRIYDLKGLDYVSPNLPSHYIQIVDGVMLVFSITSKKSFTLIEQLKSDIEKVRGKDFPIVIVGNKVDL-SDSRECDHAVINKWANKEKVKLFEVLPMNRNTLQEPITFLMKKIASGYG-KMF-RRTGGK
	Hydractinia_polyclina_OLD	MP---KSFSKIIVLGASSIGKTTIIEQIVYGNYNPEKEMHPTIEDSYDAWVDADRGQ------KERIRIFDVKGLDLNNLVLPFHHIQVADAFMLVFSVTSRKSLTLVEHLKKEIERIRGKDFPIVVLGTKVDV-TDARECEHSAVVKWANSE-IKMFEVLPMNRNTLQEPLTYLVKKISSNIG-KIF-RRGVGK
	Hydractinia_symbiolongicarpus_OLD	MP---KSFSKIIVLGASSIGKTTIIEQIVYGNYNPEKEMHPTIEDSYDAWVDADRGQ------KERIRIFDVKGLDLNNLVLPFHHIQVADAFMLVFSVTSRKSLTLVEHLKKEIERIRGKDFPIVVLGTKVDV-ADARECEHSAVVKWANSEKIKMFEVLPMNRNTLQEPLTYLVKKISSNIG-KIF-RRGVGK
	Merga_violacea	???????????????????????????????????????????????????????????????????????????????????????????????????????????????????????????????????????????????????????????????????????????????????????????????????
	Millepora_dichotoma	???????????????????????????????????????????????????????????????????????????????????????????????????????????????????????????????????????????????????????????????????????????????????????????????????
	Myrionema_S36	???????????????????????????????????????????????????????????????????????????????????????????????????????????????????????????????????????????????????????????????????????????????????????????????????
	Nanomia_bijuga_OLD	MPAG-KNITKILVLGATSVGKTSIIEQIVYANYYLEKEMYPTIEDTYDAWIDIDRVE------KERIRIYDVKGQDADNLELPSSHVQVVNAFMLVFSVTSKKSFELVKTLKKEVESARGKDIPMVLIGTKVD--SDSRDCEHAASVKWAKDEKVKLFEVTTISRPTLQEPLSYLVKKVVPAVA-KIF-SRGAKK
	Nemalecium_lighti	------------------VGKTSIIEQIVYGNYKPGKEMFSTIEDSYDAWVDADRGQ------KEKVRLYDLKGQDTENYVAPAHHMQIADGFVLVFSVTSKKSFNTVEQLRKEV--------------------------------------------------------------------------------
	Pennaria_disticha	???????????????????????????????????????????????????????????????????????????????????????????????????????????????????????????????????????????????????????????????????????????????????????????????????
	Periphylla_periphylla_OLD	MP---KSAWKIVILGAKSVGKTSLVEQIVYGIYQPGKT-YPTVEDTYDAWIETDKSQ------KERIRIFDTAGMNLEAPKVTSHHLHIADGFLLVFSVCSEKSFKLVDDLKKE----------------------KSTDCDS------------ALIPLL------------------------K---------
	Physalia_physalis_OLD	???????????????????????????????????????????????????????????????????????????????????????????????????????????????????????????????????????????????????????????????????????????????????????????????????
	Plumularia_S39	------------VLGAKAVGKTSIIEQIVYGNYKPGKEMYSTIEDSYDCWVDAERGQ------KERIRIFDLMGQDAENYIAPAHHIQIAD--------------------------------------------------------------RVQTFHV--------------------------RF-RNN---
	Podocoryna_S22	???????????????????????????????????????????????????????????????????????????????????????????????????????????????????????????????????????????????????????????????????????????????????????????????????
	Podocoryna_carnea_OLD	MP---KSFSKIVVLGASSIGKTTIIEQIVYGNYNPEKEMYPTIEDTYDAWVDADRGQ------KERIRIFDVKGLDLDNLVLPFHYIQIADAFILMFSVTSRKSLALVEHLKKEIERIRGKDFPIVVLGTKVDA-TDARECEHGAVVKWANTE-VKMFEVLPMNRNTLQEPLTYLVKKINTNIG-KIF-RRGAGK
	Proboscidactyla_S13	???????????????????????????????????????????????????????????????????????????????????????????????????????????????????????????????????????????????????????????????????????????????????????????????????
	Solmundaegina_nematophora	???????????????????????????????????????????????????????????????????????????????????????????????????????????????????????????????????????????????????????????????????????????????????????????????????
	Staurodiscus_S19	???????????????????????????????????????????????????????????????????????????????????????????????????????????????????????????????????????????????????????????????????????????????????????????????????
	Stomolophus_meleagris_OLD	MP---KNPLKVVILGAQFAGKTSVIWQCVNGVYENGST-FPTVEDTYEAWVETERAQ------REKIRIYDTAGLNVESPKMPSHYLHIADGFILVFSVCCEKSFKLVNDLKKEIDRVRGKDFPILVLGTKVDL-VEDRKCNHDDVMQWSDTEK-GLFCVFIVS-------------------------------
	Tripedalia_cystophora_OLD	???????????????????????????????????????????????????????????????????????????????????????????????????????????????????????????????????????????????????????????????????????????????????????????????????
	Ventromma_halecioides	???????????????????????????????????????????????????????????????????????????????????????????????????????????????????????????????????????????????????????????????????????????????????????????????????
	Zancleopsis_tentaculata	???????????????????????????????????????????????????????????????????????????????????????????????????????????????????????????????????????????????????????????????????????????????????????????????????
[Source of sequence data: ./OG0005067.aligned.FAA-gb]

	Abylopsis_tetragona_OLD	????????????????????????????????????????????????????????????????????????????????????????????????????????????????????????????????????????????????????????????????
	Aegina_citrea_OLD	IEQAEELEVLQSIYEGDENFKQISPKCFQYKY-G---DLEENSFLLEITWSDSYPIDTPNINLDLFHNKHLPTTFKDEIFTKVSEQANAMTDSAMTFSLFDFVREEADDLLNRLPTTKKEKKEQLTKSQKRRITERTNFKGERERGWDWVDIIKHLSQTG
	Agalma_elegans_OLD	????????????????????????????????????????????????????????????????????????????????????????????????????????????????????????????????????????????????????????????????
	Aglaophenia_kelp	-SQREK------------------------------------------------------VDID--------------------------------------LNDSGDD-------VKKEKKEQLTKAQKRRITNQTNFKGERERGWNWVDVIRHLSQTG
	Aglaura_hemistoma	????????????????????????????????????????????????????????????????????????????????????????????????????????????????????????????????????????????????????????????????
	Alatina_alata_OLD	ETQEEEIQVLLSIYEGDDNFKQISSCCFQYKC-KEEEKEDGKAFLVEITWPESYPEDLPSINLDIFYNSRLPKTLKEDIKKELLDQAEILKGEPMTYTLFDWLRENGQQFIEKIPKVKKEKKEQLSKAQKRKLADQFNVRGERERGWNWVDVVKHLSQTG
	Athorybia_rosacea	????????????????????????????????????????????????????????????????????????????????????????????????????????????????????????????????????????????????????????????????
	Atolla_vanhoeffeni_OLD	ESQSEEREVLQSIYEGDPNFKEISPTCFQYKF-GD--DNEQTAFLVEIKWPQHYPEVPPIINLDLFLNNNLPDSLKAQMKLDMLEQTRDLIGTPMTYSLLDWTRENAQDIIDKIPKPKKEKKEQLTKSQKRKITNRTDHKGERERGWDWVDVIKHLCQTG
	Aurelia_aurita_Dave_OLD	????????????????????????????????????????????????????????????????????????????????????????????????????????????????????????????????????????????????????????????????
	Calvadosia_cruxmelitensis_OLD	DPNDEEREVLACIYEGDSCFKQLNPNCFQYKY-CH-ENEERKTFIVELSWPSGYPDETAAISLDTFYNNSLPLELKSSIKEQLEEQAMLMQGSAMTYSLFDWMKENCDSFLNRIPKAPKAKKEQLSKAQKRKITERTNFKGERERGWDWVDVVKHLCQTG
	Cassiopea_OLD	ETQEEERDVLRSIYDGDENFSEKNPCCFQYKY-GS--ETENKAFLLEISWPKDYPSEPPIVNLDTFFNKHLPLSLKEDIKSKLLEQAEDLRDSPMTYSLFDWMNENSKDFIDKIPTQPKEKKENLTKAQKRRITERTNFKGERERGWNWVDVVKHLHQTG
	Chrysaora_chesapeaki_Bayha	????????????????????????????????????????????????????????????????????????????????????????????????????????????????????????????????????????????????????????????????
	Clytia_hemisphaerica_OLD	EEQEEELEVLRSIYEGDEKFNEINTKCFQYKY-G---TGDNKSILVEISWPETYPSVLPNVSLDLFHNKYLPPDFKNEVREKILEQGQDFLDCAMTYSLFDWMNENADDFINRIPKVEKQKKEQLTKAQKRRITERTNHKGERERGWNWVDVIRHLSQTG
	Craseoa_lathetica_OLD	????????????????????????????????????????????????????????????????????????????????????????????????????????????????????????????????????????????????????????????????
	Craspedacusta_sowerbyi_OLD	EQQIEELEVLRSIYEGDSNFKEISSTCFQYKY-G---VEDNKSFFLEITWPDMYPNILPSINLDVFYNKHLPSNFKEEIKHRLLKQAEPLLGSAMTFSLLDWMREESAEFLNRIPTQKKDKKEQLTKAQKRRITERTNYKGERERGWNWVDVVRHLSQTG
	Craterolophus_convolvulus_OLD	DQNDEEREVLTCIYEGDPNFKQLSPRCFQYKY-GD-DKDERKSFILELSWPDNYPEESATISLDTFYNNSLPPELKSSLKDQLTEQAMSMLGDAMTYSLFDWMKENCDTFIDKIPKAPKERKEQLSKAQKRKITERTNFKGERERGWDWVDVVKHLCQAG
	Cyanea_capillata_OLD	????????????????????????????????????????????????????????????????????????????????????????????????????????????????????????????????????????????????????????????????
	Dynamena_crisioides	--------------------------------------------------------------------------FLN--------------------TLFVNLRE----------KVEKEKKEQLTKAQKRRITERTNYKGERERGWNWVDVIRHLSQTG
	Ectopleura_larynx_OLD	????????????????????????????????????????????????????????????????????????????????????????????????????????????????????????????????????????????????????????????????
	Haliclystus_auricula	????????????????????????????????????????????????????????????????????????????????????????????????????????????????????????????????????????????????????????????????
	Hydra_magnipapillata_OLD	????????????????????????????????????????????????????????????????????????????????????????????????????????????????????????????????????????????????????????????????
	Hydra_oligactis_OLD	????????????????????????????????????????????????????????????????????????????????????????????????????????????????????????????????????????????????????????????????
	Hydra_viridissima_OLD	????????????????????????????????????????????????????????????????????????????????????????????????????????????????????????????????????????????????????????????????
	Hydra_vulgaris_OLD	????????????????????????????????????????????????????????????????????????????????????????????????????????????????????????????????????????????????????????????????
	Hydractinia_polyclina_OLD	EQQAEEREVLQSIYEGDEHFKEISATCFQYKY-G---EEDNKSVLVEISWTETYPATTPNVNLDLFHNGYLPTDFKIEIKEKLLEQANELLDCAMTFSLFDWMKENTEEYLNRIPQVKKEKKEQLTKAQKRRITEQTNYKGEHERGWNWVDVVRHLSQTG
	Hydractinia_symbiolongicarpus_OLD	EQQAEEREVLQSIYEGDEHFKEISATCFQYKY-G---EEDSKSVLVEISWTETYPTTTPNVNLDLFHNGYLPTDFKIEIKEKLLEQANELLDCAMTFSLFDWMKENADEYLNRIPKVKKEKKEQLTKAQKRRITEQTNYKGEHERGWNWVDVVRHLSQTG
	Merga_violacea	????????????????????????????????????????????????????????????????????????????????????????????????????????????????????????????????????????????????????????????????
	Millepora_dichotoma	????????????????????????????????????????????????????????????????????????????????????????????????????????????????????????????????????????????????????????????????
	Myrionema_S36	????????????????????????????????????????????????????????????????????????????????????????????????????????????????????????????????????????????????????????????????
	Nanomia_bijuga_OLD	????????????????????????????????????????????????????????????????????????????????????????????????????????????????????????????????????????????????????????????????
	Nemalecium_lighti	EQQDEELEVLRSIYEGDSHFKEISECCFQYMY-G---EDENKSILIEISWPETYPSVFPVVN----------------------------------------LREK---------KTERQKKEQLTKAQKRRITEKTNYKGERERGWNWVDVIRHLSQTG
	Pennaria_disticha	--------------------------------------------------------------LDVFHNSYLPDSFKEEIKNKIEEQANELLDLAMTYSLFDWMKENADDYLNRIP---------------------------------------------
	Periphylla_periphylla_OLD	ESQNEEREVLQSIYEGDPNFKEISPTCFQYKYVGE--ENEQTAFLVEIKWPQDYPEIPPLINLDLFLNSNLPDSLKEQIKSDMLQQTKDLIGTPMTYSLLDWTQENAKDIIDKIPKPKKEKKEQLTKSQKR--------KKYRLR----------LCVDT
	Physalia_physalis_OLD	EEQDEEREVLESIYEGDSCFNQVSTTCFQYKY-G---EDDIKSFVVEVSWGDRYPSEIPNINLDVFHNSYLPEDFRQEIKDELIEQAKELIDTAMTYSIFDWMREKADDYLNRIPKAKKEKKEQLTKAQKRRITEQTNYKGERERGWDWVDIVRHLSQTG
	Plumularia_S39	EQQEEELEVLRSIYEGDEGFTEINQKCFQYMY-GF-DINQKKSILLEISWPEAYPSVLPVVNLDLFHNNALPCDFKNEIQKSILEQAEDLLESAMTYSLFDWMKENFENFANRIPKTEKQKKEQLTKSQKRKITEKTNYKGERERGWDWVDVIRHLSQTG
	Podocoryna_S22	????????????????????????????????????????????????????????????????????????????????????????????????????????????????????????????????????????????????????????????????
	Podocoryna_carnea_OLD	EQQAEELEVLQSIYEGDEQFKELSPTCFQYKY-G---EEDNKSILVEISWPELYPSVLPNVSLELFHNGYLPMDFKVEIKEKILEQGNELLDCAMTYSLFDWMKENADEYLNRIPKVKKEKKEQLTKAQKRKITEQTNYKGEHERGWNWVDVVRHLSQTA
	Proboscidactyla_S13	????????????????????????????????????????????????????????????????????????????????????????????????????????????????????????????????????????????????????????????????
	Solmundaegina_nematophora	????????????????????????????????????????????????????????????????????????????????????????????????????????????????????????????????????????????????????????????????
	Staurodiscus_S19	????????????????????????????????????????????????????????????????????????????????????????????????????????????????????????????????????????????????????????????????
	Stomolophus_meleagris_OLD	EAQEEERDVLRSIYDGDESFKEISPTCFQYKY-GL--E-DDKSFLLEVSWPSGYPSDLPIINLDTFFNKNLPSELKDEIRTQLLEQAEELKDSAMTYSLFDWMNENSQQFIDKIPSKPKDKKEILTKAQKRRIADRTNFKGERERGWD------------
	Tripedalia_cystophora_OLD	????????????????????????????????????????????????????????????????????????????????????????????????????????????????????????????????????????????????????????????????
	Ventromma_halecioides	EDSSEKV------------------------------------------------------------------------------------------------------------KVEKQRKEQLTKAQKRRITERTNYKGERERGWDWVDVIRHLSQTG
	Zancleopsis_tentaculata	????????????????????????????????????????????????????????????????????????????????????????????????????????????????????????????????????????????????????????????????
[Source of sequence data: ./OG0005142.aligned.FAA-gb]

	Abylopsis_tetragona_OLD	LVLVLGDLHIPHRKSGLPAKFKKLLVPGKIQHILCTGNLCTKESYDYLKTLANDVHVVRGDMDDNI--TYPEQKVVTVGPFKIGLCHGHQIVPWGDPESLAMVQRQLDVDILITGHTHRFEAYEHESKFYVNPGSASGAYNPLDMT--IVPSFVLMDIQAGNMVAYVYQLHGDDVKVDRIEYKK
	Aegina_citrea_OLD	--------------------------------------------------------VVRGDFDENI--TYPEQKVVTVGPFKIGLCHGHQIVPWGDPESLSMVQRQLDVDILITGHTHRFEAYEHENKFYVNPGSASGAYNPLDLN--IVPSFVLMDIQAGTVVAYVYQLHEDDVKVDRIEYKK
	Agalma_elegans_OLD	LVLVLGDLHIPHRKSGLPAKFKKLLVPGKIQHILCTGNLCTKESYDYLKTLANDVHVVRGDMDDNI--TYPEQKVVTVGPFKIGLCHGHQIVPWGDPESLAMVQRQLDVDILITGHTHRFEAYEHEGKFYVNPGSASGAYNPLDLS--IVPSFVLMDIQAGNMVAYVYQLHGDDVKVDRIEYKK
	Aglaophenia_kelp	LVLVLGDLHIPHRKSGLPAKFKKLLVPGKIQHILCTGNLCTKESFDYLKTLASDVHVVRGDFEDNI--TYPEQKVVHVGPFKIGLCHGHQIVPWGDPESLAMVQRQLDVDILI-----------------------------------------------------------------------
	Aglaura_hemistoma	-----------------------------------------KESYDYLKTLASDVHVVRGDFDDNI--AYPEQKVVVVGPFKIGLCHGHQIVPWGDAESLSMVQ--------------------------------------------------------------------------------
	Alatina_alata_OLD	LVLVLGDLHIPHRTSGLPAKFKKLLVPGKIQHILCTGNLCTKESYDYLKTLASDVHVVRGDFDENL--SYPEQKVVAVGQFKIGICHGHQIVPWGDQESLAMVQRQLDVDILISGHTHKFEAYEHEGKFYINPGSATGAYNPLDLT--VIPSFVLMDIQSSTVVTYVYQLQGDDVKVDRIEYKR
	Athorybia_rosacea	????????????????????????????????????????????????????????????????????????????????????????????????????????????????????????????????????????????????????????????????????????????????????????
	Atolla_vanhoeffeni_OLD	LVLVLGDTHIPHRKSGLPPKFKKLLVPGKIQHILCTGNLCTKESYDYLKTLASDVHVVRGDFDENL--SYPEQKVVTVGQFKIGICHGHQIVPWGDPESLAMVQRQLDVDILITGHTHKFEAYEHEGQFYINPGSASGAYNPLELN--VIPSFVLMDIQSTTVVTYVYQLQGDDVKVDRIEYKK
	Aurelia_aurita_Dave_OLD	LVLVLGDLHIPHRKSSLPNKFKKLLVPGKIQHILCTGNLCTKESYDYLKTLASDVHVVRGDFDENL--SYPEQKVVTVGQFKIGICHGHQIVPWGDPESLSMVQRQLDVDILITGQTHKFEAYEHEGKFYINPGSATGGYHPLEMN--IVPSFVLMDIQSTTVVTYVYQLHADDVKVDRIEYKK
	Calvadosia_cruxmelitensis_OLD	LVLVLGDLHIPHRKSGLPAKFKKLLVPGKIQHILCTGNICTKDSYDYLKTLASDVHVVRGDFDENI--SYPEQKVVSVGQFRIGLCHGHQIVPWGDQESLAMVQRQLDVDILITGHTHKFEAYEHEGRFYINPGSATGAYNPLDLQ--VVPSFVLMDIQQSNVVTYVYQLHADDVKVDRIEYKK
	Cassiopea_OLD	LVLVLGDLHIPHRKSNLPSKFKKLLVPGKIQHILCTGNLCTKESYDYLKSLASDVHVVRGDFDENL--SYPEQKVVTVGQFKIGLCHGHQIVPWGDPESLSMVQRQLDVDILITGHTHKFEAYEHEGKFYINPGSATGAYNPLEID--PVPSFVLMDIQSTTVVTYVYQLYA-DVKVERIEYKK
	Chrysaora_chesapeaki_Bayha	-------------------------VPGKIQHILCTGNLCTKESYDYLKTLASDVHVVRGDFDEV----------------------------------L-------------------FEAYEHEGKFYINPGSATGAYNPLEL--------VL-----------------------------
	Clytia_hemisphaerica_OLD	????????????????????????????????????????????????????????????????????????????????????????????????????????????????????????????????????????????????????????????????????????????????????????
	Craseoa_lathetica_OLD	--------------------------------ILCTGNLCTKESYDYLKTLANDVHVVRGDMDDNI--TYPEQKVVTVGPFKIGLCHGHQIVPWGDPESLAMVQRQLDVDILITGHTHRFEAYEHEGKFYVNPGSASGAYNPLDIN--IVPSFVLMDIQAGNMVAYVYQLHGDDVKVDRIEYKK
	Craspedacusta_sowerbyi_OLD	LVLVLGDLHVPHRQSGLPTKFKKLLVPGKIQHILCTGNLCTKESYDYLKTLASDVHVVRGDFDDNI--AYPEQKVVTVGPFKIGLCHGHQIVPWGDPESLSMVQRQLDVDILITGHTHRFEAYEHEGKFYVNPGSATGAYNPLDLN--IVPSFVLMDIQAGTVVAYVYQLNGDDVKVERIEYKK
	Craterolophus_convolvulus_OLD	LVLVLGDLHIPHRKSGLPAKFKKLLVPGKIQHILCTGNICTKDSYDYLKTLASDVHVVRGDFDENI--SYPEQKVVSVGQFRIGLCHGHQIVPWGDQESLAMVQRQLDVDILITGHTHKFEAYEHEGRFYINPGSATGAYNPLDLQ--VVPSFVLMDIQQSNVVTYVYQLHADDVKVDRIEYKK
	Cyanea_capillata_OLD	????????????????????????????????????????????????????????????????????????????????????????????????????????????????????????????????????????????????????????????????????????????????????????
	Dynamena_crisioides	-----------------------MVVPGKIQHILCTGNLCTKESYDYFKTLASDVHVVRGDFEENINITYPEQKVVNVGPFRIGLCHGHQIVPWGDPESLAMVVPGKIQHILCTGNLCTKESYDYRGDFEEN----------------IVPSFVLMDIQAGTVVAYVYQLHGDDVKVDRIEYKK
	Ectopleura_larynx_OLD	LVLVLGDLHIPHRKSGLPAKFKKLLVPGKIQHILCTGNLCTKESYDYLKTLASDVHVVRGDFEEHI--AYPEQKVVTVGPFRIGLCHGHQIVPWGDPESLAMVQRQLDVDILITGHTHKFEAYEHDGKFYVNPGSASGAYNPLETTEKTVPSFVLMDIQAGTVVAYVYKLHADDVKVDRIEYKK
	Haliclystus_auricula	-----------------------LQVPGKIQHILCTGNICTKDSYDYLKTLASDVHVVRGDFDENI--SYPEQKVVSVGQFRIGLCHGHQIVPWGDQESLAMVQRQLDVDILITGHTHKFEAYEHEGRFYINPGSATGAYNPLDL--------VL-----------------------------
	Hydra_magnipapillata_OLD	LVLVLGDLHIPYRKSGLPAKFKKLLVPGKIQHILCTGNLCTKESYDYLKTLASDVHVVRGDFDENI--TYPEQKVVTVGPFKIGLCHGHQIVPWGDPESLAMVQRQLDVDILITGHTHRFEAFEHENKFYVNPGSASGAYNPLDLN--IVPSFVLMDIQAGIVVAYVYQLHGDDVKVDRIEYKK
	Hydra_oligactis_OLD	LVLVLGDLHIPYRKSGLPAKFKKLLVPGKIQHILCTGNLCTKESYDYLKTLASDVHVVRGDFDENI--TYPEQKVVTVGPFKIGLCHGHQIVPWGDPESLAMVQRQLDVDILITGHTHRFEAFEHENKFYVNPGSASGAYNPLDLS--IVPSFVLMDIQAGIVVAYVYQLHGDDVKVDRIEYKK
	Hydra_viridissima_OLD	????????????????????????????????????????????????????????????????????????????????????????????????????????????????????????????????????????????????????????????????????????????????????????
	Hydra_vulgaris_OLD	LVLVLGDLHIPYRKSGLPAKFKKLLVPGKIQHILCTGNLCTKESYDYLKTLASDVHVVRGDFDENI--TYPEQKVVTVGPFKIGLCHGHQIVPWGDPESLAMVQRQLDVDILITGHTHRFEAFEHENKFYVNPGSASGAYNPLDLN--IVPSFVLMDIQAGIVVAYVYQLHGDDVKVDRIEYKK
	Hydractinia_polyclina_OLD	LVLVLGDLHIPDRKSGLPNKFKKLLVPGKIQHILCTGNLCTKDSYDYLKTLASDVNIVRGDFDENI--TYPEQKVVSVGSFKIGLCHGHQIVPWGDPESLAMVQRQLGVDILISGHTHRFEAYEHEGKFYVNPGSATGAYNALDSN--VVPSFVLMDIQSGTVVAYVYQLHGDDVKVDRIEYKK
	Hydractinia_symbiolongicarpus_OLD	LVLVLGDLHIPDRKSGLPNKFKKLLVPGKIQHILCTGNLCTKDSYDYLKTLASDVNIVRGDFDENI--TYPEQKVVSVGSFKIGLCHGHQIVPWGDPESLAMVQRQLGVDILISGHTHRFEAYEHEGKFYVNPGSATGAYNALDSN--VVPSFVLMDIQSGTVVAYVYQLHGDDVKVDRIEYKK
	Merga_violacea	-------------------------VPGKIQHILCTGNLCTKESYDYLKTLASDVHVVRGDFDE------------------------------------------------------------------------------------------------------------------------
	Millepora_dichotoma	????????????????????????????????????????????????????????????????????????????????????????????????????????????????????????????????????????????????????????????????????????????????????????
	Myrionema_S36	-------------------------VPGKIQHILCTGNLCTKESFDYLKTLASDVHVVRGDFEENV--TYPEQKVVTVGAFKIGLCHGHQIVPWGDPESLAMVQRQLDVDILITGHTHR-----------------------------------------------------------------
	Nanomia_bijuga_OLD	LVLVLGDMHIPHRKSGLPAKFKKLLVPGKIQHILCTGNLCTKESYDYLKTLANDVHVVRGDMDDNI--TYPEQKVVTVGPFKIGLCHGHQIVPWGDPESLAMVQRQLDVDILITGHTHRFEAYEHEGKFYINPGSASGAYNPLDLK--IVPSFVLMDIQAGNMVAYVYQLHGDDVKVDRIEYKK
	Nemalecium_lighti	-------------------------VPGKIQHILCTGNLCTKESYDYLKTLASDVHVVRGDFEDNT--TYPEQKVVTVGPFRIGLCHGHQIVPWGDPESLAMVQRQLDVDILITGHTHRFEAYEHEGKFYVNPGSATGAYNPLDLN--IVPSFVLMDIQAGTVVAYVYQLHGDDVKVDRIEYKK
	Pennaria_disticha	-------------------------VPGKIQHILCTGNLCTKESYDYLKTLASDVHVVRGDFEEVD--VH---------------------VVRGDFEEV-------------------FEAYEHEGKFYVNPGSASGAYNPLDLN--IVPSFVLMDIQAGTVVAYVYQLHGDDVKVDRIEYKK
	Periphylla_periphylla_OLD	LVLVLGDTHIPHRKSGLPPKFKKLLVPGKIQHILCTGNLCTKESYDYLKTLASDVHVVRGDFDENL--SYPEQKVVTVGQFKIGICHGHQIVPWGDPESLAMVQRQLDVDILITGHTHKFEAYEHEGKFYINPGSATGAYNPLEMN--VIPSFVLMDIQSTTVVTYVYQLQGDDVKVDRIEYKK
	Physalia_physalis_OLD	LVLVLGDLHIPHRKSGLPSKFKKLLVPGKIQHILCTGNLCTKESYDYLKTLANDVHVVRGDMDDNI--TYPEQKVVTVGPFKIGLCHGHQIVPWGDPESLAMVQRQLDVDILITGHTHRFEAYEHEGKFYVNPGSASGAYNPLDIN--IVPSFVLMDIQAGNMVAYVYQLHGDDVKVDRIEYKK
	Plumularia_S39	--------------------FYLFQVPGKIQHILCTGNLCTKESFDYLKTLASDVHVVRGDFEDNI--TYPEQKVVTVGPFRIGLCHGHQIVPWGDPESLAMVQRQLDVDILITGHTHRFEAYEHEGKFYVNPGSATGAYNPLDLN--IVPSFVLMDIQAATVVAYVYQLQGDDVKVDRIEYKK
	Podocoryna_S22	????????????????????????????????????????????????????????????????????????????????????????????????????????????????????????????????????????????????????????????????????????????????????????
	Podocoryna_carnea_OLD	LVLVLGDLHIPDRKSGLPNKFKKLLVPGKIQHILCTGNLCTKDSYDYLKTLASDVNIVRGDFDENI--TYPEQKVVTVGSFKIGLCHGHQIVPWGDPESLAMVQRQLGVDILISGHTHRFEAYEHEGKFYVNPGSATGSYNALDPN--VVPSFVLMDIQSGTVVAYVYQLHGDDVKVDRIEYKK
	Proboscidactyla_S13	????????????????????????????????????????????????????????????????????????????????????????????????????????????????????????????????????????????????????????????????????????????????????????
	Solmundaegina_nematophora	????????????????????????????????????????????????????????????????????????????????????????????????????????????????????????????????????????????????????????????????????????????????????????
	Staurodiscus_S19	-------------------------VPGKIQHILCTGNLCTKESYDYLKTLASDVHVVRGDFEENI--TYPEQKVVTVGPFRIGLCHGHQIVPWGDPESLAMVR--------------------------------------------------------------------------------
	Stomolophus_meleagris_OLD	LVLVLGDLHIPHRKSGLPPKFKKLLVPGKIQHVLCTGNLCTKESYDYMKTLASDVHIVRGDFDENL--LYPEQKVVTVGQFKIGLCHGHQIVPWGDPESLSMVQRQLDVDILITGQTHKLEAYEHEGKFYINPGSATGAYHPLDMS--IVPSFVLMDIQSTTVVTYVYQLRADDVKVDRIEYKK
	Tripedalia_cystophora_OLD	LVLVLGDLHIPHRKSGLPAKFKKLLVPGKIQHILCTGNLCTKESYDYLKTLASDVHVVRGDFDEIV--TYPEQKVVTVGQFK----NWH--LSWTSDSTMGRSRK-----------------------------SSNG----------PAPA--------------------------------
	Ventromma_halecioides	-------------------------------------------------------------FN-NI--TYPEQKVVTVGPFRIGLCHGHQIVPWGDPESLAMVR--------------------------------------------------------------------------------
	Zancleopsis_tentaculata	????????????????????????????????????????????????????????????????????????????????????????????????????????????????????????????????????????????????????????????????????????????????????????
[Source of sequence data: ./OG0005147.aligned.FAA-gb]

	Abylopsis_tetragona_OLD	LAMWDVGHCDPKRCTGRKLLKHGLLKTLQLNTRFNGIVLSPMATGYVSKSDSEIVRKFGCAVIDCSWNMLEATPFSKMRSYYPRLLPYLLAANPVNYGKPS-KLSCVEAFAAALYITG-FSECSEVVLSKFKWGHNFIDLNRELLDKYCECENEKEIREVEAEWMRKCEAEYQALRETD-MMNTD--HKDGFNPNHSTNLLEVFDRFGN
	Aegina_citrea_OLD	LAMWDLGHCDPKRCTGRKLQRYGLVKTLRLNHRFNGIVLSPIGTKYVSQADRPIVEQTGIAVIDCSWAKLDSTPFSKMKCGNPRLLPRLLAANPVNYGRPF-KLSCVEAIAATLY----------------------------------------------------------------------------------------------
	Agalma_elegans_OLD	LAMWDVGHCDPKRCTGRKLQRHGIIKTLQLNNHFNGIVLSPMATKYVSKSDCSIVGESGCAVIDCSWAQLEITPFDKMKTYYPRLLPYLLAANPVNYGKPF-KLSCVEAFAAALYITG-FPEYSQILLAKFKWGPNFLDLNRDLLDKYSDCETDSEIRKIEKDWVEKCEIEYNAVKETD-MTKIDMEHEGVFNPNHSSNLLEILDKFGN
	Aglaophenia_kelp	----DLGHCDPKRCTGRKLQRFGVVKPLRLNTKFNGLVLSPKGTKYVSRADRDIVLEYGAAVIDCSWAMLDSTPFSKMKCHHPRLLPHMLAANPVNYGKPF-KLSCVEAFAATLIIVGQF----------------------------------------------VCHSSISVF----------------------------------
	Aglaura_hemistoma	?????????????????????????????????????????????????????????????????????????????????????????????????????????????????????????????????????????????????????????????????????????????????????????????????????????????????
	Alatina_alata_OLD	?????????????????????????????????????????????????????????????????????????????????????????????????????????????????????????????????????????????????????????????????????????????????????????????????????????????????
	Athorybia_rosacea	?????????????????????????????????????????????????????????????????????????????????????????????????????????????????????????????????????????????????????????????????????????????????????????????????????????????????
	Atolla_vanhoeffeni_OLD	?????????????????????????????????????????????????????????????????????????????????????????????????????????????????????????????????????????????????????????????????????????????????????????????????????????????????
	Aurelia_aurita_Dave_OLD	?????????????????????????????????????????????????????????????????????????????????????????????????????????????????????????????????????????????????????????????????????????????????????????????????????????????????
	Calvadosia_cruxmelitensis_OLD	--MWDLEHCDPKKCSGRKLSRLGFLRVLRLNQRFSGIVLSPMGSTYVSNSDRSIVEQNGVCVVDCSWAKLEETPFGKMRGKFPRLLPHLIAANPINYGRPS-KLSCVEAIAATFFITG-FEELGDKILKPFKWGKTFFNLNRELLTLYAGCETDSDVRRCEQDWLEKCDREMTENRDLD-MTTIDPTQE-HFNPNHAPQY-ETREEVDN
	Cassiopea_OLD	?????????????????????????????????????????????????????????????????????????????????????????????????????????????????????????????????????????????????????????????????????????????????????????????????????????????????
	Chrysaora_chesapeaki_Bayha	?????????????????????????????????????????????????????????????????????????????????????????????????????????????????????????????????????????????????????????????????????????????????????????????????????????????????
	Clytia_hemisphaerica_OLD	LAMWDMGHCDPKRCTGRKLQRYGLLTALRLNQRFNGIVLSPIGTKYVSKADRHLVLQHGSAVIDCSWAQLDQTPFNKMKCSNPRLLPHLLAANPVNYGKPF-KLSCVEAFAATLYLVG-FKEYGEQILSRFKWGLHFFELNRELLDLYEGCDTEAEVRQVERDWLEKCEAEYQAVKKTD-MMSIDMDLEGGFNPNRSANLL--------
	Craseoa_lathetica_OLD	CGIWVI--VTQKKCTGRKLQRHGIVYSLQLNNRFSGIVLSPMASNYVSKSDSSVVQKYGCAVIDCSWNQLESTPFNKMKSYYPRLLPYLLAANPVNYGKPS-KLSCVEAFAAALYITG-FPEYSDIVLSKFKWGHNFIDLNRELLEKYSCCETESEICETEKDWVKKCEAEYEAVKETD-MMNIDMGCEGVFNPNHTSSLLEVLDRFGN
	Craspedacusta_sowerbyi_OLD	LAMWDLGHCDPKRCTGRRLQRYNIVKPLRLSSRFNGIVLSPVGTQYVSHSDRDIVMQHGIAVIDCSWAQLESTPFDKMKSGNPRLLPHMLAANPVNYGRPF-KLSCVEAFAATFFIVG-FENLGDILLSKFKWGSVFFDLNREILTKYVGCETDADVRIAEKEYLDRCEEEYQSMKGVDMMAAADLEDSACFNPNRSSNFVESSEEFG-
	Craterolophus_convolvulus_OLD	?????????????????????????????????????????????????????????????????????????????????????????????????????????????????????????????????????????????????????????????????????????????????????????????????????????????????
	Cyanea_capillata_OLD	?????????????????????????????????????????????????????????????????????????????????????????????????????????????????????????????????????????????????????????????????????????????????????????????????????????????????
	Dynamena_crisioides	------GHCDPKRCTGRKLQRYGIVKPLRLNHRFNGVVLSPMGTKYVSRADRGIILEHGAAVIDCSWAMLESTPFSKMKCSHPRLLPHLLAANPVNYGKPF-KLSCVEAFAATLFIIG-------------------------------------------------------------------------------------------
	Ectopleura_larynx_OLD	LAMWDLGHCDPKRCTGRKLTRHGAVKLLRLNQRFNGIVLSPIGTKYVSRGDRELVLEHGSAVIDCSWARLDSTPFDKMKCHHPRLLPHLLAANPVNYGKPF-KLSCVEAFAATLYLVG-MEEAGEKLLSRFKWGPNFFHLNRELLDLYSECESESDVRACEKKWLDKCEAEYQAIKNTD-MENIDMNVK-GFNPNHMSNLLEVLDKFGN
	Haliclystus_auricula	?????????????????????????????????????????????????????????????????????????????????????????????????????????????????????????????????????????????????????????????????????????????????????????????????????????????????
	Hydra_magnipapillata_OLD	LAMWDLGHCDPKRCTGRKLQRLELLKLLRLNHRFNGIVLSPIGQKYVSKADYAIVLNHGVAVIDCSWAKLDSTPFDKMKCNNPRLLPHLLAANPVNYGKPF-KLSCVEAFAATLFIIG-FRDFGENLLERFKWGPNFFHLNRELLEMYSACGTDEEVRICEKNWLEKCEAEYQSIKNTD-MEYIDMSLTEGFNPNRASNLLEELDRFGN
	Hydra_oligactis_OLD	--------------------------------------------------------------------------------------------------------------------------------------------------MYSECSTEEEVRICEKKWLDKCEAEYQSIKNAD-MEFIDMSLTQGFNPNRASNLLEQLDKFGN
	Hydra_viridissima_OLD	-----------------------------------------------------------------------------------------SAANPVNYGRPISKLSCVEAFAATLYIIG-FKDFGEILLQRFKWGPNFFSLNRELLEMYSACNTDSEVRSCEKKWLEKCESEYQAIKNTD-MEFIDMNLTEGFNPNRASALL--------
	Hydra_vulgaris_OLD	LAMWDLGHCDPKRCTGRKLQRLELLKLLRLNHRFNGIVLSPIGQKYVSKADYAIVLNHGVAVIDCSWAKLDSTPFDKMKCNNPRLLPHLLAANPVNYGKPF-KLSCVEAFAATLFIIG-FRDFGENLLERFKWGPNFFHLNRELLEMYSACGTDEEVRICEKNWLEKCEAEYQSIKNTD-MEYIDMSLTEGFNPNRASNLLEELDRFGN
	Hydractinia_polyclina_OLD	LAMWDLGHCDPKKCSGRKLQRHGVVKPLRLNHRFNGVVLSPVGKKYVSKADRDIIIEQGSAVIDCSWAKLDSTPFSKMKCGNPRLLPHLLAANPVNYGKPF-KLSCVEAFAATLFIVG-FKEYGDMLLERFKWGPNFYLLNQELLELYSSCDTEKEVRTVEKQWLDKCEAEYQVVQSTD-MTNIDMTLEEGFNPNRTSNLLEELDKFGN
	Hydractinia_symbiolongicarpus_OLD	LAMWDLGHCDPKKCSGRKLQRHGVVKPLRLNHRFNGVVLSPVGKKYVSKADRDIIIEQGSAVIDCSWAKLDSTPFSKMKCGNPRLLPHLLAANPVNYGKPF-KLSCVEAFAATLFIVG-FKEYGDLLLERFKWGPNFYLLNQELLELYSSCDTEKEVRTVEKQWLDKCEAEYQVVQSTD-MTNIDMTLEEGFNPNRASNLLEELDKFGN
	Merga_violacea	?????????????????????????????????????????????????????????????????????????????????????????????????????????????????????????????????????????????????????????????????????????????????????????????????????????????????
	Millepora_dichotoma	?????????????????????????????????????????????????????????????????????????????????????????????????????????????????????????????????????????????????????????????????????????????????????????????????????????????????
	Myrionema_S36	?????????????????????????????????????????????????????????????????????????????????????????????????????????????????????????????????????????????????????????????????????????????????????????????????????????????????
	Nanomia_bijuga_OLD	LAMWDVGHCDPKRCTGRKLQRFGIIKTLQLNARFNGIVLSPMATKYVSRSDSSIVGEGGCAVIDCSWAQLEITPFDKMKTYYPRLLPYLIAANPVNYGKPS-KLSCVEAFAAALYMTG-FSKYATIMLAKFKWGLNFLDLNRDLLEIYSNCESDADIRVAEKEWVEKCEAEYNAIKETD-MTKIDLEHEGTFNPNHASNLLEITDKFGN
	Nemalecium_lighti	?????????????????????????????????????????????????????????????????????????????????????????????????????????????????????????????????????????????????????????????????????????????????????????????????????????????????
	Pennaria_disticha	?????????????????????????????????????????????????????????????????????????????????????????????????????????????????????????????????????????????????????????????????????????????????????????????????????????????????
	Periphylla_periphylla_OLD	?????????????????????????????????????????????????????????????????????????????????????????????????????????????????????????????????????????????????????????????????????????????????????????????????????????????????
	Physalia_physalis_OLD	LAMWDLGHCDPKRCTGRKLQRYGVVKPLRLNHRFNGLVLSPFGTKYVSKSDQVIVNESGCAVIDCSWAQLESTPFNKMKSYYPRLLPYLLAANPVNYGRPF-KLSCVEAFAATLYITG-YQEYSEMLLSKFKWGPNFIDLNRDLLETYSTCETDGDIRNAEKYWMDKFEADYNAVKETD-MGDIDLNVEGIFNPNRASNLLELLDKFGN
	Plumularia_S39	----DLGHCDPKRCTGRKLQRFGLLKALRLNHRFNGIVLSPMGTKYVSRADQSIIAEHGLAVIDCSWAMLESTPFNKMKCYYPRLLPHLLAANPVNYGKPF-KLSCVEAFAATLVIVG-------------------------------------------------------------------------------------------
	Podocoryna_S22	?????????????????????????????????????????????????????????????????????????????????????????????????????????????????????????????????????????????????????????????????????????????????????????????????????????????????
	Podocoryna_carnea_OLD	LAMWDLGHCDPKKCSGRKLQRHGMVKPLRLNQRFNGLVLSPIGTKYVSKADHDTIVEHGSAVIDCSWAKIESTPFGKMKCGNPRLLPHLLAANPINYGKPF-KLSCVEAFAATMYIVG-FKEYGEMLLQRFKWGPNFFLLNQELLDLYSSCETEKEVRNIEKEWLEKCEAEYQSVQSTD-MTDIDMNLE-GFNPNRASNLLEELDKFGN
	Proboscidactyla_S13	?????????????????????????????????????????????????????????????????????????????????????????????????????????????????????????????????????????????????????????????????????????????????????????????????????????????????
	Solmundaegina_nematophora	?????????????????????????????????????????????????????????????????????????????????????????????????????????????????????????????????????????????????????????????????????????????????????????????????????????????????
	Staurodiscus_S19	?????????????????????????????????????????????????????????????????????????????????????????????????????????????????????????????????????????????????????????????????????????????????????????????????????????????????
	Stomolophus_meleagris_OLD	?????????????????????????????????????????????????????????????????????????????????????????????????????????????????????????????????????????????????????????????????????????????????????????????????????????????????
	Tripedalia_cystophora_OLD	?????????????????????????????????????????????????????????????????????????????????????????????????????????????????????????????????????????????????????????????????????????????????????????????????????????????????
	Ventromma_halecioides	?????????????????????????????????????????????????????????????????????????????????????????????????????????????????????????????????????????????????????????????????????????????????????????????????????????????????
	Zancleopsis_tentaculata	?????????????????????????????????????????????????????????????????????????????????????????????????????????????????????????????????????????????????????????????????????????????????????????????????????????????????
[Source of sequence data: ./OG0005151.aligned.FAA-gb]

	Abylopsis_tetragona_OLD	MS--CHVCAIKYNWRKKEQECRNCKKSVCKDCLKSKIVIPKFGADA-IVVCTKCDKK-LRARLDKLKIESKFRSVAGRFIKTKPKLTETEEVNQLLDEVNGVVNIDERRLMILKGIDPSEDEDEAVGRIMQKELPWCCICNADAAFRCHGCEGDLFCNRCFR
	Aegina_citrea_OLD	MS--CFSCSQKYGFFRKEFDCKNCRKSFCSECLKWKVPIPRLGNSE-QMVCKTCDAA-IQERLDNLKIVKRFADTAGRILKPEVKLTEAQQIEQLLQETNEEVEIDERRLRVLQGEDPSVDEYEAVMRTVKEELPWCCICNANAALRCHDCDDDLYCKRCFK
	Agalma_elegans_OLD	MS--CFNCAAKFNWRRKELECKNCHKAVCKDCLNKKLVIPKFGPNE-TLVCTKCDVE-LRGRLNQLKVEEKFHSVTGRIITPQPKLTENEEVLKLLEQTGAQVNLDEQRLLKLKGIDPSEDECEAIEKIMKEELPWCCICNDDASIRCHDCDDDLYCRRCFR
	Aglaophenia_kelp	??????????????????????????????????????????????????????????????????????????????????????????????????????????????????????????????????????????????????????????????????
	Aglaura_hemistoma	??????????????????????????????????????????????????????????????????????????????????????????????????????????????????????????????????????????????????????????????????
	Alatina_alata_OLD	MS-RCYQCTAKFGFFRKEYDCKGCGKAFCYSCLTYKAVVPKSGNKE-QPVCKDCDAE-LRDRLKNLKIADRFKDLTGRILTPKPKLTETEEIAQLLERAQAEANLDERRLLNLQGIDPSEDESEITANILREELPWCCICNADASVRCRGCDDDLYCKRCFK
	Athorybia_rosacea	??????????????????????????????????????????????????????????????????????????????????????????????????????????????????????????????????????????????????????????????????
	Atolla_vanhoeffeni_OLD	MS-RCFTCASKFGIFKREHSCKSCGKSVCSSCLTYKLFIEKYGDKE-QSVCRSCDAV-IRERLSKLKIADRLANLSGRILTPQPKLSEQEEINKLLQQVTAEVGLDEARLLKVKGIYPD-DEFEATAKVIKDELPWCCICNDDAMVRCHGCDDDLYCKRCFR
	Aurelia_aurita_Dave_OLD	------------------------------------------------------------------------------ILTPQPKLSEQEEINQLMEAALAEAKLDEDRLLRLKGIDPSEDEIESTAKAVREELPWCCICNSDASLRCHGCDDDLYCKRCYR
	Calvadosia_cruxmelitensis_OLD	MPTHCFGCSQKIGRFSKQKDCPGCKKIHCSKCLKFKS--PAGGD---AIVCKVCDEG-LKKRLDDVRVEERFTNLTGRLLKPQPKLTEEEQIQNLLKQTHEVAAIDERRLLKLKGSEKSDDEETATAKIVSEELPWCCLCNDDAVLRCLDCDDDLYCRKCFR
	Cassiopea_OLD	MS-ICFGCGSKFGFFKKEYACSVCCRLHCHKCLREDILLSS-GKVK-KEVCRRCDAE-IRQRLEKLKVHEQFRNLTGRILSPQQKLTEQEEIAQLMESAIAEAKLDEDRLLKLKGIDP--------------------------------------------
	Chrysaora_chesapeaki_Bayha	??????????????????????????????????????????????????????????????????????????????????????????????????????????????????????????????????????????????????????????????????
	Clytia_hemisphaerica_OLD	MS--CFTCTSKFSWRKREHGCPNCGKAFCKDCLNYTASVKRLGGKQ-TNVCVDCDAA-IKERLEKLKLHQRFNNLAGRILQPQPRLTEEEQMLQLMKETQDEVKLDEDRFYKLKDQDPSEDEDEAMKKILR-------------------------------
	Craseoa_lathetica_OLD	-------------RRKKELECKNCKKSVCKECLTNKVVIPKLGAQE-TLVCTNCDVR-LRERLDKLKIEAKFHEVTGRVNSSQPKLTEAEEVLKLLEQTHQEVNIDERRLLKLKGLDPSENEDEAIDKIMKKELPWCCICNEDAVVRCHGCDDDLYCNRCFR
	Craspedacusta_sowerbyi_OLD	MS--CFTCAAKFGLLRKEHGCNSCGKAFCSDCLKYKAVIRQKGCVK-ESVCQDCDDI-IRVRLDKLKIAAKFTEITGHVLTPKPKLTEAEEVQALLQRTEKEVQIDEERLLSLKGIDPSDEDYDSVSQLVKEELPWCCICNADAQLRCRDCDDDLYCRRCFK
	Craterolophus_convolvulus_OLD	??????????????????????????????????????????????????????????????????????????????????????????????????????????????????????????????????????????????????????????????????
	Cyanea_capillata_OLD	??????????????????????????????????????????????????????????????????????????????????????????????????????????????????????????????????????????????????????????????????
	Dynamena_crisioides	-----------------------------------------------------------------------------------------------------------------------------------KELPWCCICNEDATVRCHDCDDDLYCKRCFR
	Ectopleura_larynx_OLD	MS--CYSCTENFGWRRKEYDCKKCKKAFCKDCLRQ----TSIGGKENQDVCIQCQPVSINPRDTKLQLNDRFTKVFGQINTPRVQKTEVEQVSDLIDQLQAEVKLDEARIMKLRAIDPDEDESEQIAKLIKEELPWCCICNDDAVVRCRNCDDDLYCKKCFR
	Haliclystus_auricula	??????????????????????????????????????????????????????????????????????????????????????????????????????????????????????????????????????????????????????????????????
	Hydra_magnipapillata_OLD	MS--CFACAAKFSWTKKEFDCKYCHKVFCKDCLK-----EVPGSQK-ENGCKKCDFL-IKMRLSKLKIAEKFSSVYGR----------------------------ENRLLKLKGVDP-----GQYRSNLK-----------------YPSLPSLYS-----
	Hydra_oligactis_OLD	-------------------------------------------------------------------IAEKFSSVYGRVFPNQVKKTETEKINDLLEQVKDELNLEENRLLKLKGVDTSSDGEEQIERYIKDELPWCVICNKDASVRCYDCDNDLYCKKCFR
	Hydra_viridissima_OLD	MS--CFACTEKFSWIKKELDCKYCHKAFCKDCLK-----DVFG----KDVCNKCDFH-IKMRLNKLKVEEKFSSVYGR-FPNRVKKSECEEIKDL-------------------------------------------------------------------
	Hydra_vulgaris_OLD	MS--CFACAAKFSWTKKEFDCKYCHKVFCKDCLK-----EVPGSQK-ENGCKKCDFL-IKMRLSKLKIAEKFSSVYGRIFPNQVKKTDNEKIKDLLQQVKDELIMEENRLLKLKGVDP--DEEEQVEKYIKDELPWCIICNKDASVRCYDCDDDLYCKKCFR
	Hydractinia_polyclina_OLD	MS--CYTCQSKFNWRKKELGCKSCGKAFCKDCLKQKINVPKLG-TE-ELVCNKCDDA-LKDRLKRLKIHQRFQQLTGRILTPQKKLTETEEIANLLKQTQEEVGIDEERFLRLKGIDPSEDEFETTKRVIKEELPRCCICNNDATIRCHDCDDDLYCRRCFR
	Hydractinia_symbiolongicarpus_OLD	MS--CYTCQSKFNWRKKELGCKSCGKAFCKDCLKQKINVPKLG-TE-ELVCNKCDDA-IKERLKRLKIHQRFQQLTGRILTPQKKLTETEEIANLLKQTQEEVGIDEERFLRLKGIDPSEDEYEATKRVIKEELPWCCICNNDATIRCHDCDDDLYCRRCFR
	Merga_violacea	??????????????????????????????????????????????????????????????????????????????????????????????????????????????????????????????????????????????????????????????????
	Millepora_dichotoma	??????????????????????????????????????????????????????????????????????????????????????????????????????????????????????????????????????????????????????????????????
	Myrionema_S36	??????????????????????????????????????????????????????????????????????????????????????????????????????????????????????????????????????????????????????????????????
	Nanomia_bijuga_OLD	MS--CFICATKFNWRRKELDCKNCQKAVCKQCLSQKLVIPKFGPKE-IPVCIKCDAK-LRERLNQLKIEEKFQNVAGRVLTPLPKLTEAEEIHKLLEQSNAQVELDEKRLFKLKGEDPSEDEDKAIDKIMKEELPWCCICNDDASIRCHDCDEDLYCGRCFK
	Nemalecium_lighti	--------------------------------------------------------------------SLRYAN---------------------------------------------------------EELPWCCICNEDAVLRCHDCDDDLYCKRCFK
	Pennaria_disticha	-----------------------------------------------------------------------YVN---------------------------------------------------------EELPWCCICNNDAIVRCHDCDDDLYCKTCFR
	Periphylla_periphylla_OLD	??????????????????????????????????????????????????????????????????????????????????????????????????????????????????????????????????????????????????????????????????
	Physalia_physalis_OLD	MS--CYICATNFGWLKKELECKVCRKSICKDCLTGK------GDNQQLAACSNCDAK-LRERLNQLQKNMVFKGAAHEINTPRPKLTEAEEVLMLLEQTKEEVSIDEQRLLKLQGIGPSEDESEAAEKLIQEELPW--------------------------
	Plumularia_S39	-----------------------------------------------------------------------------------------------------------------------------------KELPWCCICNEDASTRCHDCDDDLYCKRCFR
	Podocoryna_S22	??????????????????????????????????????????????????????????????????????????????????????????????????????????????????????????????????????????????????????????????????
	Podocoryna_carnea_OLD	MS--CYTCQSKFTWRKKELGCQSCGKAFCKDCLKHKIFVPKLK-SE-EHVCNNCDVV-ISARLKKLKIHKKFQQVTGRILTPQKKLTEAEEIANLLKQTQEEVGIDEDRLSKLKGIDPSEDEYEATKRVLKEELPWCCICNADATLRCHDCDDDLYCRRCFR
	Proboscidactyla_S13	??????????????????????????????????????????????????????????????????????????????????????????????????????????????????????????????????????????????????????????????????
	Solmundaegina_nematophora	??????????????????????????????????????????????????????????????????????????????????????????????????????????????????????????????????????????????????????????????????
	Staurodiscus_S19	??????????????????????????????????????????????????????????????????????????????????????????????????????????????????????????????????????????????????????????????????
	Stomolophus_meleagris_OLD	MS-YCFGCGSNFSFFKKEHSCTRCGRLHCSKCLIKKVVLPS-SEVA-HDICKRCDLE-IRQRLDRL-INEKFALLTGKILAPRPKLSDEEEVKRLMESAMAEASLEEDRLLKLKGVDPSEDEGEATAKVVKNELH---------------------------
	Tripedalia_cystophora_OLD	??????????????????????????????????????????????????????????????????????????????????????????????????????????????????????????????????????????????????????????????????
	Ventromma_halecioides	??????????????????????????????????????????????????????????????????????????????????????????????????????????????????????????????????????????????????????????????????
	Zancleopsis_tentaculata	??????????????????????????????????????????????????????????????????????????????????????????????????????????????????????????????????????????????????????????????????
[Source of sequence data: ./OG0005194.aligned.FAA-gb]

	Abylopsis_tetragona_OLD	YARSPMVKNYLWYYVDTHEMPKEIADKYEASSYDAGTEEFIEGCYEKSDWFFTQVYHSMARTFLGFFMSMTSVNGFLNRGAMFVFSESQFEKFLNISTDWKAESLLDIGAGDGKVTERVLHHFTYKYATEQSPTMQWRLQEKGFKILGIDEWAKRNDYSVITALNLLDRIDTPISFLGIILLAIVLPYSPCYEKGSSFTDPQERLPIRGDTIEEQIVSLHEDVFEPNGFEVVKFTRLPYLCEGDLHNDFFLLSDILFLL
	Aegina_citrea_OLD	???????????????????????????????????????????????????????????????????????????????????????????????????????????????????????????????????????????????????????????????????????????????????????????????????????????????????????????????????????????????????????????????????
	Agalma_elegans_OLD	YARNPIVKNYLWYFIDVHALPKHVRRKFEASSYDTGTEDFIESCYEKSDWLFTQIYHSLARMLLGFFMSMTTVNGLLHRGSMFVFSEARFRTFLNVSEDWKGESLLDIGAGDGNVTKSILHHFDKVYATEQSPTMQWRLQEKGFHVLGIEDWSKKKDYTLITALNLLDRIDHPVTFLGLILLAMVLPYNPCYETGASFTDPKEKLIIRGDTIEEQITSLHDDVFVPNGFEVVKFTRLPYLCEGDLHHDFFILTDIVFLL
	Aglaophenia_kelp	???????????????????????????????????????????????????????????????????????????????????????????????????????????????????????????????????????????????????????????????????????????????????????????????????????????????????????????????????????????????????????????????????
	Aglaura_hemistoma	???????????????????????????????????????????????????????????????????????????????????????????????????????????????????????????????????????????????????????????????????????????????????????????????????????????????????????????????????????????????????????????????????
	Alatina_alata_OLD	YVRNPMAKAMLWYQLNTQWLSESLQKKFMQSTFDRETELFLENCYEKSDYIFTQLIHAVIKTFLQYLISFTSINGLLNRGSMFVFSNEQFLKLLNFSSTTRQFSLLDIGAGDGKVTKIMAPHFCHVSVTETSPTMKWRLAEFGYQVVGIDEW-QTSTYSLVSALNVLDRVDYPSALLGTLLMAIVLPYHPCVEKAGRFDVASETLPITGETVEEQLDSLVENVLEPAGLEVLRFTKLPYLCEGDLHKDFFVLDDYIFVL
	Athorybia_rosacea	???????????????????????????????????????????????????????????????????????????????????????????????????????????????????????????????????????????????????????????????????????????????????????????????????????????????????????????????????????????????????????????????????
	Atolla_vanhoeffeni_OLD	YSKYRVIEYLLWYHLRTEILPTDLQNRFIKSEFDKETDHFLNTCHEKSEWVLTQFFHSILRTFLGIFMSVTTINGLLSRGSMFVFSHCQFKKLTNITDTWKENSLLDLGAGDGAVTRVIAGHFENIFVTEQSSTMVSRLTERGYRILGIDNW-QTQQYNVISVLNLLDRIDDPSKLLGLAIVALVLPYDPGVESGTGFRAPASKLNIHGRTVEEQITSFVYDVLFPAGFVVTSFTKVPYLCEGDLYEDFFLLDDYVFIL
	Aurelia_aurita_Dave_OLD	YARSSVTRYMLWYEINAFELPSQLRQKFVQSSMDEETEQFLAVCVEKSGWVFTQFFHSIVQVFLGFMVSMTTINGFLDRGKMFVFSNDQFKNLLDIDDSCSNRTLLDLGAGDGTVTQRMADHFKRVFVTESSSSMRMRLAQKGFTVLNIGEW-QNSQYDVISMLNLVDRIENPLQLLGIVILAIVLPYSPVVEQGSKFVPPKEKLRISGKSPEEQIRTFVMDVLEPAGFEVQKFTKLPYLCEGDLYDDYFLLYDYVFVL
	Calvadosia_cruxmelitensis_OLD	YTRNPVTRMLLWYHLERDVLSAHLADRYLPSSLDEDTHAFLTSSVEKSDAILTQLYHSFAKAILCWFTSTTTINGLLGRGSMFVFSHAQMLALTGQTQQWHFNSLLDLGAGDGKITSVVASHANEVFVTENSLSMRWRLTSRGYNVLEINAW-QDRQYDVILALNLLDRVDDGLEILGKVIVALVLPYQPCVESGSSFVPVRKRMPIRGRTIEEQINSASVDLFRPIGFSIERFTRLPYLCEGSFYRDYYVLTDIVFYL
	Cassiopea_OLD	------------------------------------------------------------------------------------------------------------------VTSVMAKYFRSVYVTESSSSMRYRLNQKGFTVMDINEW-QNSRFDFISVLNLLDRVDNPTKLLGTVLLAIVLPYSPWVEQGSKFEEPSETLAISGKSAEQQIENLIYNVLEPAGFRVVRFTKLPYLC------------------
	Chrysaora_chesapeaki_Bayha	???????????????????????????????????????????????????????????????????????????????????????????????????????????????????????????????????????????????????????????????????????????????????????????????????????????????????????????????????????????????????????????????????
	Clytia_hemisphaerica_OLD	???????????????????????????????????????????????????????????????????????????????????????????????????????????????????????????????????????????????????????????????????????????????????????????????????????????????????????????????????????????????????????????????????
	Craseoa_lathetica_OLD	YARNPIVKNYLWYYINAMELPRHIAEKYEASVYDASTEEFIESCYEKSDWFFTQVYHSIARMFLGFFMSMTTVNGFLDRGAMFVFSEARFHSFLNVTKDWKAESLLDLGAGDGKVTEHIKYHFNDIYATEQSPTMQWRLKEKGFKILEIEEWSRKKDYSVITALNLMDRIDQPIKLLGLILLAIVLPYSPCYEKGSSFTDPLQRLPITGKTIEEQIKSLHDDVFVPNGFNVVKFTRLPYLCEGDLHNDFFLLTDILFLL
	Craspedacusta_sowerbyi_OLD	-----------------------------------------MKCYEKSDWIFTQIFHNMLRFIFGFFMSMTTVNGMLNRGSMFVCSHANYRSLLDLSDGLKKESWIDLGAGDGKVTQSLLQYFTRSYATEQSPTMRWRLEEKGFQLEDIDKW-KSRQYDLITALNLIDRIDQPWQLLGMVLLAVVLPYEPCYERGTSFGPPSQRLPIQGRSIEEQIESFVYDVLYPAGFDLIRFTKVPYLCEGDLHHDFFRLTDILFVL
	Craterolophus_convolvulus_OLD	YARNPLTKMMLWYLINTDHLSSDLAKKYIASRMDNETEIFLHNCEAKSDAVLTQVYHSAAKSLLSWFVSSTTINGLLGRGSMFVFSHEQLMTLTGMAPDWHFNSLLDLGAGDGQITNVVSPHADEVFVTENSPSMRWRLTNMQFTVLEIDAW-QHRQYDVILALNLLDRVDDGLSILGRVIVALVLPYKPCVESGSSFVPVKKKLAIKGRSIEEQINSVVKKVFLPIGFAVERFTRLPYLCEGSLQRDYFILTDVVFVL
	Cyanea_capillata_OLD	???????????????????????????????????????????????????????????????????????????????????????????????????????????????????????????????????????????????????????????????????????????????????????????????????????????????????????????????????????????????????????????????????
	Dynamena_crisioides	???????????????????????????????????????????????????????????????????????????????????????????????????????????????????????????????????????????????????????????????????????????????????????????????????????????????????????????????????????????????????????????????????
	Ectopleura_larynx_OLD	YARNPIVRNYLWYNLNTASMSGTVVAKFEQACFDAGTEAFLENCYAKSDWMFTQMYHSIARIFLGWFMSMTTVNGFLDRGSMFVFSENQFRTLLAVDESWKAESLLDLGAGDGKVMHKMIDKFERKFATEQSPTMQWRLKENGFQILDIDKWQTKEEYSMITALNLLDRINDPAKLLGVVVLAVVLPYKPCFETGASFGPPGNPLKIAGRTKEEQIQSLHDTIFPAAGFKVIKFTRLPYLCEGDLHNDFFVLTDIVFVL
	Haliclystus_auricula	???????????????????????????????????????????????????????????????????????????????????????????????????????????????????????????????????????????????????????????????????????????????????????????????????????????????????????????????????????????????????????????????????
	Hydra_magnipapillata_OLD	-------------------------MAFADPVLEVQMR-------------------------------------LLNRGSMFVFSEQQFLNLLNVNDTWHAESFIDLGAGDGKVTEDLLHLFDKKYATEQSPTMQWRLKEKGFVVLDIDKWQKNEKYSIITALNLLDRIDEPMKLLGVVVLAIVLPYNPCYERGPSFGPPSEELQVKGRTIEAQIQSLHDDIFKAVGFEVIKFTRLPYLCEGDLYNDYFVLNDIVFVL
	Hydra_oligactis_OLD	???????????????????????????????????????????????????????????????????????????????????????????????????????????????????????????????????????????????????????????????????????????????????????????????????????????????????????????????????????????????????????????????????
	Hydra_viridissima_OLD	???????????????????????????????????????????????????????????????????????????????????????????????????????????????????????????????????????????????????????????????????????????????????????????????????????????????????????????????????????????????????????????????????
	Hydra_vulgaris_OLD	-----------WYSVNTEKLSRNVALKFEEQSFDAGTKRFLDNCYKKSDYIFTQFFHSIARTFLGWFMSMTTVNGLLNRGSMFVFSEQQFLNLLNVNDTWHAESFIDLGAGDGKVTEDLLHLFDKKYATEQSPTMQWRLKEKGFVVLDIDKWQKNEKYSIITALNLLDRIDEPMKLLGVVVLAIVLPYNPCYERGPSFGPPSEELQVKGRTIEAQIQSLHDDIFKAVGFEVIKFTRLPYLCEGDLYNDYFVLNDIVFSL
	Hydractinia_polyclina_OLD	YARSPIVKNYLLYYINTNGLPENLIDKFEASSFDAGTEEFLENCYQKSDWVFTQILHNFLRFVFGWFMSMTTVNGLLQRGSMFVFSEKQFHTLLNVNKDWKAESYLDLGAGDGKVSEKILYHFENKYATEQSPTMQWRLNEKGYQILDIDKWQKRNNYSVIAALNLLDRIDRPIKLLGLIVIAIVLPYNPCYESGVTFGPSSEVLPICGKTIEEQVVSLHDEVFPQAGLEVVKFTRLPYLCEGDLHRDFFVLNDIVFVL
	Hydractinia_symbiolongicarpus_OLD	-------------------MPSLRIKLFRSFSF-TSTE---SACY-------------------------------------FV--------------------VLEFTAGCRRF------------------------------------------------------------------------YKLCL--GVTFGPSSEVLPICGKTIEEQVVSLHDEVFPQAGLEVVKFTRLPYLCEGDLHRDFFVLNDIVFVL
	Merga_violacea	???????????????????????????????????????????????????????????????????????????????????????????????????????????????????????????????????????????????????????????????????????????????????????????????????????????????????????????????????????????????????????????????????
	Millepora_dichotoma	------------------------------------------------------------------------VLSLLNRGSMFVFSKLQFQTLLDIREDWKRESILDLGAGDGKVTESILHHFEKKFATEQSPTMRWRLNERGFK------------------------------------------------------------------------------------------------------------------
	Myrionema_S36	???????????????????????????????????????????????????????????????????????????????????????????????????????????????????????????????????????????????????????????????????????????????????????????????????????????????????????????????????????????????????????????????????
	Nanomia_bijuga_OLD	YARNPIVKNYLWYHIDVYELPSHIEKKFEASSFDAGTEEFIEHCYEKADWLFTQIYHSLARMVLGFFMSMTTVNGLLQRGSMFVFSEARFRTFLNVSEDWKGDSLLDIGAGDGNVSKNIIHHFRNVFATEQSPTMQWRLQEKGFRVLGIDEWSNKKDYTLITALNLLDRID----------------------------------------------------------------------------------------
	Nemalecium_lighti	???????????????????????????????????????????????????????????????????????????????????????????????????????????????????????????????????????????????????????????????????????????????????????????????????????????????????????????????????????????????????????????????????
	Pennaria_disticha	???????????????????????????????????????????????????????????????????????????????????????????????????????????????????????????????????????????????????????????????????????????????????????????????????????????????????????????????????????????????????????????????????
	Periphylla_periphylla_OLD	???????????????????????????????????????????????????????????????????????????????????????????????????????????????????????????????????????????????????????????????????????????????????????????????????????????????????????????????????????????????????????????????????
	Physalia_physalis_OLD	YSRNPVVKNYLWYHINTEVLPPYLQDKFEASSLDAGTEEFIENCYEKSDWVFTQIFHNVCRMFLGFFMSMTTVNGLLNRGSMFVFSENRFRSFLNVTKEWKAESLLDLGAGDGKVTESILHHFDNIYATEQSPTMQWRLKEKGFEVLEIDRWHKDRKYSVITALNLLDRINRPVTLLSYIVLAIVLPYNPCYETGVSFEDPTEKLPIRGRSIEEQIKSLQNH-------------------SGEKRH------------
	Plumularia_S39	???????????????????????????????????????????????????????????????????????????????????????????????????????????????????????????????????????????????????????????????????????????????????????????????????????????????????????????????????????????????????????????????????
	Podocoryna_S22	???????????????????????????????????????????????????????????????????????????????????????????????????????????????????????????????????????????????????????????????????????????????????????????????????????????????????????????????????????????????????????????????????
	Podocoryna_carnea_OLD	---------------------------------------------------------------------------LLDRGSMFVFSEKQFHKLLNINETWRGETFLDLGAGDGKVCEKILYHFDKKYATEQSPTMQWRLKEKGYEIVDIDKWQIAKNYSIITALNLLDRIDRPIKLLGLIIVAIVLPYSPCYETGTSFGPPAEVLPICGKTIEEQIVSLHNDVFPQAGLEVIKFTRLPYLCEGDLHSDFFVLKDIVFVL
	Proboscidactyla_S13	???????????????????????????????????????????????????????????????????????????????????????????????????????????????????????????????????????????????????????????????????????????????????????????????????????????????????????????????????????????????????????????????????
	Solmundaegina_nematophora	???????????????????????????????????????????????????????????????????????????????????????????????????????????????????????????????????????????????????????????????????????????????????????????????????????????????????????????????????????????????????????????????????
	Staurodiscus_S19	???????????????????????????????????????????????????????????????????????????????????????????????????????????????????????????????????????????????????????????????????????????????????????????????????????????????????????????????????????????????????????????????????
	Stomolophus_meleagris_OLD	YSRSSMTRYMLWYNIDVCSLAGSLQNKFVQSGLDEETEEFLSTCIDKSGWVFTQLFHSLVKLFLGFMVSATTINGLLDRGKMFVFSHEQFQKLIKFDDSCTNKSMLDLGAGDGMVTKIAAPYFKSVYVTECSSTMQTRLREKGFIVVGVDEW-TKRKYDFISVLNLLDRVHNPVQLLGIVLLAIVLPYSPWVEQGSSFVAPEDKLPISGGTVENQINSLVHDVLEPAGFVVKSFTKLPYLCEGDLYSDYFILYDYVFIL
	Tripedalia_cystophora_OLD	???????????????????????????????????????????????????????????????????????????????????????????????????????????????????????????????????????????????????????????????????????????????????????????????????????????????????????????????????????????????????????????????????
	Ventromma_halecioides	???????????????????????????????????????????????????????????????????????????????????????????????????????????????????????????????????????????????????????????????????????????????????????????????????????????????????????????????????????????????????????????????????
	Zancleopsis_tentaculata	???????????????????????????????????????????????????????????????????????????????????????????????????????????????????????????????????????????????????????????????????????????????????????????????????????????????????????????????????????????????????????????????????
[Source of sequence data: ./OG0005228.aligned.FAA-gb]

	Abylopsis_tetragona_OLD	TGSSYSGQH-NHGRMEGKGIYQFPESVGTKYNGEMKDGKFHGEGTLYFPNGSRYRGTWEDGKCVS-----GQYVFADGLKYDAENWEYCDGY--DRRFYTEICDGLKPAGQSQLTNDIPPREIPEGCYDCGDGFYDPVSRVVLDYNK-KFLRNADDDEHDWIVEHCRRGWDKHVG
	Aegina_citrea_OLD	-------------------------------------------GTLYFPDGIKYKGKWSKGKCTE-----GQYMFADGLKYESEEWEYCDGY--DRRFYTEVCNGLKPAGRSQLTNQTPPRKIPDGCYDCGDGFYMPDARVVNDYEM-KFLRNADDDEHDWIIKNCRKGWDEHVG
	Agalma_elegans_OLD	TGSSYSGST-NHGRMEGKGIYQFPDSVGTKYNGDMKDGKFHGEGTLYFPGGSKYKGTWKDGKCIE-----GQYVFADGLKFDAENWDYCDGY--DRRFYTEICDGLKPAGQSQLTNDIPPREIPEGSYDCGDGFYDPISRVVSDYNK-KFLRNADDDEHAWIVKHCRRGWDEHVG
	Aglaophenia_kelp	???????????????????????????????????????????????????????????????????????????????????????????????????????????????????????????????????????????????????????????????????????????????
	Aglaura_hemistoma	-NSCYDC---------GDGFYNPDNRVVNDYNNK------------FLRNADDDEHSWIVKNCRK-----G--------------WDEHVGYKSDRI----------------------------SCYDCGDGFYNPDNRVVNDYNN-KFLRNADDNEHSWIVNNCRKGWDEHVG
	Alatina_alata_OLD	TGSSYAGDF-HNGRMEGKGEYSLPPAVNTHYEGQMKDGMFHGDGTLYFTNGSKFVGKWEKGKMIE-----GNYVFEDGLVYDPDDWEYCDGF--DRRFYTEICNGLKPAGRSQLTNREPPREIPEGQYDCGDGFYDPKARVVVNYEK-KFLRNADDDEHEWIIKHCRKGWDEHVG
	Athorybia_rosacea	???????????????????????????????????????????????????????????????????????????????????????????????????????????????????????????????????????????????????????????????????????????????
	Atolla_vanhoeffeni_OLD	???????????????????????????????????????????????????????????????????????????????????????????????????????????????????????????????????????????????????????????????????????????????
	Aurelia_aurita_Dave_OLD	TGSRYEGEY-RNGRMEGNGEYYFPSSIQTKYVGEMNDGMFHGKGTLFFPDGSKYKGEWKNGKVVLN---EGGYEFEDGLKYDPENWEYCDGY--DRRFYTEICNGLKPAGRSQLTNTVPPRKIPEGCYDCGDGFYNPETRIVNSYEH-KFIRNADDDEHDWIVKHCRKGWDENVG
	Calvadosia_cruxmelitensis_OLD	TGSSYEGEM-KHNRMEGAGCYQFPPTITTKYVGNMKDGTFHGQGTLYFNNGSKYSATWARGKATK-----GAYILQDGLEYTTADWNYCQLS--DRRFFTETKNGLSPAGCSQLTNNPIPPPIPANAYDCGDGSYDPIQRQVSDYKTGDFIRNTDQQEHNWIVEKCRKGWDEHIG
	Cassiopea_OLD	TGSRYEGDY-KNGRMEGQGTYSFPPSIKTKYVGEINDGMFHGKGTLYFPDGSKFVGEWSNGEVVS-----GQYIFQDGLKYESEDWEYCDGY--DRRFYTEICRGLKPAGRCQLTNRVPPREIPEGCYDCGDGFYNPITRIVSDYQN-KFLRNADDDEHEWIVQNCRKGWDENVG
	Chrysaora_chesapeaki_Bayha	----------------------------------------------------------------Q-----GDYVFEDGLNYDEDKWEYCDGF--DRRFFTEIRNGLKPAG-----------------------------------------------------------------
	Clytia_hemisphaerica_OLD	???????????????????????????????????????????????????????????????????????????????????????????????????????????????????????????????????????????????????????????????????????????????
	Craseoa_lathetica_OLD	TGSNYSGST-NHGRMEGKGIYEFPESIGTRYNGEMKDGKFHGEGTLYFPEGSKYKGTWEHGKCTK-----GQYVFADGLKFDADKWDYCDEY--DRRFYTEVCDGLKPAGQSQLTNDIPPRDIPEGSYDCGDGFYDPISRVVLDYNK-KFLRNADDDEHEWIIKHCRRGWDEHVG
	Craspedacusta_sowerbyi_OLD	TGSSYVGDY-QHGRMEGKGTYRFPKSVDTQYVGEMKDGMFHGDGTLYFPDGSKYKGVWKEGKCIE-----GQYSFADGLKYKADDWGYCDGY--DRRFYTEVCQGLKPAGLSQLTNDTPPREIPDRCYDCGDGFYDPQTRVVSDYSK-KFLRNADDDEHQWIIKHCRKGWDEYVG
	Craterolophus_convolvulus_OLD	--------------------------------------------VLL--------------KCPHHATCATQHHL------------------------------LINAGRSQLTNREKPSKIPAHSYDSGDGFYDPVMRQISDYTTGEFIRNTDQEEHDWITTKCRKGWDQHIG
	Cyanea_capillata_OLD	???????????????????????????????????????????????????????????????????????????????????????????????????????????????????????????????????????????????????????????????????????????????
	Dynamena_crisioides	-------------------------------------LRFHGEGTLYFPGGSKYKGTWENGNLGQ-----GQYVFADGLKYDSEDWTYCDGF--DRRFYTEICNGLKPAGRSQLTDDVSPREIPDGCYDCGDGFYNPKTRVVSTYDN-KFLRNA---------------------
	Ectopleura_larynx_OLD	TGSSYRGDTDNNGRMQGRGCYQFPKALETKYVGEMRDGKFHGDGTLYLANGSKYKGVWENGKCIE-----GEYSFKDGLRYSSKDWKYCKEG--DRRFYTEICNGLQPAGLSQLTDDVPPREIPEGCYDCGDGFYNPHTHVVNDYQN-RFLRNADDNEHYWIVKHCRRGWDEHIG
	Haliclystus_auricula	???????????????????????????????????????????????????????????????????????????????????????????????????????????????????????????????????????????????????????????????????????????????
	Hydra_magnipapillata_OLD	TGSSYEGNFDVYGRMDTKGIYQFPDSIGTKYIGEFKDGMFHGDGTLHFPGGSKFVGTWKNGKCIK-----GEYLFKDNLVYSPEDWGYCEPH--DRRYYTEICDGLKPAGLSQLTNEIPSKTIPKGCYDCGDGFYNPEIRVVIDYDN-KFLRNADDDEHNWIVKHCRREWDENTG
	Hydra_oligactis_OLD	???????????????????????????????????????????????????????????????????????????????????????????????????????????????????????????????????????????????????????????????????????????????
	Hydra_viridissima_OLD	???????????????????????????????????????????????????????????????????????????????????????????????????????????????????????????????????????????????????????????????????????????????
	Hydra_vulgaris_OLD	TGSSYEGNFDVYGRMDTKGIYQFPDSIGTKYIGEFKDGMFHGDGTLHFPGGSKFVGTWKNGKCIK-----GEYLFKDNLVYSPEDWGYCEPH--DRRYYTEICDGLKPAGLSQLTNEIPSKTIPKGCYDCGDGFYNPEIRVVIDYDN-KFLRNADDDEHNWIVKHCRREWDENTG
	Hydractinia_polyclina_OLD	TGSSYSGDY-KNGRLEGKGNYQFPTSVGTKYVGDMKDGKFHGEGTLYFTNGSKYKGQWKDGQCVE-----GQYVFADGLTFDDAEWKYCDGY--DRRFYTEICEGLKPAGQSQLTNIVPPREIPRRCYDCGDGFYDPQTHIVSDYNN-KFLRNADDDEHEWIVKHCRRGWDEHVG
	Hydractinia_symbiolongicarpus_OLD	TGSSYSGDY-KNGRLEGKGNYQFPTSVGTKYVGDMKDGKFHGEGTLYFTNGSKYKGQWKDGLCVE-----GQYVFADGLTFDDAEWKYCDGY--DRRFYTEICEGLKPAGQSQLTNIVPPREIPKRCYDCGDGFYDPQTHIVSDYNN-KFLRNADDDEHEWIVKHCRRGWDEHVG
	Merga_violacea	???????????????????????????????????????????????????????????????????????????????????????????????????????????????????????????????????????????????????????????????????????????????
	Millepora_dichotoma	???????????????????????????????????????????????????????????????????????????????????????????????????????????????????????????????????????????????????????????????????????????????
	Myrionema_S36	???????????????????????????????????????????????????????????????????????????????????????????????????????????????????????????????????????????????????????????????????????????????
	Nanomia_bijuga_OLD	TGSNYSGSH-NNGRMEGKGIFQFPNSVGTKYNGDMKDGKFHGEGTLYFPNGSKYKGTWVDGKCVE-----GSYVFADGLTYESEKWEYCDGY--DRRFYTEICDGLKPAGQSQLTNEIPPKEIPEHSYDCGDGFYDPISRVVSDYNK-KFLRNADDDEHEWIVKHCRQGWDQHVG
	Nemalecium_lighti	---------------------------------------FHGEGTLYFPGGSKYKGVWEHGKCVE-----GQYVFSDGLKFDSQEWSYCDGL--DRRFYTEICNGLKPAGESQLTNDIPPREIPEDCYDCGDGFYNPKTRVVSTYNN-KFLRNADDDEHEWIVKHCRRGWDENVG
	Pennaria_disticha	----------------------------------------------------------------------------------------------------------------------------------------------------------DDDEHEWIIKNCRRGWDEHVG
	Periphylla_periphylla_OLD	???????????????????????????????????????????????????????????????????????????????????????????????????????????????????????????????????????????????????????????????????????????????
	Physalia_physalis_OLD	TGSSYSGDM-KHGRMEGKGIYQLPNTVGTRYNGEMKDGKFHGEGILYFPEGSKYKGVWENGKCIK-----GQYSFADGLKFDENQWDYCDGY--DRRFYTEVCDGLKPAGQSQLTNDIPPREIPEGCYDCGDGFYDPISRVVLDYNK-KFLRNADDDEHEWIVKHCRRGWDENVG
	Plumularia_S39	--------------------------------------RFHGEGTLYYPGGKKYKGVWENGKCVE-----GQYVFADGLKFSSDDWEYCDTF--DRRFYTEICNGLKPAGRSQLANDTPPREIPDDCYDCGDGFYNPKTRVVSTYES-KFLRNADDDEHEWIVKNCRRGWDEHVG
	Podocoryna_S22	???????????????????????????????????????????????????????????????????????????????????????????????????????????????????????????????????????????????????????????????????????????????
	Podocoryna_carnea_OLD	TGSSYNGDF-KNARMEGKGDYQFPSSVGTKYVGDMKDGKFHGEGTLYFQNGGKYKGTWKDGKCIE-----GQYSFADGLKFDADNWKYCDGY--DRRFYTEVCNGLKPAGQSQLTNDIPSREIPEKCYDCGDGFYNPETRVVSDYNN-KFLRNADDDEHEWIVKYCRRGWDEHVG
	Proboscidactyla_S13	???????????????????????????????????????????????????????????????????????????????????????????????????????????????????????????????????????????????????????????????????????????????
	Solmundaegina_nematophora	-----------------------------------------------------------------------------------------------------------------------------------------------DYSM-KFLRNADDDEHEWIVKNCRKGWDEHVG
	Staurodiscus_S19	???????????????????????????????????????????????????????????????????????????????????????????????????????????????????????????????????????????????????????????????????????????????
	Stomolophus_meleagris_OLD	TGSKYEGEY-KNGRMEGKGEYTFPSTIQTKYVGEMNDGMFHGKGTLYFPDGSKFVGEWEKGVNVM-----GQYIFADGLKYEPEDWEYCDGF--DRRFFTEICNGLKPAGRSQLTNRIPPREIPEGCFDCGDGFYNPNSRIVNDYNG-KFLRNADDDEHEWIVKNCRKGWDENVG
	Tripedalia_cystophora_OLD	???????????????????????????????????????????????????????????????????????????????????????????????????????????????????????????????????????????????????????????????????????????????
	Ventromma_halecioides	------------------------NSVGTKYVGEMVDGKFHGEGTLYFPGGSKYKGTWENGKCIE-----VIFTF----------------------------------------------------------------------------------------------------
	Zancleopsis_tentaculata	???????????????????????????????????????????????????????????????????????????????????????????????????????????????????????????????????????????????????????????????????????????????
[Source of sequence data: ./OG0005370.aligned.FAA-gb]

	Abylopsis_tetragona_OLD	????????????????????????????????????????????????????????????????????????????????????????????????????????????????????????????????????????????????????????????????????????????????????????????????????????????????????????????????????????????????????????????????????
	Aegina_citrea_OLD	------------------------------HMCIQRWLDEKQKGDPGVHVFCPQCNTEYGFIYPSLNLLMVCIDVAERITNKLSPVCAGGVVCMSLVWVAASIGGVTVLQVAGPERGWDILTQTDPLILFFALPIMPCVLVLGKMIRWDDYLLSTWRRFAPK----LSKMLGGAEERT--GPREPADTHNTLNFVATTRLFCGAMLLPTIATLCGNYFFKKTHPPLKRTLLGGLLYVAVKGAVQMYYKQTQYTRLASRQI
	Agalma_elegans_OLD	????????????????????????????????????????????????????????????????????????????????????????????????????????????????????????????????????????????????????????????????????????????????????????????????????????????????????????????????????????????????????????????????????
	Aglaophenia_kelp	????????????????????????????????????????????????????????????????????????????????????????????????????????????????????????????????????????????????????????????????????????????????????????????????????????????????????????????????????????????????????????????????????
	Aglaura_hemistoma	????????????????????????????????????????????????????????????????????????????????????????????????????????????????????????????????????????????????????????????????????????????????????????????????????????????????????????????????????????????????????????????????????
	Alatina_alata_OLD	CWVCFATEEDEPDAKWIQPCKCKGTTSWVHLCCLQRWIDEKQAGNPTRKVYCPQCNTEYIIRYPVMGPILILIDYSDKLINKICPVAAAGVVVGSLYWSAVTYGALTTMQVIGHKESLEMMEKADPLFLLVGLPTIPLGLVLCKMIRWEEYILQAWRKYSPK-IWLLKSILGIEEQYNP-TSRIPVEGGNAMDVISTTRVLCGALLLPTFATAFGNFFFKNVQGSLKRTILGGIGFTLVKGAVKVYFKQQQYIRLAERYI
	Athorybia_rosacea	????????????????????????????????????????????????????????????????????????????????????????????????????????????????????????????????????????????????????????????????????????????????????????????????????????????????????????????????????????????????????????????????????
	Atolla_vanhoeffeni_OLD	CWVCFATDEDEPNASWVQPCKCKGTTRWVHMICLQRWIDEKQAGNPTVRVYCPQCNGEYIIKYSPLGPILIIIDYSDKIVNKLCPIGAACVVIGSLYWSAFCYGGVTVLQVMGLKEGMELMGKVDPLILLFGLPIIPFGLLLGKMIKWEDYLLKMWRKYSPK-CWVL-GLFGTEDREDE-NVREPVEPSTTLDLVATTRILCGALLLPTCAVLCGDKLFQNVQSSLKRTILGGIVFIAVKGALKIYLKQQQYVRLSKRTI
	Aurelia_aurita_Dave_OLD	CWVCFATEEDEPHAKWIKPCLCRGSARWVHVFCLQRWIDEKQANNPTVRVYCPQCNTEYKIKYPSFGVVLILIDYGDKVVNKVCPVMAGGVVLGSLYWSAVTYGAITVMQTMGHKNALEMMEKEDPLFLLAFLPVIPFGLILGRMIKWEDYVLQLWRKHSRK-LWNSAGFRSSPEIQDD-IARVPVEAGNGMDFTYSTRVLCGALLLPTFASACGNYFFKSVNSALKRTLLGGLVFVAVKGVIRMYFKQQQYLRLCRRTI
	Calvadosia_cruxmelitensis_OLD	CWVCFASDEDEPNALWLQPCRCKGTTKWVHDLCLQRWIDEKQGNNPTIPVRCSQCNTLYIIEYPSLGLFLLSVDYSDQVIDKVCPLAAGTAVIGSLYWSAVSYGALTVMQVFGQQDGFEMMERADPFFLLVALPTIPLGLLLAKMVRWEDYILQLWRRHSKA-ICKLKSYFGIEEKEI--PQREPVPASSSLDFVSTTRLVCGAFLLPTFASLVGKYMFRGVKDPLRRTVLGGVLFTFLKGALKIYYRQQQYVRLAQRTI
	Cassiopea_OLD	--------------------------------------------------FCPQCNSEYRIKYPSFGLVLIAIDYGDKLINRLCPVVAGGIALGSLYWSAVTYGAITVMQTVGHKNALEMMEKEDPLFLLAFLPVIPFGLILGRMIKWEDYLLQLWRKHSSK-LWYAIGWKDNEG-------------------------------------------------------------------------------------
	Chrysaora_chesapeaki_Bayha	CWVCFATEEDEPGAKWIKPCLCKGSTRWVHVVCLQRWIDEKQANNPTVKVFCPQCNTEYRIKFPSFGPVLIIIDYSDKVINRISPVIAGGVVLGSLYWSAVTYGAITIMQTVGHKDALELMEKEDPLFLFVFLPIIPFGLILGRMIKWEDYLLQLWRKHSAK-LWFQNG-------HDD-AARVPVEAGNGIDFAYSTRILCGALLLPTFASACGNYFFKNVNSAFKRTLL-----------------------------
	Clytia_hemisphaerica_OLD	????????????????????????????????????????????????????????????????????????????????????????????????????????????????????????????????????????????????????????????????????????????????????????????????????????????????????????????????????????????????????????????????????
	Craseoa_lathetica_OLD	????????????????????????????????????????????????????????????????????????????????????????????????????????????????????????????????????????????????????????????????????????????????????????????????????????????????????????????????????????????????????????????????????
	Craspedacusta_sowerbyi_OLD	CWVCFATDEDEPNAKWVRPCRCRGGTKWVHDVCLQRWFDEKQQGNPTVRVFCPQCNTEYQISYPALGPVLLVIDYGDRFINKVSPVAAAGVVVSSLYWSAVTIGAVSVMQVMGHKQGLEIMEKADPLFLLVGLPTIPFGLILGKMIRWEDYLLNLWRTNSQK-YWLLQKIFGGSSSPGR-SRRVPMDTSHNLDFVGTTRLLCGALLLPTFATVCGNYLFSKVESPFKRTLLGGAVFVAVKGAIQMYYKQQQYVRLSQREI
	Craterolophus_convolvulus_OLD	CWVCFASKEDEPNAVWIQPCRCKGTTRWVHDYCIQRWIDEKQGNNPTVPVRCSQCNTLYVIKYPSLGFALVAIGYCDHVVDKICPLAAGAGVIGSMYWAAVSYGALTVTQVYGYRDAIEMMERADLMFLVVALPTIPLGLLLTKMVNWEEYVLQGWRKYSDLFLCKLKSFFGIEDKNV--LKREPVAASNSLDFLSSTRIICGALLLPTFATIFGRYAFSDVKDPFRRTMLGGACFTLIKGVIRIYYRQQQYIRLAQRTI
	Cyanea_capillata_OLD	????????????????????????????????????????????????????????????????????????????????????????????????????????????????????????????????????????????????????????????????????????????????????????????????????????????????????????????????????????????????????????????????????
	Dynamena_crisioides	????????????????????????????????????????????????????????????????????????????????????????????????????????????????????????????????????????????????????????????????????????????????????????????????????????????????????????????????????????????????????????????????????
	Ectopleura_larynx_OLD	????????????????????????????????????????????????????????????????????????????????????????????????????????????????????????????????????????????????????????????????????????????????????????????????????????????????????????????????????????????????????????????????????
	Haliclystus_auricula	????????????????????????????????????????????????????????????????????????????????????????????????????????????????????????????????????????????????????????????????????????????????????????????????????????????????????????????????????????????????????????????????????
	Hydra_magnipapillata_OLD	????????????????????????????????????????????????????????????????????????????????????????????????????????????????????????????????????????????????????????????????????????????????????????????????????????????????????????????????????????????????????????????????????
	Hydra_oligactis_OLD	????????????????????????????????????????????????????????????????????????????????????????????????????????????????????????????????????????????????????????????????????????????????????????????????????????????????????????????????????????????????????????????????????
	Hydra_viridissima_OLD	????????????????????????????????????????????????????????????????????????????????????????????????????????????????????????????????????????????????????????????????????????????????????????????????????????????????????????????????????????????????????????????????????
	Hydra_vulgaris_OLD	????????????????????????????????????????????????????????????????????????????????????????????????????????????????????????????????????????????????????????????????????????????????????????????????????????????????????????????????????????????????????????????????????
	Hydractinia_polyclina_OLD	????????????????????????????????????????????????????????????????????????????????????????????????????????????????????????????????????????????????????????????????????????????????????????????????????????????????????????????????????????????????????????????????????
	Hydractinia_symbiolongicarpus_OLD	????????????????????????????????????????????????????????????????????????????????????????????????????????????????????????????????????????????????????????????????????????????????????????????????????????????????????????????????????????????????????????????????????
	Merga_violacea	????????????????????????????????????????????????????????????????????????????????????????????????????????????????????????????????????????????????????????????????????????????????????????????????????????????????????????????????????????????????????????????????????
	Millepora_dichotoma	-----ATDEDEPTAQWLRPCKCRGTTKWVHNTCLQRWFDEKQRGNPTVRVSCPQCNTAYTISYPEFGAVLYLIDSGEKVVNKVCPIAASGIVVGSLYWSAVTFGAITVMQIMGHKQGLEIMEKADSLFLLVGLPTIPLGLILGKMIRWEDWVLQIWREQSKK-WWFLQKLF-GTDTPTR-PIRIPLEPSNQIDFLSVTRILCGALMLPTFATAFGNYFFGKVESPLKRT-------------------------------
	Myrionema_S36	????????????????????????????????????????????????????????????????????????????????????????????????????????????????????????????????????????????????????????????????????????????????????????????????????????????????????????????????????????????????????????????????????
	Nanomia_bijuga_OLD	????????????????????????????????????????????????????????????????????????????????????????????????????????????????????????????????????????????????????????????????????????????????????????????????????????????????????????????????????????????????????????????????????
	Nemalecium_lighti	-----GTDEDEPTQNWVQPCRGRGTTKWVHNICLQRWIDEKQHGNPTVQVFCPQCNTEYIIAFPELGPVLLVIEYSEKALNKIAPVAAVGFVVGSLYWSAVTFGAVSVMQVLGHKEGLRVMETADPLFLLVSLPIIPFGLILGEMIHWEDQVLQLWRDYSPK-FWIFQKLFGVEEDENRQNVRRPMETNSQMDFIN----------------------------------------------------------------
	Pennaria_disticha	????????????????????????????????????????????????????????????????????????????????????????????????????????????????????????????????????????????????????????????????????????????????????????????????????????????????????????????????????????????????????????????????????
	Periphylla_periphylla_OLD	????????????????????????????????????????????????????????????????????????????????????????????????????????????????????????????????????????????????????????????????????????????????????????????????????????????????????????????????????????????????????????????????????
	Physalia_physalis_OLD	????????????????????????????????????????????????????????????????????????????????????????????????????????????????????????????????????????????????????????????????????????????????????????????????????????????????????????????????????????????????????????????????????
	Plumularia_S39	????????????????????????????????????????????????????????????????????????????????????????????????????????????????????????????????????????????????????????????????????????????????????????????????????????????????????????????????????????????????????????????????????
	Podocoryna_S22	????????????????????????????????????????????????????????????????????????????????????????????????????????????????????????????????????????????????????????????????????????????????????????????????????????????????????????????????????????????????????????????????????
	Podocoryna_carnea_OLD	????????????????????????????????????????????????????????????????????????????????????????????????????????????????????????????????????????????????????????????????????????????????????????????????????????????????????????????????????????????????????????????????????
	Proboscidactyla_S13	????????????????????????????????????????????????????????????????????????????????????????????????????????????????????????????????????????????????????????????????????????????????????????????????????????????????????????????????????????????????????????????????????
	Solmundaegina_nematophora	????????????????????????????????????????????????????????????????????????????????????????????????????????????????????????????????????????????????????????????????????????????????????????????????????????????????????????????????????????????????????????????????????
	Staurodiscus_S19	????????????????????????????????????????????????????????????????????????????????????????????????????????????????????????????????????????????????????????????????????????????????????????????????????????????????????????????????????????????????????????????????????
	Stomolophus_meleagris_OLD	CWVCFATEEDEPDAKWINPCLCRGSARWVHVVCLQRWIDEKQANNPTVRVFCPQCNTEYRIKYPSFGPILILIDYGDKFVNKVCPALAGGIVLGSLYWSAVTYGAITVMQTVGHKTALEMMEKEDPLFLLAFLPVIPFGLILGRMVKWDDYLLQLWRKHSPK-LSSWIGIKEPEGSADD-AARVPVEGGNGMDFAYSTRVLCGALLLPTFASAFGNYCFKSVHSAFKRTLLGGLMFVAVKGVIRMYFKQQQYLRLCRRTI
	Tripedalia_cystophora_OLD	????????????????????????????????????????????????????????????????????????????????????????????????????????????????????????????????????????????????????????????????????????????????????????????????????????????????????????????????????????????????????????????????????
	Ventromma_halecioides	????????????????????????????????????????????????????????????????????????????????????????????????????????????????????????????????????????????????????????????????????????????????????????????????????????????????????????????????????????????????????????????????????
	Zancleopsis_tentaculata	------------------PCRCRGTTKWVHNTCLQRWFDEKQHGNPTVKVSCPQCNTLYVIKYPEFGALLFLIDSGEKAVNKVCPYAAAGIVVGSLYWSAVTFGAISVMQVMGHKQGLEIMEKADTLFLLVGLPTIPFGLILGKMIRWEDWVLQIWREQSRK-WWILKKLF-GSDTSSRHPVRIPLETNTQVDFVSS---------------------------------------------------------------
[Source of sequence data: ./OG0005383.aligned.FAA-gb]

	Abylopsis_tetragona_OLD	---------------------------YHKLMTVS--ENHAIIPDNLWVHLTNMYNLETLNELDELPFANDENDFVLPEEMTNPEF-MSAPSSPALSRPFNLPLTAPE--SLLSPKRKRNARQP----A-GTNSQPSSPAS--TPGGTASKRR
	Aegina_citrea_OLD	DLAVILFHSMMGHKPTGISRHFHMACIYHSLVTTS--ENYAIRSSHIWTHLRKLYNVDALNELDELPFPNVVTDFNLPEEMTNPEM-MSAPTSPSPSRPSNLLLSSDT--TLPSPKRKRNARQG---II-----QPESPGQT-TP-GAPKRRR
	Agalma_elegans_OLD	DLEVNLFHALKGHKPTGINRHFHMACVHHKLITAC--EIKELSPDLVWTHLYNMYNLETLNELDELPFPNDENEFSLPEEMTNPEF-MSAPSSPALSRPSNLTLIT-E--SLLSPKRKRNARQS--QLSTTTNSQPSSPAS--TP-GPTSKRR
	Aglaophenia_kelp	?????????????????????????????????????????????????????????????????????????????????????????????????????????????????????????????????????????????????????????
	Aglaura_hemistoma	?????????????????????????????????????????????????????????????????????????????????????????????????????????????????????????????????????????????????????????
	Alatina_alata_OLD	DLEVSLFHSMKGHKPVGINRFFHMACIHDKFSTTS--GRKDVTSKQLWEHLEEMYNLDALNEIETLPFPNEETEFSLPEELTNPE--QSAPPSPETSRPTNLKLSSPDS-SVSSPKRKRTRGP------VASTSQPSSPAPM-AT-GSKGRRR
	Athorybia_rosacea	?????????????????????????????????????????????????????????????????????????????????????????????????????????????????????????????????????????????????????????
	Atolla_vanhoeffeni_OLD	DLEVSLFHSMKGHKPFGINRFFHMACIHDKFTTTS--GKKNISSRYLWEHLAEMYNLDALNELENLPFPNEESEFSLPDEIINPG--ISAPPSPATSRPTNLKLSTPEG-SSASPKRKRSRGPYSSQPSSPATRHP-SPAPG-TP-GSKRRR-
	Aurelia_aurita_Dave_OLD	DLEVSLFYSMKGHKPVGVNRYFHMACIHKSFSSAS--GKTDITSSQLWKHLSEMYNLDTLNELETVPFPNGSTEFCLPEEITNPDICASQPCSPATSRPTNLAVSE----SVSSPKRKRTRGPFF------SSSNPSSPAPG-TP-GSKRRR-
	Calvadosia_cruxmelitensis_OLD	ELEVALFHAMKGHKPIGINRFFHLGCIYDRFS-AD--NKKHVSAKAIWQRLETMYNLEALDELDTSSFPNEKTEFTLPDDMVNPD--MSAPPSPATSRPTNLKLTTPEP-GVPSPKRKRTR-------VGMTSSQPSSPAPG-TP-GSKRRR-
	Cassiopea_OLD	DIEVSLFYSMKGHKPVGINRFFHMACIHKNFLAMS--GKTDITSVDIWKHLSEMYNLETLNELEPTPFLNNECEFCLPEEITNPD-AVSQPCSPATSRPTNLAVLD----SIQSPKRKR-RGHFF------SSSNPSSPAPG-TP-GSKRRR-
	Chrysaora_chesapeaki_Bayha	?????????????????????????????????????????????????????????????????????????????????????????????????????????????????????????????????????????????????????????
	Clytia_hemisphaerica_OLD	?????????????????????????????????????????????????????????????????????????????????????????????????????????????????????????????????????????????????????????
	Craseoa_lathetica_OLD	DLEVNLFHSLKGHKPTGINRHFHMACVYHKLMTAF--ESKDLNPDHIWEHLTNMYNLETLNELDELPFPNAENDFFLPEEMTNPEF-MSAPSSPALSRPFNLTL-TPE--NLLSPKRKRNARQPL-QLT--TNSQPSSPAS--TPGGSTSKRR
	Craspedacusta_sowerbyi_OLD	DLEVNLFHSLKGHRPTGINRHFHMACVHQKLVTSS--GKNWLTSDHLWTHLKKMYNLDTLNELDDLPFPNKTEDFSLPEEMTNPEL-LSAPPSPS--RPTNLNLPTPE--ALLSPKRKRNARQA--SLT--TPSQPSSPASATTP-GSAKRRR
	Craterolophus_convolvulus_OLD	ELEVSLFHAMKGHKPIGINRFFHLGCIYDRFS-LA--NKKVFSPKAILQRLGTMYNLEALNELETSPFPNEEVEFTLPDEMMNPD--LSAPPSPATSRPTNLKLTTPES-SVPSPKRKRTR-------VGLTSSQPSSPAPG-TP-GSKRRR-
	Cyanea_capillata_OLD	?????????????????????????????????????????????????????????????????????????????????????????????????????????????????????????????????????????????????????????
	Dynamena_crisioides	?????????????????????????????????????????????????????????????????????????????????????????????????????????????????????????????????????????????????????????
	Ectopleura_larynx_OLD	ELEVNLFNALRGHKPTGINRHFHMACVHRKLLQSCTDDKNNITSENVWQHLYKMFNLDALNELDELPFNNVQRDFQLPEEITNPEL-MSAPGSP---RPNNLNL-TPS--EVTSPKRKRNSRQA--QL---TSSQPSSPATP-TP-----KRR
	Haliclystus_auricula	?????????????????????????????????????????????????????????????????????????????????????????????????????????????????????????????????????????????????????????
	Hydra_magnipapillata_OLD	ELEVNLFHALRGHKPTGINRFFHMACIHQKLVLNS--DSKDISSKDVWDHLHEMYNLETLNELDDLPFNNATRDFMLPEEMTNPELMMSAPSSPATSRPTNLNLSTPD--SLHSPKRKRNARQA--QLS--GSSQPSSPV---TP-NASKRRR
	Hydra_oligactis_OLD	ELEVNLFHALRGHKPTGVNRFFHMACIHQKLILNS--DSKDISSKDVWDHLHEMYNLETLNELDDLPFNNATRDFMLPEEMTNPELMMSAPSSPATSRPTNLNLSTPD--SLHSPKRKRNARQA--QLS--GSSQPSSPV---TP-NASKRRR
	Hydra_viridissima_OLD	?????????????????????????????????????????????????????????????????????????????????????????????????????????????????????????????????????????????????????????
	Hydra_vulgaris_OLD	ELEVNLFHALRGHKPTGINRFFHMACIHQKLVLNS--DSKDISSKDVWDHLHEMYNLETLNELDDLPFNNATRDFMLPEEMTNPELMMSAPSSPATSRPTNLNLSTPD--SLHSPKRKRNARQA--QLS--GSSQPSSPV---TP-NASKRRR
	Hydractinia_polyclina_OLD	DLEVNLFHALKGHKPTGINRFFHMACIHHKLATSC--ELKDLTPNHIWTHLKDMYNLDTLNELDELPFPNGVVDFSLPEEMTNPEFMMSAPCSPATSRPSNLNLSTPE--SLASPKRKRNARQA--QLL--SNSQPSSPAG--TP-SSSAKRR
	Hydractinia_symbiolongicarpus_OLD	DLEVNLFHALKGHKPTGINRFFHMACIHHKLATSC--ELKDLTPNHIWAHLKDMYNLDTLNELDELPFPNGVVDFSLPEEMTNPEFMMSAPCSPATSRPSNLNLSTPE--SLASPKRKRNARQA--QLL--SNSQPSSPAG--TP-SSSAKRR
	Merga_violacea	?????????????????????????????????????????????????????????????????????????????????????????????????????????????????????????????????????????????????????????
	Millepora_dichotoma	?????????????????????????????????????????????????????????????????????????????????????????????????????????????????????????????????????????????????????????
	Myrionema_S36	?????????????????????????????????????????????????????????????????????????????????????????????????????????????????????????????????????????????????????????
	Nanomia_bijuga_OLD	DLEVNLFHALKGHKPTGINRHFHMACVHHKLISAC--ESKELSPELVWTHLYGMYNLETLNELDELPFPNEENEFMLPEEMTNPEF-MSAPSSPALSRPSNLTLTT-E--SLLSPKRKRNARQS--QLSTSTNSQPSSPAS--TP-GPTSKRR
	Nemalecium_lighti	?????????????????????????????????????????????????????????????????????????????????????????????????????????????????????????????????????????????????????????
	Pennaria_disticha	--------ALKGHKPTGINRFFHMACVHHKLTRSC--ESKEVTPQHVWDHLNSLYNLDTLNELDELPFPNNNVEFSLPDEMMNPEF-MSAPCSPATSRPTNLNLSTPD--CLISPKRKRNARQA--QLQ--SSSQPSSPAG--S--NTSSKRR
	Periphylla_periphylla_OLD	DLEVSLFHSMKGHKPFGINRFFHMACIHDKFTTTS--GKKNISSKYLWEHLAEMYNLDALNELENLPFPNEECEFSLPDEIINPG--ISAPPSPATSRPTNLKLSTPEGAAAASPKQKRKK--YRLRLCVDTTA-------------------
	Physalia_physalis_OLD	DLEVNLFHALKGHKPTGINRHFHMACVHHKLISAC--EIKEFSPELVWVHLNNMYNLETLNELDELPFPNNEMEFSLPEEMTNPEC-MSGPSSPALSRPTNLNLNTPD--SLISPKRKRNARQS--QLS--AGSQPSSPAS--TP-GPPTKRR
	Plumularia_S39	-------------------------------------ELKELTPREVWTHLTAMYNLETLNELDELPFPNSNSEFSLPEEMTNPEF-MSAPSSPANSRPSNLNLSTPD--SLASPKRKRNARQA--QLS--SNSQPASPA---T---------
	Podocoryna_S22	?????????????????????????????????????????????????????????????????????????????????????????????????????????????????????????????????????????????????????????
	Podocoryna_carnea_OLD	DLEVNLFHALKGHKPTGINRYFHMACIHHKLATSC--ELKDLTPNHIWTHLNEMYNLDTLNELDELPFSNNVADFSLPEEMTNPEFMMSAPCSPATSRPSNLNLSTPE--SLASPKRKRNARQA--QLS--SNSQPSSPAA--TP-NSSSKRR
	Proboscidactyla_S13	?????????????????????????????????????????????????????????????????????????????????????????????????????????????????????????????????????????????????????????
	Solmundaegina_nematophora	?????????????????????????????????????????????????????????????????????????????????????????????????????????????????????????????????????????????????????????
	Staurodiscus_S19	?????????????????????????????????????????????????????????????????????????????????????????????????????????????????????????????????????????????????????????
	Stomolophus_meleagris_OLD	DLEVSLFYSMKGHKPVGINRFFHMACIHKKFLSES--GKSEITSKHIWKHLSEMYSLETLNELETLPFPNTENEFCLPEEITNPDIAASQPCSPATSRPTNLAVSE----SVPSPKRKR-RGQFF------SSSNPSSPAPG-TP-GSKRRR-
	Tripedalia_cystophora_OLD	?????????????????????????????????????????????????????????????????????????????????????????????????????????????????????????????????????????????????????????
	Ventromma_halecioides	?????????????????????????????????????????????????????????????????????????????????????????????????????????????????????????????????????????????????????????
	Zancleopsis_tentaculata	?????????????????????????????????????????????????????????????????????????????????????????????????????????????????????????????????????????????????????????
[Source of sequence data: ./OG0005436.aligned.FAA-gb]

	Abylopsis_tetragona_OLD	SSTKRLHKELNDLSNSSIEGILFDPDKISTNLHKWKIGLVGAPETLYSGENFELDFTFGSNYPFESPQVVFGGPNIPVHPHVYSNGHICLSILTDDWTPAMSIASVCLSIISMLSSCTEKPPDDATYV-LTAGSNPNKTKWWFHDDKV
	Aegina_citrea_OLD	????????????????????????????????????????????????????????????????????????????????????????????????????????????????????????????????????????????????????
	Agalma_elegans_OLD	SSTKRLHKELTDLLSSSIDGIIFDSDKISTNLHKWRIGLVGAADTLYHGERFELDFTFGSNYPFESPQVVFVGNHIPVHPHVYSNGHICLSILTDDWTPAMSVTSVCLSIISMLSSCKLKPPDDATYV-LTAGSNPNKTKWWFHDDNV
	Aglaophenia_kelp	TSTRRLQRELQDFVNNPVEGITFNAEQIESNIYEWLIHVKGAPSTLYSEEEFQLKFTFTEKYPFDSPQVVFVGEHIPVHPHIYTNGHICLSILTEDWTPAMSVSSVCLSILSMLSSCKEKPHDNNSYV-KSASSNPKKTRWWFHDDTV
	Aglaura_hemistoma	????????????????????????????????????????????????????????????????????????????????????????????????????????????????????????????????????????????????????
	Alatina_alata_OLD	????????????????????????????????????????????????????????????????????????????????????????????????????????????????????????????????????????????????????
	Athorybia_rosacea	SSNKRLHKELTDLLSSSIDGIIFDSDKISTNLHKWRIGLVGAADTLYHGERFELDFTFGSNYPFESPQVVFVGNHIPIHPHVYSNGHICLSILTDDWTPAMSVTSVCLSIISMLSSCKLKPPDDSTYV-LTAGSNPNKTKWWFHDDKV
	Atolla_vanhoeffeni_OLD	------------LTKMPPPGIKIDTDSAAEDIKKWTITVDGASGTLYEGEIFQLQFIFGARYPFESPQVIFIGSHIPLHPHVYSNGHICLSILTEDWTPAMSVESVCLSIVSMLSSCKEKPPDNMFYI-KTASKNPNKTRWWFHDDEV
	Aurelia_aurita_Dave_OLD	????????????????????????????????????????????????????????????????????????????????????????????????????????????????????????????????????????????????????
	Calvadosia_cruxmelitensis_OLD	SCKRRLLKELSELVKTATPCIKVDSEKLQKNLQKWHIEVEGAPGTLYENESFELEFTFGARYPFDSPQVMFVGRHIPVHPHVYSNGHICLSILGDDWTPAMSVSSVCLSIVSMLSSCKEKPPDDSFYV-RTAGKNPKNTRWLFHDDDV
	Cassiopea_OLD	????????????????????????????????????????????????????????????????????????????????????????????????????????????????????????????????????????????????????
	Chrysaora_chesapeaki_Bayha	????????????????????????????????????????????????????????????????????????????????????????????????????????????????????????????????????????????????????
	Clytia_hemisphaerica_OLD	????????????????????????????????????????????????????????????????????????????????????????????????????????????????????????????????????????????????????
	Craseoa_lathetica_OLD	SSTKRLHKELTDLTSSSIEGIIFDPDKISTNLHKWRIGLVGAPETLYCGERFELDFTFGSNYPFESPQVVFAGKHIPVHPHVYSNGHICLSILTDDWTPAMSVTSVCLSIISMLSSCKEKPPDDATYV-LTAGNNPNKTKWWFHDDKV
	Craspedacusta_sowerbyi_OLD	TSTKRLRKEFTDLVRQPIPGLKFDSDRVSTDLHKWRIGVTGAPGTLYDGEEFVLEFTFGDRYPFESPQVVFMGSSIPVHPHVYSNGHICLSILTEDWTPAMSVGSVCLSIISMLSSCKEKPP-NEKII-REFGFRLFQALFTFIDR--
	Craterolophus_convolvulus_OLD	????????????????????????????????????????????????????????????????????????????????????????????????????????????????????????????????????????????????????
	Cyanea_capillata_OLD	????????????????????????????????????????????????????????????????????????????????????????????????????????????????????????????????????????????????????
	Dynamena_crisioides	TSTRRLHKELSELLKNPVEGISIDSDKISADIYNWRISVKGADGTLYSGEEFQLQFTFSDNYPFDSPQVVFVGSCIPIHPHIYTNGHICLSILTEDWTPAMSVSSVCLSILSMLSSCKQKPPDNDSYV-RTAAKNPKKTRWWFHDDEV
	Ectopleura_larynx_OLD	TSRKRLMKELADLTSEKFEGIEFDPDRISTNLKKWRINVVGAHGTFYEGEKFELNFTFTDRYPFDPPQVIFSGAVIPKHPHIYTNGHICLSILTEDWSPAMSVTSVCLSILSMLSSATVKPPDNGSYVKRVGNSNPSKTAWWFHDDKA
	Haliclystus_auricula	????????????????????????????????????????????????????????????????????????????????????????????????????????????????????????????????????????????????????
	Hydra_magnipapillata_OLD	TSTKRLLKELADLSKESIDGIVFDSDRISTNLLKWRIWVIGAEDTLYHGEKFELEFTFGSKYPFESPQVVFIGNNIPLHPHVYTNGHICLSILTDDWTPAMSVTSVCLSILSMLSSCKVKPPDNDRYV-RTAGKNPNKTKWWYHDDTV
	Hydra_oligactis_OLD	TSTKRLLKELADLSKESIDGIIFDSDRISTNLLKWRIWVIGAEDTLYHGEKFELEFTFGSKYPFESPQVIFIGNNIPHHPHVYSNGHICLSILTDDWTPAMSVTSVCLSILSMLSSCKVKPPDNDRYV-RTAGKNPNKTKWWYHDDTV
	Hydra_viridissima_OLD	TSTKRLLKELADLSKESIDGILFDSDRISANLLKWRIWVIGAEGTLYHGEKFELEFTFGNKYPFESPQVIFIGNNIPLHPHVYTNGHICLSILTDDWTPAMSVTSVCLSILSMLSSCKA-----------------------------
	Hydra_vulgaris_OLD	TSTKRLLKELADLSKESIDGIVFDSDRISTNLLKWRIWVIGAEDTLYHGEKFELEFTFGSKYPFESPQVVFIGNNIPLHPHVYTNGHICLSILTDDWTPAMSVTSVCLSILSMLSSCKVKPPDNDRYV-RTAGKNPNKTKWWYHDDTV
	Hydractinia_polyclina_OLD	TSTKRLTKELLDLSKQPIDGIIFDSDKISTNLHKWRITVKGAPETLYDGELFQLEFTFGNNYPFDSPQVTFVGENIPIHPHVYTNGHICLSILTEDWTPAMSVTSICLSIVSMLSSCKEKPPDNNMYV-RTANKNPKKTKWWFHDDKV
	Hydractinia_symbiolongicarpus_OLD	TSTKRLTKELLDLSKQPIDGIIFDSDKISTNLHKWRITVKGAPETLYDGELFQLEFTFGNNYPFDSPQVTFVGENIPIHPHVYTNGHICLSILTEDWTPAMSVTSICLSIVSMLSSCKEKPPDNNMYV-RTANKNPKKTKWWFHDDKV
	Merga_violacea	????????????????????????????????????????????????????????????????????????????????????????????????????????????????????????????????????????????????????
	Millepora_dichotoma	????????????????????????????????????????????????????????????????????????????????????????????????????????????????????????????????????????????????????
	Myrionema_S36	????????????????????????????????????????????????????????????????????????????????????????????????????????????????????????????????????????????????????
	Nanomia_bijuga_OLD	SSTKRLHKELIDLTNSSIDGIIFDSDKISTNLHKWRIGLVGAAETLYHGERFDLDFTFGSNYPFESPQVIFVGNHIPVHPHIYSNGHICLSILTDDWTPAMSVTSVCLSIISMLSSCKLKPPDDATYV-LTAGSNPNKTKWWFHDDNV
	Nemalecium_lighti	--------------KNPVDGITFDSDEISTNLQKWCISVRGAEGTLYSGEVFRLEFTFSDNYPFDSPQVIFVGNNIPVHPHIYSNGHICLSILTEDWTPAMSVSSVCLSIVSMLSSCTNKPHDNDLYV-RTASSNPKKTRWWFHDDNV
	Pennaria_disticha	????????????????????????????????????????????????????????????????????????????????????????????????????????????????????????????????????????????????????
	Periphylla_periphylla_OLD	NANRRLQKELTELTKMPPPGIKIDTDSVAEDIKKWTITVEGAPGTLYEGETFKLQFIFGARYPFESPQVIFIGSHIPLHPHVYSNGHICLSILTEDWTPAMSVSSVCLSIVSMLSSCKEKPPDNMFYI-RTANKNPNKTRWWFHDDEV
	Physalia_physalis_OLD	????????????????????????????????????????????????????????????????????????????????????????????????????????????????????????????????????????????????????
	Plumularia_S39	------------------------------------IQVNGAPDTLFSGETFQLKFTFSDNYPFDSPQVVFIGEHIPIHPHVYTNGHICLSILTEDWTPAMSVSSVCLSILSMLSSCKNKPPDNSSYV-RTASSNPKKTRWWFHDDKV
	Podocoryna_S22	????????????????????????????????????????????????????????????????????????????????????????????????????????????????????????????????????????????????????
	Podocoryna_carnea_OLD	TSTKRLTKELLDLTKQPIEGILFDSDKISTNLHKWRISVKGAPGTLYDGDVFQLEFTFGNNYPFDSPQVIFIGDNIPVHPHVYTNGHICLSILTEDWTPAMSVTSICLSIVSMLSSCKEKPPDNNMYV-RTANKNPKKTKWWFHDDKV
	Proboscidactyla_S13	????????????????????????????????????????????????????????????????????????????????????????????????????????????????????????????????????????????????????
	Solmundaegina_nematophora	????????????????????????????????????????????????????????????????????????????????????????????????????????????????????????????????????????????????????
	Staurodiscus_S19	????????????????????????????????????????????????????????????????????????????????????????????????????????????????????????????????????????????????????
	Stomolophus_meleagris_OLD	????????????????????????????????????????????????????????????????????????????????????????????????????????????????????????????????????????????????????
	Tripedalia_cystophora_OLD	????????????????????????????????????????????????????????????????????????????????????????????????????????????????????????????????????????????????????
	Ventromma_halecioides	????????????????????????????????????????????????????????????????????????????????????????????????????????????????????????????????????????????????????
	Zancleopsis_tentaculata	????????????????????????????????????????????????????????????????????????????????????????????????????????????????????????????????????????????????????
[Source of sequence data: ./OG0005521.aligned.FAA-gb]

	Abylopsis_tetragona_OLD	???????????????????????????????????????????????????????????????????????????????????????????????????????????????????????????????????????????????????????????????????????????????????????
	Aegina_citrea_OLD	???????????????????????????????????????????????????????????????????????????????????????????????????????????????????????????????????????????????????????????????????????????????????????
	Agalma_elegans_OLD	???????????????????????????????????????????????????????????????????????????????????????????????????????????????????????????????????????????????????????????????????????????????????????
	Aglaophenia_kelp	MLEDTILIVFIALATALFSEGLTYLLIYRTDQYKKLTSEVEKNTKKLEKKKETITDISKQSGQKKKIERVEERLKNHNRDLSMVKMKSMFAIGFTFTALMGMFNSIFDGRVVAKLPFIPISWLHGLSHRNIRGEDFTDCSFIFFYILCTMAIRQNIQKILGFAPSRSVSKAGGGLFNPPAPPK
	Aglaura_hemistoma	???????????????????????????????????????????????????????????????????????????????????????????????????????????????????????????????????????????????????????????????????????????????????????
	Alatina_alata_OLD	MIEDTVLILVMSVLTAVFSEGLTYVLIYRTDKYKKLMAEVEKHSKKLEKKKEIVTDITRQGGHKKKIERAEEKLKTHNRDLSMVKMKSMFAIGFTFTALMGMFNSIFDGRVVAKLPFVPISWLQGLSHRNIRGDDYTDCSFIFFYILCTMSIRQNIQKLFGFAPSRAASKVGGGLFTPPQAPK
	Athorybia_rosacea	???????????????????????????????????????????????????????????????????????????????????????????????????????????????????????????????????????????????????????????????????????????????????????
	Atolla_vanhoeffeni_OLD	???????????????????????????????????????????????????????????????????????????????????????????????????????????????????????????????????????????????????????????????????????????????????????
	Aurelia_aurita_Dave_OLD	----------------------------------------------------------------------------------MVKMKSMFAIGFTFTALMGMFNSIFDGRIVAKLPFTPIPFLQGLSHRNVRGEDYTDCSFIFFYILCTMSIRQNIQKILGFAPSRAVSKVGGGLFSPPQASK
	Calvadosia_cruxmelitensis_OLD	???????????????????????????????????????????????????????????????????????????????????????????????????????????????????????????????????????????????????????????????????????????????????????
	Cassiopea_OLD	???????????????????????????????????????????????????????????????????????????????????????????????????????????????????????????????????????????????????????????????????????????????????????
	Chrysaora_chesapeaki_Bayha	???????????????????????????????????????????????????????????????????????????????????????????????????????????????????????????????????????????????????????????????????????????????????????
	Clytia_hemisphaerica_OLD	???????????????????????????????????????????????????????????????????????????????????????????????????????????????????????????????????????????????????????????????????????????????????????
	Craseoa_lathetica_OLD	???????????????????????????????????????????????????????????????????????????????????????????????????????????????????????????????????????????????????????????????????????????????????????
	Craspedacusta_sowerbyi_OLD	???????????????????????????????????????????????????????????????????????????????????????????????????????????????????????????????????????????????????????????????????????????????????????
	Craterolophus_convolvulus_OLD	???????????????????????????????????????????????????????????????????????????????????????????????????????????????????????????????????????????????????????????????????????????????????????
	Cyanea_capillata_OLD	------------------------------------------------------MDISKQGGQKKKIERVEEKLKSHNRDLSMVKMKSMFAIGFTFTALMGMFNSIFDGRVVAKLPFVPLSLMQGLTHRNIRGEDFTDCSFIFFYILCTMSIRQNIQKVLGFAPSRAVSKIGGGLFSPPQATK
	Dynamena_crisioides	MLEDTILIVFIALATALFSEGLTYLLIYRTDQYKKLTSEVEKNTKKLEKKKEAITDITKQSGQKKKIERVEERLKNHNRDLSMVKMKSMFAIGFTFTALMGMFNSIFDGRVVAKLPFIPISWLHGLSHRNIRGEDFTDCSFIFFYILCTMAIRQNIQKMLGFAPSRSVSKAGGGLFNPPAPPK
	Ectopleura_larynx_OLD	???????????????????????????????????????????????????????????????????????????????????????????????????????????????????????????????????????????????????????????????????????????????????????
	Haliclystus_auricula	???????????????????????????????????????????????????????????????????????????????????????????????????????????????????????????????????????????????????????????????????????????????????????
	Hydra_magnipapillata_OLD	???????????????????????????????????????????????????????????????????????????????????????????????????????????????????????????????????????????????????????????????????????????????????????
	Hydra_oligactis_OLD	???????????????????????????????????????????????????????????????????????????????????????????????????????????????????????????????????????????????????????????????????????????????????????
	Hydra_viridissima_OLD	???????????????????????????????????????????????????????????????????????????????????????????????????????????????????????????????????????????????????????????????????????????????????????
	Hydra_vulgaris_OLD	???????????????????????????????????????????????????????????????????????????????????????????????????????????????????????????????????????????????????????????????????????????????????????
	Hydractinia_polyclina_OLD	???????????????????????????????????????????????????????????????????????????????????????????????????????????????????????????????????????????????????????????????????????????????????????
	Hydractinia_symbiolongicarpus_OLD	???????????????????????????????????????????????????????????????????????????????????????????????????????????????????????????????????????????????????????????????????????????????????????
	Merga_violacea	???????????????????????????????????????????????????????????????????????????????????????????????????????????????????????????????????????????????????????????????????????????????????????
	Millepora_dichotoma	???????????????????????????????????????????????????????????????????????????????????????????????????????????????????????????????????????????????????????????????????????????????????????
	Myrionema_S36	--EDTILIVFIALATALFSELLTYLLIYRTDQYKKLTNEVEKSTKKLEKKKEAITDISRQSGQRKKIERVEERLKNHNRDLSMVKMKSMLAIGFTFTALMGMFNSIFDGRVVAKLPFVPISWLHGLSHRSIRGDDYTDCSFIFFYILCTMAIRQNIQKILGFAPSRA----------------
	Nanomia_bijuga_OLD	???????????????????????????????????????????????????????????????????????????????????????????????????????????????????????????????????????????????????????????????????????????????????????
	Nemalecium_lighti	MLEDTLLIVFIALATALFSEGLTYLLIYRTDQYKKLTSEVEKNTKKLEKKKEAITDISRQSGQKKKIERVEERLKNHNRDLSMVKMKSMFAIGFTFTALMGMFNSIFDGRVVAKLPFVPISWLHGLSHRNIRGEDYTDCSFIFFYILCTMAIRQNIQKMLGFAPSRSVSKAGGGLFNPPAPPK
	Pennaria_disticha	MIEDTVLIVFIALVTALFSEFLTYLLIYRTEEYKKLTSEVERNTKKLEKKKEVAADITRQSGHKKKIERVEEKLKNHNRDLTMVKMKSMFAIGFTFTALMSMFNSIFDGRVVAKLPFTPISWLHGLSHRNIRGDDFTDCSFIFFYILCTMAIRQNIQKILGFAPSRAVSKAGGGLFNPPQPNK
	Periphylla_periphylla_OLD	???????????????????????????????????????????????????????????????????????????????????????????????????????????????????????????????????????????????????????????????????????????????????????
	Physalia_physalis_OLD	???????????????????????????????????????????????????????????????????????????????????????????????????????????????????????????????????????????????????????????????????????????????????????
	Plumularia_S39	MLEDTLLIVFIALATALFSEGLTYLLIYRTEQYKKLTSEVEKNTKKLEKKKETITDISKQSGQKKKIERVEERLKNHNRDLSMVKMKSMFAIGFTFTALMGMFNSIFDGRVVAKLPFVPISWLHGLSHRNIRGDDFTDCSFIFFYILCTMAIRQNIQKLLGFSPSRSVSKAGGGLFNPPAPPK
	Podocoryna_S22	???????????????????????????????????????????????????????????????????????????????????????????????????????????????????????????????????????????????????????????????????????????????????????
	Podocoryna_carnea_OLD	???????????????????????????????????????????????????????????????????????????????????????????????????????????????????????????????????????????????????????????????????????????????????????
	Proboscidactyla_S13	???????????????????????????????????????????????????????????????????????????????????????????????????????????????????????????????????????????????????????????????????????????????????????
	Solmundaegina_nematophora	---------------------------------------------RLEKRKDAIADISRQPGQKKKIERVEERLKGHNRDLSMVKMKSMLAIGFTFTALMG----------------------------------------------------------------------------------
	Staurodiscus_S19	MLEDTVLIVFIALATALFSEGLTYLLIYRTDQYKKLTSEVEKNTKKLEKKKEAMTDITKQSGQKKKIERVEERLKNHNRDLSLVKMKSMFAIGFTFTALMGMFNSIFDGRVVAKLPFVPISWLHGLSHRNIRGEDFTDCSFIFFYIICTMAIRQNIQKMLGFAPSRAVSKAGGGFFNPP----
	Stomolophus_meleagris_OLD	MIEDTILIIFIAIATALFSEGLTYLLIYRTEKYKKLTAEVEKNSKKLEKKKESVADISKQSGQKKKIERVEEKLKSHNRDLSMVKMKSMFAIGFTFTALMGMFNSIFDGRIVAKLPFVPIPFMQGLSHRNLRGDDYTDCSFIFFYILCTMSIRQNIQKVLGFAPSRAVSKVGGGLFTPPQAAK
	Tripedalia_cystophora_OLD	---------------------------------------------------------------------------THNRDLSMVKMKSMVAIGFTFTALMGMFNSIFDGRVVAKLPFVPISWLQGLSHRNIRGDDYTDCSFIFFYILCTMSIRQNIQKLFGFAPSRAASKVGGGFLSPPQAPK
	Ventromma_halecioides	MLEDTILIVCIALATALFSEGLTYLLIYRTEQYKKLTSEVEKNTKKLEKKKETMTDISKQSGQKKKIERVEERLKNHNRDLSMVKMKSMFAIGFTFTALMGMFNSIFDGRVVAKLPFVPISWLHGLSHRNIRGDDFTDCSFIFFYVLCTMAIRQNIQKLLGFAPSRSVSKAGGGIFNPPAPPK
[truncated: 713,370 more chars]
